# Supplementary material for: Characterizing and predicting ccRCC-causing missense mutations in Von Hippel-Lindau disease
Source: Hum Mol Genet. 2023 Oct 26;33(3):224–32. doi: 10.1093/hmg/ddad181 (PMC10800015; doi:10.1093/hmg/ddad181)
Supplement: supplementary_tables_marked_edit_ddad181 [file supplementary_tables_marked_edit_ddad181.xlsx]

## Sheet: Supplementary Table 1
Source	Mutation	IS_CCRCC
PMID: 10766184	A122E	1
PMID: 22825683	A149D	1
PMID: 25078357, PMID: 10408776, PMID: 8956040	A149T	0
PMID: 9452032, PMID: 21463266, PMID: 10408776	C162F	1
PMID: 19270817, PMID: 10761708, PMID: 25078357, PMID: 27527340, PMID: 10408776	C162R	1
PMID: 10567493, PMID: 20233476, PMID: 9829911, PMID: 10408776, PMID: 27527340, PMID: 15300849, PMID: 18446368, PMID: 28388566, PMID: 12202531, PMID: 11309459, PMID: 19270817	C162W	1
PMID: 17264095, PMID: 12114495, PMID: 10408776, PMID: 8730290, PMID: 15300849, PMID: 11921283, PMID: 18446368, PMID: 22825683, PMID: 10761708, PMID: 14722919, PMID: 12807974	C162Y	1
PMID: 10408776, PMID: 21715564, PMID: 14722919	D121G	1
PMID: 25078357	D121N	0
PMID: 21715564, PMID: 22825683	D121Y	1
PMID: 15177666	D126N	1
PMID: 31368132	D92V	0
PMID: 11921283	E134A	1
PMID: 11536052	E160K	1
PMID: 9829911, PMID: 10408776, PMID: 25078357	E186K	1
PMID: 11921283, PMID: 11536052	E189K	1
PMID: 17661816, PMID: 27527340, PMID: 25078357, PMID: 27439424, PMID: 19270817	E70K	0
PMID: 25952756	E94K	0
PMID: 19336503, PMID: 12000816, PMID: 8956040, PMID: 10408776, PMID: 25078357, PMID: 21715564, PMID: 12000816, PMID: 23558940	F119L	1
PMID: 12000816, PMID: 8956040, PMID: 10567493, PMID: 28388566, PMID: 10766184, PMID: 12000816, PMID: 20846682	F136C	1
PMID: 11921283	F136I	1
PMID: 21463266, PMID: 10567493, PMID: 15300849, PMID: 12202531, PMID: 12624160, PMID: 18580449, PMID: 11536052	F136S	1
PMID: 22825683, PMID: 20978319	F136V	1
PMID: 10408776	F76I	0
PMID: 21715564, PMID: 12202531, PMID: 15177666	F91L	1
PMID: 11921283, PMID: 8956040	G114C	1
PMID: 21715564, PMID: 25952756, PMID: 22825683	G114D	1
PMID: 8956040, PMID: 20233476, PMID: 9829911, PMID: 10408776, PMID: 27527340, PMID: 21715564, PMID: 15300849, PMID: 19464396, PMID: 12202531, PMID: 22825683, PMID: 28853079	G114R	1
PMID: 10761708, PMID: 21715564, PMID: 25078357, PMID: 8956040	G93D	1
PMID: 24339559, PMID: 21715564	G93E	1
PMID: 21463266	G93F	0
PMID: 12405390, PMID: 21463266	G93R	0
PMID: 12000816, PMID: 8956040, PMID: 17661816, PMID: 12000816	G93S	0
PMID: 22825683	H115D	1
PMID: 21715564	H115L	1
PMID: 21715564, PMID: 22825683, PMID: 20978319	H115N	1
PMID: 10766184	H115P	1
PMID: 8956040, PMID: 10408776, PMID: 25078357, PMID: 15300849	H115Q	1
PMID: 10567493, PMID: 10408776, PMID: 27527340, PMID: 28388566	H115R	1
PMID: 21715564, PMID: 15300849, PMID: 12202531, PMID: 10766184, PMID: 21463266	H115Y	1
PMID: 27527340, PMID: 28388566, PMID: 10766184	I151F	1
PMID: 11921283	I151H	1
PMID: 28388566, PMID: 22825683, PMID: 24335534	I151N	1
PMID: 25078357, PMID: 21715564, PMID: 28388566, PMID: 10766184	I151S	1
PMID: 10567493, PMID: 17661816, PMID: 21715564, PMID: 11309459, PMID: 28469506	I151T	1
PMID: 11536052	I180N	1
PMID: 21715564	I180V	1
PMID: 21715564	K159N	1
PMID: 20233476, PMID: 21715564, PMID: 22825683, PMID: 28853079	L101P	1
PMID: 25078357, PMID: 12624160	L101R	0
PMID: 20233476, PMID: 10408776, PMID: 27527340, PMID: 25952756, PMID: 15300849, PMID: 12202531, PMID: 10761708, PMID: 20846682, PMID: 28853079, PMID: 11793370	L118P	1
PMID: 21715564	L128H	1
PMID: 11921283	L128I	1
PMID: 14722919, PMID: 11793370	L128R	1
PMID: 21463266, PMID: 21715564, PMID: 11793370	L153P	1
PMID: 8956040, PMID: 10408776, PMID: 17661816, PMID: 15300849, PMID: 12202531, PMID: 10766184	L158P	1
PMID: 11921283, PMID: 22825683, PMID: 10766184, PMID: 10766184	L158Q	1
PMID: 23660872, PMID: 21715564, PMID: 11921283, PMID: 10761708, PMID: 14722919, PMID: 19574279, PMID: 28853079, PMID: 12405390, PMID: 24335534	L158V	1
PMID: 27527340, PMID: 25078357, PMID: 19270817, PMID: 11793370	L163P	1
PMID: 21463266, PMID: 21715564, PMID: 17997830, PMID: 28853079, PMID: 20978319	L169P	1
PMID: 21463266, PMID: 8956040, PMID: 10567493, PMID: 10408776, PMID: 10408776, PMID: 27527340, PMID: 19464396, PMID: 19763184, PMID: 19763184, PMID: 21784903, PMID: 10761708, PMID: 11309459	L178P	1
PMID: 24466223, PMID: 18580449	L184H	0
PMID: 9829911, PMID: 10408776, PMID: 21715564, PMID: 22825683, PMID: 14722919	L184P	1
PMID: 21463266	L184R	1
PMID: 10408776, PMID: 11921283	L188Q	1
PMID: 20233476, PMID: 28388566, PMID: 11536052	L85P	1
PMID: 20233476, PMID: 10340905, PMID: 21715564, PMID: 11921283, PMID: 11536052, PMID: 15177666	L89H	1
PMID: 10567493, PMID: 10408776, PMID: 28388566, PMID: 20447124, PMID: 11309459, PMID: 11793370	L89P	1
PMID: 20233476, PMID: 21715564	L89R	1
PMID: 27527340, PMID: 18446368	L89S	1
PMID: 28853079	N131I	1
PMID: 27527340, PMID: 17001110	N131S	0
PMID: 11793370	N174D	1
PMID: 20233476, PMID: 27439424, PMID: 22825683	N78D	1
PMID: 10408776, PMID: 27527340, PMID: 10761708	N78H	0
PMID: 12114495, PMID: 27527340, PMID: 28853079	N78I	1
PMID: 21715564, PMID: 11921283, PMID: 28853079	N78K	1
PMID: 21463266, PMID: 10567493, PMID: 20233476, PMID: 12114495, PMID: 10408776, PMID: 17661816, PMID: 27527340, PMID: 25078357, PMID: 27439424, PMID: 21715564, PMID: 25952756, PMID: 15300849, PMID: 19464396, PMID: 23842656, PMID: 18446368, PMID: 28388566, PMID: 12202531, PMID: 10761708, PMID: 11309459, PMID: 21362373, PMID: 12405390, PMID: 31368132	N78S	1
PMID: 18446368	N78T	1
PMID: 27527340, PMID: 28388566, PMID: 22825683, PMID: 10761708	N90I	1
PMID: 21463266	P103A	0
PMID: 21463266	P138T	0
PMID: 8956040, PMID: 22825683	P154L	1
PMID: 11536052	P192S	1
PMID: 10567493, PMID: 9829911, PMID: 10408776, PMID: 10340905, PMID: 17661816, PMID: 27527340, PMID: 10761708, PMID: 15177666	P81S	1
PMID: 21463266, PMID: 21463266, PMID: 10408776, PMID: 17102082	P86A	0
PMID: 21715564, PMID: 11921283	P86H	1
PMID: 21463266, PMID: 20233476, PMID: 10408776, PMID: 27527340, PMID: 19464396, PMID: 18446368, PMID: 28388566, PMID: 10761708, PMID: 24335534	P86L	1
PMID: 23660872, PMID: 10408776, PMID: 27527340, PMID: 15300849, PMID: 19464396, PMID: 28388566, PMID: 12202531, PMID: 18580449, PMID: 10761708, PMID: 31368132	P86S	1
PMID: 21715564	P86T	1
PMID: 10567493, PMID: 21715564	Q132P	1
PMID: 8730290, PMID: 10761708, PMID: 31368132	Q96P	1
PMID: 12000816, PMID: 27527340, PMID: 12000816, PMID: 31368132	R107G	1
PMID: 19336503	R107H	1
PMID: 9829911, PMID: 12624160, PMID: 22825683	R107P	1
PMID: 21463266	R120G	1
PMID: 21463266, PMID: 8956040, PMID: 10567493, PMID: 19464396	R161G	0
PMID: 12000816, PMID: 10567493, PMID: 21715564, PMID: 11921283, PMID: 12000816	R161P	1
PMID: 23660872, PMID: 12000816, PMID: 8956040, PMID: 10567493, PMID: 24466223, PMID: 9829911, PMID: 10408776, PMID: 27527340, PMID: 21715564, PMID: 15300849, PMID: 19464396, PMID: 23842656, PMID: 28388566, PMID: 12202531, PMID: 9215674, PMID: 21784903, PMID: 18580449, PMID: 12000816, PMID: 14722919, PMID: 20846682, PMID: 14767570, PMID: 20120764	R161Q	1
PMID: 21463266	R167L	0
PMID: 28388566	R167P	0
PMID: 23660872, PMID: 12000816, PMID: 8956040, PMID: 10567493, PMID: 17264095, PMID: 31212687, PMID: 12114495, PMID: 10408776, PMID: 10340905, PMID: 17661816, PMID: 27527340, PMID: 30731206, PMID: 25078357, PMID: 27439424, PMID: 15300849, PMID: 19464396, PMID: 28388566, PMID: 12202531, PMID: 12624160, PMID: 19763184, PMID: 29871882, PMID: 21784903, PMID: 18580449, PMID: 10761708, PMID: 10761708, …	R167Q	1
PMID: 23660872, PMID: 12000816, PMID: 8956040, PMID: 10567493, PMID: 24466223, PMID: 20233476, PMID: 9829911, PMID: 10408776, PMID: 10408776, PMID: 27527340, PMID: 25078357, PMID: 27439424, PMID: 25952756, PMID: 15300849, PMID: 19464396, PMID: 28388566, PMID: 12202531, PMID: 12624160, PMID: 9215674, PMID: 17102082, PMID: 21784903, PMID: 18580449, PMID: 10761708, PMID: 12000816, PMID: 21362373, PM…	R167W	1
PMID: 31368132	R167Y	1
PMID: 9663592, PMID: 19336503, PMID: 21463266, PMID: 24555745, PMID: 17661816	R64P	1
PMID: 24555745, PMID: 10766184	R79P	1
PMID: 21715564, PMID: 15300849, PMID: 28388566, PMID: 12202531, PMID: 20447124, PMID: 18580449	R82P	1
PMID: 21362373	Rl61Q	0
PMID: 9829911, PMID: 10408776, PMID: 8730290, PMID: 18446368, PMID: 17997830, PMID: 14722919, PMID: 28853079, PMID: 20978319	S111N	1
PMID: 10567493, PMID: 12114495, PMID: 10408776, PMID: 27527340, PMID: 21715564, PMID: 11921283, PMID: 10761708	S111R	1
PMID: 24466223, PMID: 11921283	S183L	1
PMID: 12000816, PMID: 30211214, PMID: 24466223, PMID: 31212687, PMID: 21784903, PMID: 12000816, PMID: 31368132	S65A	1
PMID: 10567493, PMID: 20233476, PMID: 12114495, PMID: 17661816, PMID: 25078357, PMID: 21715564, PMID: 15300849, PMID: 28388566, PMID: 14722919, PMID: 28853079, PMID: 11536052	S65L	1
PMID: 20233476, PMID: 15300849, PMID: 31368132	S65P	1
PMID: 32420132, PMID: 24466223, PMID: 21715564	S65T	1
PMID: 21463266, PMID: 10567493, PMID: 20233476, PMID: 23384228, PMID: 15881703, PMID: 17661816, PMID: 27527340, PMID: 18446368, PMID: 28388566, PMID: 28853079	S65W	1
PMID: 11921283	S68L	1
PMID: 17661816	S68P	0
PMID: 21715564	S68T	1
PMID: 21715564, PMID: 25952756, PMID: 11921283	S72P	1
PMID: 11921283	S80D	1
PMID: 27527340, PMID: 18446368, PMID: 28388566, PMID: 19763184, PMID: 24678776, PMID: 29871882, PMID: 21784903, PMID: 21362373, PMID: 19574279, PMID: 21463266	S80I	1
PMID: 12000816, PMID: 10567493, PMID: 20233476, PMID: 10408776, PMID: 17661816, PMID: 21715564, PMID: 15300849, PMID: 12202531, PMID: 21784903, PMID: 12000816	S80N	1
PMID: 20233476, PMID: 21715564, PMID: 21715564, PMID: 12202531, PMID: 12624160, PMID: 10766184, PMID: 12405390, PMID: 20978319	S80R	1
PMID: 19336503, PMID: 9829911, PMID: 15300849, PMID: 12202531	T105P	1
PMID: 21715564	T124A	1
PMID: 12624160	T124I	0
PMID: 17661816, PMID: 12405390	T152P	0
PMID: 19336503, PMID: 21463266, PMID: 8956040, PMID: 10408776, PMID: 10408776, PMID: 10340905, PMID: 27527340, PMID: 25078357, PMID: 18580449, PMID: 10761708, PMID: 10955664, PMID: 21463266	T157I	1
PMID: 21715564	V130D	1
PMID: 17661816, PMID: 27527340, PMID: 21715564, PMID: 12624160, PMID: 28853079, PMID: 23558940	V130F	1
PMID: 15300849, PMID: 11921283, PMID: 28388566, PMID: 12202531, PMID: 22825683, PMID: 14722919, PMID: 24581539, PMID: 12393546	V130L	1
PMID: 11967908	V155D	1
PMID: 21463266, PMID: 25952756, PMID: 11967908	V155G	1
PMID: 20233476, PMID: 10408776, PMID: 27527340	V155M	1
PMID: 17661816	V166A	0
PMID: 10408776, PMID: 11921283	V166D	1
PMID: 19336503, PMID: 8956040, PMID: 10408776, PMID: 8730290, PMID: 15300849, PMID: 12202531, PMID: 21784903, PMID: 21784903, PMID: 10766184, PMID: 18209888	V166F	1
PMID: 22825683	V166G	1
PMID: 28853079	V170A	1
PMID: 8956040, PMID: 10408776, PMID: 17661816, PMID: 21715564, PMID: 28388566	V170D	1
PMID: 18580449, PMID: 21463266	V170G	0
PMID: 21463266	V66G	0
PMID: 21715564, PMID: 10766184	V74D	1
PMID: 8956040, PMID: 10567493, PMID: 10408776, PMID: 18446368, PMID: 24335534	V74G	1
PMID: 21715564	V84E	1
PMID: 23660872, PMID: 25078357, PMID: 16502427, PMID: 31368132, PMID: 21463266	V84L	0
PMID: 28388566	V87E	0
PMID: 9829911, PMID: 10408776, PMID: 21715564, PMID: 15300849, PMID: 12202531, PMID: 18580449, PMID: 10761708	W117C	1
PMID: 21715564	W117L	1
PMID: 21715564, PMID: 28388566, PMID: 22825683	W117R	1
PMID: 21715564, PMID: 28388566, PMID: 24581539	W117S	1
PMID: 10567493, PMID: 21715564, PMID: 23558940	W88C	1
PMID: 28853079	W88G	1
PMID: 28853079	W88L	1
PMID: 10408776, PMID: 25078357, PMID: 21715564, PMID: 11921283, PMID: 12624160, PMID: 22825683, PMID: 10766184, PMID: 11309459	W88R	1
PMID: 10408776, PMID: 27527340, PMID: 15300849, PMID: 28388566, PMID: 10761708	W88S	1
PMID: 21715564	Y112D	1
PMID: 8956040, PMID: 10408776, PMID: 20846682	Y112H	1
PMID: 10533030, PMID: 10761708	Y112N	1
PMID: 10533030	Y112H	0
PMID: 15300849, PMID: 12202531, PMID: 11967908	Y156D	1
PMID: 23660872, PMID: 14722919	Y175C	0
PMID: 9829911, PMID: 11921283	Y175D	1
PMID: 23660872, PMID: 14722919	Y175N	0
PMID: 21463266, PMID: 27527340, PMID: 25952756, PMID: 18446368, PMID: 29871882, PMID: 21784903, PMID: 10761708	Y98C	1
PMID: 11921283, PMID: 28853079	Y98F	1
PMID: 19336503, PMID: 12000816, PMID: 8956040, PMID: 10567493, PMID: 30211214, PMID: 10408776, PMID: 19763184, PMID: 19763184, PMID: 21784903, PMID: 11309459, PMID: 11309459, PMID: 12000816, PMID: 20846682	Y98H	0
PMID: 21715564, PMID: 28388566, PMID: 24581539	Y98N	1
PMID: 28388566	Y98S	0
PMID: 24969085	R64P	1
PMID: 24969085	S65L	1
PMID: 24969085	S65W	1
PMID: 24969085	V74G	1
PMID: 24969085	W88S	1
PMID: 24969085	Y112N	1
PMID: 24969085	W88R	1
PMID: 24969085	S80N	1
PMID: 24969085	S80R	1
PMID: 24969085	P81S	1
PMID: 24969085	R82P	1
PMID: 24969085	P86L	1
PMID: 24969085	P86S	1
PMID: 24969085	L89P	1
PMID: 24969085	N90I	1
PMID: 24969085	G93D	1
PMID: 24969085	Q96P	1
PMID: 24969085	Y98N	1
PMID: 24969085	Y98C	1
PMID: 24969085	Y98H	0
PMID: 24969085	H115R	1
PMID: 24969085	N78S	1
PMID: 24969085	W117C	1
PMID: 24969085	S111R	1
PMID: 24969085	G114R	1
PMID: 24969085	H115Q	1
PMID: 24969085	N78H	0
PMID: 24969085	N78I	1
PMID: 24969085	L118P	1
PMID: 24969085	F119L	1
PMID: 24969085	L128R	1
PMID: 24969085	V130F	1
PMID: 24969085	Q132P	1
PMID: 24969085	F136S	1
PMID: 24969085	I151T	1
PMID: 24969085	P154L	1
PMID: 24969085	Y156D	1
PMID: 24969085	T157I	1
PMID: 24969085	L158P	1
PMID: 24969085	L158V	1
PMID: 24969085	R161Q	1
PMID: 24969085	R161G	0
PMID: 24969085	C162F	1
PMID: 24969085	C162Y	1
PMID: 24969085	C162R	1
PMID: 24969085	R167W	1
PMID: 24969085	R167Q	1
PMID: 24969085	L169P	1
PMID: 24969085	V170D	1
PMID: 24969085	V170G	0
PMID: 24969085	L178P	1
PMID: 24969085	I180V	1
PMID: 24969085	L184P	1
PMID: 24969085	L184H	0
PMID: 24969085	E186K	1
PMID: 24969085	L188Q	1
PMID: 24969085	S65P	1
PMID: 24969085	S65A	1
PMID: 24969085	S68T	1
PMID: 24969085	S68P	0
PMID: 24969085	E70K	0
PMID: 24969085	F76I	0
PMID: 24969085	H115P	1
PMID: 24969085	S80I	1
PMID: 24969085	V84L	0
PMID: 24969085	Y112H	0
PMID: 24969085	T124I	0
PMID: 24969085	T124A	1
PMID: 24969085	D126N	1
PMID: 24969085	N131S	0
PMID: 24969085	A149T	0
PMID: 24969085	V155G	1
PMID: 24969085	Y175C	0
PMID: 24969085	Y175N	0
PMID: 24969085	S183L	1
PMID: 24969085	P192S	1

## Sheet: Supplementary Table 2
MISSENSE_CODE	BLOSUM80 substitution matrix (HENS920103)	Positive Glycine Phi Angle	Sulfur Pharmacophores	PPI2 VHL-Elongin B Score	Envision Prediction Score	IUPred Score	Beta Sheet Substitution Matrices (KOSJ950110)	Binary Risk Prediction
R60A	-3	0	0	0	0.911908	0.744	0.7	NO
R60N	-1	0	0	0	0.896208	0.744	0.9	NO
R60D	-3	0	0	0	0.847831	0.744	0.1	NO
R60C	-6	0	-1	0	0.754109	0.744	0.4	NO
R60Q	1	0	0	0	0.968611	0.744	2.4	NO
R60E	-1	0	0	0	0.897626	0.744	0.4	NO
R60G	-4	0	0	0	0.901828	0.744	0.9	NO
R60H	0	0	0	0	0.824235	0.744	1.7	NO
R60I	-5	0	0	0	0.880116	0.744	1.1	NO
R60L	-4	0	0	0	0.960518	0.744	1.4	NO
R60K	3	0	0	0	0.973931	0.744	3.7	NO
R60M	-3	0	-1	0	0.818537	0.744	0.2	NO
R60F	-5	0	0	0	0.913158	0.744	0.3	NO
R60P	-3	0	0	0	0.918264	0.744	0.6	NO
R60S	-2	0	0	0	0.858812	0.744	1.7	NO
R60T	-2	0	0	0	0.877776	0.744	1.9	NO
R60W	-5	0	0	0	0.912291	0.744	0.1	NO
R60Y	-4	0	0	0	0.847206	0.744	0.4	NO
R60V	-4	0	0	0	0.882143	0.744	0.1	NO
P61A	-1	0	0	0	0.868769	0.7448	4.6	NO
P61R	-3	0	0	0	0.862487	0.7448	0.4	NO
P61N	-4	0	0	0	0.741712	0.7448	1	NO
P61D	-3	0	0	0	0.735351	0.7448	0.2	NO
P61C	-6	0	-1	0	0.676483	0.7448	0.1	NO
P61Q	-3	0	0	0	0.859424	0.7448	1.2	YES
P61E	-2	0	0	0	0.736764	0.7448	0.8	NO
P61G	-5	0	0	0	0.881497	0.7448	0.9	NO
P61H	-4	0	0	0	0.864361	0.7448	0.8	NO
P61I	-5	0	0	0	0.727166	0.7448	1	NO
P61L	-5	0	0	0	0.732271	0.7448	1.3	NO
P61K	-2	0	0	0	0.729728	0.7448	0.3	NO
P61M	-4	0	-1	0	0.716715	0.7448	0.5	NO
P61F	-6	0	0	0	0.700949	0.7448	0.4	NO
P61S	-2	0	0	0	0.743353	0.7448	2.9	YES
P61T	-3	0	0	0	0.749174	0.7448	1.5	NO
P61W	-7	0	0	0	0.655928	0.7448	0	NO
P61Y	-6	0	0	0	0.707158	0.7448	0	NO
P61V	-4	0	0	0	0.865875	0.7448	1	NO
V62A	-1	0	0	0	0.967678	0.7323	2.5	NO
V62R	-4	0	0	0	0.955083	0.7323	0.2	NO
V62N	-5	0	0	0	0.936764	0.7323	0.3	NO
V62D	-6	0	0	0	0.865649	0.7323	0.2	NO
V62C	-2	0	-1	0	0.89522	0.7323	0.8	NO
V62Q	-4	0	0	0	0.923537	0.7323	0.1	NO
V62E	-4	0	0	0	0.876417	0.7323	0.6	NO
V62G	-6	0	0	0	0.887616	0.7323	0.1	NO
V62H	-5	0	0	0	0.770608	0.7323	0.1	NO
V62I	4	0	0	0	0.941895	0.7323	11.1	NO
V62L	1	0	0	0	0.993934	0.7323	3.8	NO
V62K	-4	0	0	0	0.884003	0.7323	0.9	NO
V62M	1	0	-1	0	0.935008	0.7323	1	NO
V62F	-2	0	0	0	0.814705	0.7323	1.2	NO
V62P	-4	0	0	0	0.932736	0.7323	0.3	NO
V62S	-3	0	0	0	0.920208	0.7323	0.5	NO
V62T	0	0	0	0	0.931643	0.7323	1.6	NO
V62W	-5	0	0	0	0.910045	0.7323	0.2	NO
V62Y	-3	0	0	0	0.781682	0.7323	0.1	NO
L63A	-3	0	0	0	0.653543	0.7009	0.7	NO
L63R	-4	0	0	0	0.552237	0.7009	1.2	YES
L63N	-6	0	0	0	0.561023	0.7009	0.4	NO
L63D	-7	0	0	0	0.541959	0.7009	0.1	NO
L63C	-3	0	-1	0	0.614284	0.7009	0.2	NO
L63Q	-4	0	0	0	0.574213	0.7009	0.8	NO
L63E	-6	0	0	0	0.551558	0.7009	0.4	NO
L63G	-7	0	0	0	0.540252	0.7009	0.3	NO
L63H	-5	0	0	0	0.575632	0.7009	0.6	NO
L63I	2	0	0	0	0.890432	0.7009	3.8	NO
L63K	-4	0	0	0	0.548473	0.7009	0.8	YES
L63M	3	0	-1	0	0.794366	0.7009	3.5	NO
L63F	0	0	0	0	0.797078	0.7009	2.8	NO
L63P	-5	0	0	0	0.568561	0.7009	0.5	NO
L63S	-4	0	0	0	0.550519	0.7009	0.3	YES
L63T	-3	0	0	0	0.599338	0.7009	0.6	NO
L63W	-4	0	0	0	0.59906	0.7009	0.5	NO
L63Y	-2	0	0	0	0.62547	0.7009	0.7	NO
L63V	1	0	0	0	0.864688	0.7009	2.6	NO
R64A	-3	0	0	0	0.78135	0.6548	0.7	YES
R64N	-1	0	0	0	0.656222	0.6548	0.9	YES
R64D	-3	0	0	0	0.646936	0.6548	0.1	YES
R64C	-6	0	-1	0	0.755173	0.6548	0.4	NO
R64Q	1	0	0	0	0.677553	0.6548	2.4	YES
R64E	-1	0	0	0	0.70461	0.6548	0.4	YES
R64G	-4	0	0	0	0.663009	0.6548	0.9	YES
R64H	0	0	0	0	0.824127	0.6548	1.7	NO
R64I	-5	0	0	0	0.664109	0.6548	1.1	NO
R64L	-4	0	0	0	0.694338	0.6548	1.4	YES
R64K	3	0	0	0	0.911452	0.6548	3.7	NO
R64M	-3	0	-1	0	0.645734	0.6548	0.2	YES
R64F	-5	0	0	0	0.646469	0.6548	0.3	NO
R64P	-3	0	0	0	0.648142	0.6548	0.6	YES
R64S	-2	0	0	0	0.691329	0.6548	1.7	YES
R64T	-2	0	0	0	0.674854	0.6548	1.9	YES
R64W	-5	0	0	0	0.61347	0.6548	0.1	NO
R64Y	-4	0	0	0	0.647872	0.6548	0.4	YES
R64V	-4	0	0	0	0.788649	0.6548	0.1	YES
S65A	2	0	0	0	0.782249	0.5924	7.4	YES
S65R	-2	0	0	0	0.511117	0.5924	1.3	YES
S65N	1	0	0	0	0.606339	0.5924	2.7	YES
S65D	-1	0	0	0	0.586198	0.5924	3	YES
S65C	-2	0	-1	0	0.555899	0.5924	0.9	YES
S65Q	-1	0	0	0	0.550708	0.5924	1.1	YES
S65E	-1	0	0	0	0.560039	0.5924	1.9	YES
S65G	-1	0	0	0	0.680636	0.5924	4.3	YES
S65H	-2	0	0	0	0.546248	0.5924	0.8	YES
S65I	-4	0	0	0	0.529263	0.5924	0.1	YES
S65L	-4	0	0	0	0.534286	0.5924	0.5	YES
S65K	-1	0	0	0	0.449352	0.5924	1.8	YES
S65M	-3	0	-1	0	0.513345	0.5924	0.3	YES
S65F	-4	0	0	0	0.5164	0.5924	0.3	YES
S65P	-2	0	0	0	0.585276	0.5924	2.3	YES
S65T	2	0	0	0	0.641125	0.5924	8.1	YES
S65W	-6	0	0	0	0.492718	0.5924	0	YES
S65Y	-3	0	0	0	0.526808	0.5924	0.5	YES
S65V	-3	0	0	0	0.553492	0.5924	1.3	YES
V66A	-1	0	0	0	0.91087	0.5283	2.5	NO
V66R	-4	0	0	0	0.892327	0.5283	0.2	NO
V66N	-5	0	0	0	0.775675	0.5283	0.3	NO
V66D	-6	0	0	0	0.863859	0.5283	0.2	NO
V66C	-2	0	-1	0	0.652493	0.5283	0.8	NO
V66Q	-4	0	0	0	0.904352	0.5283	0.1	NO
V66E	-4	0	0	0	0.894874	0.5283	0.6	NO
V66G	-6	0	0	0	0.877047	0.5283	0.1	NO
V66H	-5	0	0	0	0.694416	0.5283	0.1	NO
V66I	4	0	0	0	0.953281	0.5283	11.1	NO
V66L	1	0	0	0	0.957858	0.5283	3.8	NO
V66K	-4	0	0	0	0.892098	0.5283	0.9	NO
V66M	1	0	-1	0	0.720537	0.5283	1	NO
V66F	-2	0	0	0	0.845297	0.5283	1.2	NO
V66P	-4	0	0	0	0.868883	0.5283	0.3	NO
V66S	-3	0	0	0	0.811188	0.5283	0.5	NO
V66T	0	0	0	0	0.856381	0.5283	1.6	NO
V66W	-5	0	0	0	0.68363	0.5283	0.2	NO
V66Y	-3	0	0	0	0.727021	0.5283	0.1	YES
N67A	-3	0	0	0	0.783171	0.4744	2	YES
N67R	-1	0	0	0	0.870572	0.4744	1.1	NO
N67D	2	0	0	0	0.905115	0.4744	3.1	NO
N67C	-5	0	-1	0	0.607026	0.4744	0.6	NO
N67Q	0	0	0	0	0.808772	0.4744	1.3	NO
N67E	-1	0	0	0	0.805077	0.4744	0.9	NO
N67G	-1	0	0	0	0.822263	0.4744	2.5	NO
N67H	1	0	0	0	0.870656	0.4744	1.6	NO
N67I	-6	0	0	0	0.78997	0.4744	1.2	YES
N67L	-6	0	0	0	0.76209	0.4744	1.5	NO
N67K	0	0	0	0	0.85403	0.4744	1.6	NO
N67M	-4	0	-1	0	0.608694	0.4744	0.4	NO
N67F	-6	0	0	0	0.627996	0.4744	0.1	NO
N67P	-4	0	0	0	0.82647	0.4744	0.5	NO
N67S	1	0	0	0	0.872792	0.4744	4.8	NO
N67T	0	0	0	0	0.788392	0.4744	2.6	NO
N67W	-7	0	0	0	0.59034	0.4744	0.1	NO
N67Y	-4	0	0	0	0.618014	0.4744	1	YES
N67V	-5	0	0	0	0.779894	0.4744	1.3	YES
S68A	2	0	0	0	0.808184	0.4356	7.4	YES
S68R	-2	0	0	0	0.65311	0.4356	1.3	YES
S68N	1	0	0	0	0.898374	0.4356	2.7	NO
S68D	-1	0	0	0	0.791663	0.4356	3	NO
S68C	-2	0	-1	0	0.760998	0.4356	0.9	NO
S68Q	-1	0	0	0	0.678671	0.4356	1.1	YES
S68E	-1	0	0	0	0.695234	0.4356	1.9	YES
S68G	-1	0	0	0	0.834748	0.4356	4.3	NO
S68H	-2	0	0	0	0.669552	0.4356	0.8	YES
S68I	-4	0	0	0	0.644831	0.4356	0.1	YES
S68L	-4	0	0	0	0.757775	0.4356	0.5	YES
S68K	-1	0	0	0	0.665124	0.4356	1.8	NO
S68M	-3	0	-1	0	0.629087	0.4356	0.3	NO
S68F	-4	0	0	0	0.752713	0.4356	0.3	YES
S68P	-2	0	0	0	0.809444	0.4356	2.3	NO
S68T	2	0	0	0	0.89304	0.4356	8.1	YES
S68W	-6	0	0	0	0.620618	0.4356	0	NO
S68Y	-3	0	0	0	0.636386	0.4356	0.5	YES
S68V	-3	0	0	0	0.684696	0.4356	1.3	YES
R69A	-3	0	0	0	0.897241	0.4034	0.7	NO
R69N	-1	0	0	0	0.877731	0.4034	0.9	NO
R69D	-3	0	0	0	0.907519	0.4034	0.1	NO
R69C	-6	0	-1	0	0.818977	0.4034	0.4	NO
R69Q	1	0	0	0	0.942505	0.4034	2.4	NO
R69E	-1	0	0	0	0.941537	0.4034	0.4	NO
R69G	-4	0	0	0	0.890888	0.4034	0.9	NO
R69H	0	0	0	0	0.895093	0.4034	1.7	NO
R69I	-5	0	0	0	0.857465	0.4034	1.1	NO
R69L	-4	0	0	0	0.925517	0.4034	1.4	NO
R69K	3	0	0	0	0.885485	0.4034	3.7	NO
R69M	-3	0	-1	0	0.858188	0.4034	0.2	NO
R69F	-5	0	0	0	0.730961	0.4034	0.3	YES
R69P	-3	0	0	0	0.871701	0.4034	0.6	NO
R69S	-2	0	0	0	0.890642	0.4034	1.7	NO
R69T	-2	0	0	0	0.861944	0.4034	1.9	NO
R69W	-5	0	0	0	0.707007	0.4034	0.1	YES
R69Y	-4	0	0	0	0.736753	0.4034	0.4	YES
R69V	-4	0	0	0	0.912646	0.4034	0.1	NO
E70A	-2	0	0	0	0.862795	0.3939	4	NO
E70R	-1	0	0	0	0.883138	0.3939	1.8	NO
E70N	-1	0	0	0	0.878821	0.3939	0.6	NO
E70D	2	0	0	0	0.882717	0.3939	2.5	NO
E70C	-7	0	-1	0	0.76757	0.3939	0.4	NO
E70Q	3	0	0	0	0.860957	0.3939	3.8	NO
E70G	-4	0	0	0	0.834663	0.3939	1.8	NO
E70H	0	0	0	0	0.884777	0.3939	0.5	NO
E70I	-6	0	0	0	0.863445	0.3939	0.1	NO
E70L	-6	0	0	0	0.845659	0.3939	2.5	NO
E70K	1	0	0	0	0.808726	0.3939	1.6	NO
E70M	-4	0	-1	0	0.77787	0.3939	0.3	NO
E70F	-6	0	0	0	0.727401	0.3939	0	YES
E70P	-2	0	0	0	0.762625	0.3939	0.5	YES
E70S	-1	0	0	0	0.789698	0.3939	2.5	NO
E70T	-2	0	0	0	0.788887	0.3939	1	NO
E70W	-6	0	0	0	0.600134	0.3939	0	YES
E70Y	-5	0	0	0	0.853905	0.3939	1.3	NO
E70V	-4	0	0	0	0.860649	0.3939	2.5	NO
P71A	-1	0	0	0	0.937704	0.4004	4.6	NO
P71R	-3	0	0	0	0.931776	0.4004	0.4	NO
P71N	-4	0	0	0	0.814457	0.4004	1	NO
P71D	-3	0	0	0	0.812004	0.4004	0.2	NO
P71C	-6	0	-1	0	0.652501	0.4004	0.1	NO
P71Q	-3	0	0	0	0.917699	0.4004	1.2	NO
P71E	-2	0	0	0	0.904581	0.4004	0.8	NO
P71G	-5	0	0	0	0.816878	0.4004	0.9	NO
P71H	-4	0	0	0	0.837817	0.4004	0.8	NO
P71I	-5	0	0	0	0.797337	0.4004	1	NO
P71L	-5	0	0	0	0.910745	0.4004	1.3	NO
P71K	-2	0	0	0	0.898271	0.4004	0.3	NO
P71M	-4	0	-1	0	0.699778	0.4004	0.5	YES
P71F	-6	0	0	0	0.818449	0.4004	0.4	NO
P71S	-2	0	0	0	0.904589	0.4004	2.9	NO
P71T	-3	0	0	0	0.848693	0.4004	1.5	NO
P71W	-7	0	0	0	0.626477	0.4004	0	NO
P71Y	-6	0	0	0	0.696602	0.4004	0	YES
P71V	-4	0	0	0	0.866686	0.4004	1	NO
S72A	2	0	0	0	0.875051	0.4066	7.4	NO
S72R	-2	0	0	0	0.596268	0.4066	1.3	YES
S72N	1	0	0	0	0.656984	0.4066	2.7	YES
S72D	-1	0	0	0	0.662402	0.4066	3	YES
S72C	-2	0	-1	0	0.742439	0.4066	0.9	NO
S72Q	-1	0	0	0	0.616909	0.4066	1.1	YES
S72E	-1	0	0	0	0.643696	0.4066	1.9	YES
S72G	-1	0	0	0	0.815087	0.4066	4.3	NO
S72H	-2	0	0	0	0.618158	0.4066	0.8	YES
S72I	-4	0	0	0	0.703265	0.4066	0.1	YES
S72L	-4	0	0	0	0.704375	0.4066	0.5	YES
S72K	-1	0	0	0	0.55538	0.4066	1.8	YES
S72M	-3	0	-1	0	0.558946	0.4066	0.3	YES
S72F	-4	0	0	0	0.585741	0.4066	0.3	YES
S72P	-2	0	0	0	0.776888	0.4066	2.3	NO
S72T	2	0	0	0	0.897507	0.4066	8.1	YES
S72W	-6	0	0	0	0.556831	0.4066	0	YES
S72Y	-3	0	0	0	0.591391	0.4066	0.5	YES
S72V	-3	0	0	0	0.827506	0.4066	1.3	NO
Q73A	-2	0	0	0	0.806374	0.4091	3.1	NO
Q73R	1	0	0	0	0.887929	0.4091	3.7	NO
Q73N	0	0	0	0	0.910313	0.4091	1.8	NO
Q73D	-1	0	0	0	0.80537	0.4091	1.7	NO
Q73C	-5	0	-1	0	0.791229	0.4091	0.1	NO
Q73E	3	0	0	0	0.924788	0.4091	5.9	NO
Q73G	-4	0	0	0	0.78084	0.4091	1	YES
Q73H	1	0	0	0	0.922591	0.4091	1.7	NO
Q73I	-5	0	0	0	0.875144	0.4091	0.5	NO
Q73L	-4	0	0	0	0.902204	0.4091	3	NO
Q73K	2	0	0	0	0.876649	0.4091	3.9	NO
Q73M	-1	0	-1	0	0.706159	0.4091	0.8	NO
Q73F	-5	0	0	0	0.918216	0.4091	0.1	NO
Q73P	-3	0	0	0	0.877868	0.4091	1	NO
Q73S	-1	0	0	0	0.895056	0.4091	2.3	NO
Q73T	-1	0	0	0	0.866267	0.4091	2.6	NO
Q73W	-4	0	0	0	0.64308	0.4091	0.1	YES
Q73Y	-3	0	0	0	0.899452	0.4091	0.6	NO
Q73V	-4	0	0	0	0.880943	0.4091	1.4	NO
V74A	-1	0	0	0	0.816529	0.404	2.5	NO
V74R	-4	0	0	0	0.632724	0.404	0.4	YES
V74N	-5	0	0	0	0.510284	0.404	0.5	YES
V74D	-6	0	0	0	0.514157	0.404	0.4	YES
V74C	-2	0	-1	0	0.588342	0.404	0.6	NO
V74Q	-4	0	0	0	0.520664	0.404	0.8	YES
V74E	-4	0	0	0	0.47456	0.404	0.6	YES
V74G	-6	0	0	0	0.516827	0.404	0.6	YES
V74H	-5	0	0	0	0.543688	0.404	0.6	YES
V74I	4	0	0	0	0.902104	0.404	10.4	NO
V74L	1	0	0	0	0.870137	0.404	3.7	NO
V74K	-4	0	0	0	0.460375	0.404	0.7	YES
V74M	1	0	-1	0	0.600102	0.404	0.9	NO
V74F	-2	0	0	0	0.568272	0.404	1.6	YES
V74P	-4	0	0	0	0.522833	0.404	0.3	YES
V74S	-3	0	0	0	0.544438	0.404	0.7	YES
V74T	0	0	0	0	0.606885	0.404	1.6	YES
V74W	-5	0	0	0	0.500278	0.404	0.3	YES
V74Y	-3	0	0	0	0.532608	0.404	0.7	YES
I75A	-3	0	0	0	0.675159	0.3825	0.3	YES
I75R	-5	0	0	0	0.804498	0.3825	0.3	NO
I75N	-6	0	0	0	0.643842	0.3825	0.2	YES
I75D	-7	0	0	0	0.605464	0.3825	0.1	YES
I75C	-2	0	-1	0	0.61597	0.3825	0.3	NO
I75Q	-5	0	0	0	0.78238	0.3825	0.2	NO
I75E	-6	0	0	0	0.622794	0.3825	0.3	YES
I75G	-7	0	0	0	0.610631	0.3825	0	YES
I75H	-6	0	0	0	0.716282	0.3825	0.1	YES
I75L	2	0	0	0	0.942378	0.3825	7.6	NO
I75K	-5	0	0	0	0.770452	0.3825	0.7	YES
I75M	2	0	-1	0	0.848003	0.3825	2	NO
I75F	-1	0	0	0	0.907902	0.3825	1.5	NO
I75P	-5	0	0	0	0.64339	0.3825	0.6	YES
I75S	-4	0	0	0	0.74756	0.3825	0	YES
I75T	-2	0	0	0	0.827163	0.3825	2.1	NO
I75W	-5	0	0	0	0.595036	0.3825	0.3	YES
I75Y	-3	0	0	0	0.759537	0.3825	0.6	YES
I75V	4	0	0	0	0.931703	0.3825	11.3	NO
F76A	-4	0	0	0	0.547185	0.3561	0.6	YES
F76R	-5	0	0	0	0.443236	0.3561	0.5	YES
F76N	-6	0	0	0	0.470733	0.3561	0.5	YES
F76D	-6	0	0	0	0.426875	0.3561	0.2	YES
F76C	-4	0	-1	0	0.532562	0.3561	0.5	YES
F76Q	-5	0	0	0	0.480008	0.3561	0.4	YES
F76E	-6	0	0	0	0.438801	0.3561	0.2	YES
F76G	-6	0	0	0	0.473944	0.3561	0.1	YES
F76H	-2	0	0	0	0.615873	0.3561	0.5	YES
F76I	-1	0	0	0	0.794796	0.3561	1.7	NO
F76L	0	0	0	0	0.804546	0.3561	2.8	NO
F76K	-5	0	0	0	0.410038	0.3561	0.7	YES
F76M	0	0	-1	0	0.601234	0.3561	0.6	NO
F76P	-6	0	0	0	0.478722	0.3561	0.4	YES
F76S	-4	0	0	0	0.490034	0.3561	0.8	YES
F76T	-4	0	0	0	0.50071	0.3561	0.5	YES
F76W	0	0	0	0	0.570633	0.3561	1.1	YES
F76Y	4	0	0	0	0.771793	0.3561	5.9	NO
F76V	-2	0	0	0	0.767781	0.3561	1.2	YES
C77A	-1	0	1	0	0.703993	0.3231	4.2	YES
C77R	-6	0	1	0	0.697824	0.3231	0	YES
C77N	-5	0	1	0	0.756471	0.3231	0.3	YES
C77D	-7	0	1	0	0.67686	0.3231	1.3	YES
C77Q	-5	0	1	0	0.752418	0.3231	0	YES
C77E	-7	0	1	0	0.582757	0.3231	0.9	YES
C77G	-6	0	1	0	0.630459	0.3231	1.1	YES
C77H	-7	0	1	0	0.527659	0.3231	0.5	YES
C77I	-2	0	1	0	0.865927	0.3231	1.1	NO
C77L	-3	0	1	0	0.836259	0.3231	1	NO
C77K	-6	0	1	0	0.661799	0.3231	0	YES
C77M	-3	0	0	0	0.612826	0.3231	1.5	YES
C77F	-4	0	1	0	0.754653	0.3231	2.2	YES
C77P	-6	0	1	0	0.60717	0.3231	0	YES
C77S	-2	0	1	0	0.773313	0.3231	1.7	NO
C77T	-2	0	1	0	0.78509	0.3231	0.9	NO
C77W	-5	0	1	0	0.742283	0.3231	0	YES
C77Y	-5	0	1	0	0.79565	0.3231	0.1	NO
C77V	-2	0	1	0	0.897054	0.3231	0.3	NO
N78A	-3	0	0	0	0.54718	0.2824	1.8	YES
N78R	-1	0	0	0	0.533232	0.2824	1.5	NO
N78D	2	0	0	0	0.646105	0.2824	6.4	YES
N78C	-5	0	-1	0	0.505567	0.2824	0.4	YES
N78Q	0	0	0	0	0.617143	0.2824	2.3	YES
N78E	-1	0	0	0	0.60997	0.2824	2.7	YES
N78G	-1	0	0	0	0.607483	0.2824	2.8	YES
N78H	1	0	0	0	0.578412	0.2824	1.7	NO
N78I	-6	0	0	0	0.513372	0.2824	0.4	YES
N78L	-6	0	0	0	0.516394	0.2824	1	YES
N78K	0	0	0	0	0.4621	0.2824	4.8	YES
N78M	-4	0	-1	0	0.512158	0.2824	0.8	YES
N78F	-6	0	0	0	0.532117	0.2824	0.4	YES
N78P	-4	0	0	0	0.595756	0.2824	0.1	YES
N78S	1	0	0	0	0.619036	0.2824	7.9	YES
N78T	0	0	0	0	0.598869	0.2824	2.7	YES
N78W	-7	0	0	0	0.472573	0.2824	0.3	YES
N78Y	-4	0	0	0	0.594707	0.2824	1.2	YES
N78V	-5	0	0	0	0.519655	0.2824	0.9	YES
R79A	-3	0	0	0	0.845308	0.2298	0.7	NO
R79N	-1	0	0	0	0.853855	0.2298	0.9	NO
R79D	-3	0	0	0	0.799655	0.2298	0.1	NO
R79C	-6	0	-1	0	0.830139	0.2298	0.4	NO
R79Q	1	0	0	0	0.895956	0.2298	2.4	NO
R79E	-1	0	0	0	0.853576	0.2298	0.4	NO
R79G	-4	0	0	0	0.841075	0.2298	0.9	NO
R79H	0	0	0	0	0.959084	0.2298	1.7	NO
R79I	-5	0	0	0	0.868908	0.2298	1.1	NO
R79L	-4	0	0	0	0.913517	0.2298	1.4	NO
R79K	3	0	0	0	0.980565	0.2298	3.7	NO
R79M	-3	0	-1	0	0.657045	0.2298	0.2	YES
R79F	-5	0	0	0	0.860453	0.2298	0.3	NO
R79P	-3	0	0	0	0.710076	0.2298	0.6	YES
R79S	-2	0	0	0	0.84817	0.2298	1.7	NO
R79T	-2	0	0	0	0.936044	0.2298	1.9	NO
R79W	-5	0	0	0	0.852884	0.2298	0.1	NO
R79Y	-4	0	0	0	0.878229	0.2298	0.4	NO
R79V	-4	0	0	0	0.838238	0.2298	0.1	NO
S80A	2	0	0	0	0.790523	0.1861	7.4	NO
S80R	-2	0	0	0	0.536368	0.1861	1.3	YES
S80N	1	0	0	0	0.650455	0.1861	2.7	YES
S80D	-1	0	0	0	0.623285	0.1861	3	YES
S80C	-2	0	-1	0	0.722712	0.1861	0.9	NO
S80Q	-1	0	0	0	0.563301	0.1861	1.1	NO
S80E	-1	0	0	0	0.593341	0.1861	1.9	NO
S80G	-1	0	0	0	0.814632	0.1861	4.3	NO
S80H	-2	0	0	0	0.55154	0.1861	0.8	YES
S80I	-4	0	0	0	0.572043	0.1861	0.1	YES
S80L	-4	0	0	0	0.640259	0.1861	0.5	YES
S80K	-1	0	0	0	0.473605	0.1861	1.8	YES
S80M	-3	0	-1	0	0.509222	0.1861	0.3	YES
S80F	-4	0	0	0	0.528503	0.1861	0.3	YES
S80P	-2	0	0	0	0.598459	0.1861	2.3	YES
S80T	2	0	0	0	0.927715	0.1861	8.1	NO
S80W	-6	0	0	0	0.509721	0.1861	0	YES
S80Y	-3	0	0	0	0.524602	0.1861	0.5	YES
S80V	-3	0	0	0	0.704062	0.1861	1.3	YES
P81A	-1	0	0	-0.171	0.886093	0.1516	4.6	NO
P81R	-3	0	0	-0.197	0.88519	0.1516	0.4	NO
P81N	-4	0	0	0.282	0.904748	0.1516	1	NO
P81D	-3	0	0	0.68	0.900148	0.1516	0.2	NO
P81C	-6	0	-1	0.379	0.80799	0.1516	0.1	NO
P81Q	-3	0	0	0.237	0.910687	0.1516	1.2	YES
P81E	-2	0	0	0.753	0.914355	0.1516	0.8	NO
P81G	-5	0	0	-0.142	0.898115	0.1516	0.9	NO
P81H	-4	0	0	-0.168	0.82823	0.1516	0.8	NO
P81I	-5	0	0	-0.055	0.75776	0.1516	1	YES
P81L	-5	0	0	0.005	0.882203	0.1516	1.3	NO
P81K	-2	0	0	-0.082	0.874587	0.1516	0.3	NO
P81M	-4	0	-1	-0.012	0.803825	0.1516	0.5	NO
P81F	-6	0	0	0.147	0.807008	0.1516	0.4	NO
P81S	-2	0	0	-0.039	0.905063	0.1516	2.9	YES
P81T	-3	0	0	-0.025	0.90065	0.1516	1.5	YES
P81W	-7	0	0	0.334	0.593291	0.1516	0	YES
P81Y	-6	0	0	0.183	0.683295	0.1516	0	YES
P81V	-4	0	0	-0.063	0.772201	0.1516	1	NO
R82A	-3	0	0	0	0.54006	0.1339	1.2	YES
R82N	-1	0	0	0	0.527895	0.1339	1.6	YES
R82D	-3	0	0	0	0.52559	0.1339	0.7	YES
R82C	-6	0	-1	0	0.552432	0.1339	0.1	YES
R82Q	1	0	0	0	0.548952	0.1339	2.9	YES
R82E	-1	0	0	0	0.732421	0.1339	0.9	YES
R82G	-4	0	0	0	0.506071	0.1339	0.7	YES
R82H	0	0	0	0	0.724855	0.1339	1.6	YES
R82I	-5	0	0	0	0.493288	0.1339	0.6	YES
R82L	-4	0	0	0	0.518338	0.1339	1.1	NO
R82K	3	0	0	0	0.638568	0.1339	7.3	YES
R82M	-3	0	-1	0	0.548677	0.1339	0.5	YES
R82F	-5	0	0	0	0.528441	0.1339	0.4	YES
R82P	-3	0	0	0	0.501785	0.1339	0.6	YES
R82S	-2	0	0	0	0.617925	0.1339	2.2	YES
R82T	-2	0	0	0	0.530074	0.1339	1.6	YES
R82W	-5	0	0	0	0.48931	0.1339	0.6	YES
R82Y	-4	0	0	0	0.680358	0.1339	0.4	YES
R82V	-4	0	0	0	0.503523	0.1339	0.8	YES
V83A	-1	0	0	0	0.875071	0.1437	2.5	NO
V83R	-4	0	0	0	0.863085	0.1437	0.2	NO
V83N	-5	0	0	0	0.844476	0.1437	0.3	NO
V83D	-6	0	0	0	0.84097	0.1437	0.2	NO
V83C	-2	0	-1	0	0.849573	0.1437	0.8	NO
V83Q	-4	0	0	0	0.833266	0.1437	0.1	NO
V83E	-4	0	0	0	0.848986	0.1437	0.6	NO
V83G	-6	0	0	0	0.738304	0.1437	0.1	YES
V83H	-5	0	0	0	0.792663	0.1437	0.1	NO
V83I	4	0	0	0	0.917467	0.1437	11.1	NO
V83L	1	0	0	0	0.91189	0.1437	3.8	NO
V83K	-4	0	0	0	0.880342	0.1437	0.9	NO
V83M	1	0	-1	0	0.763081	0.1437	1	NO
V83F	-2	0	0	0	0.84645	0.1437	1.2	NO
V83P	-4	0	0	0	0.86979	0.1437	0.3	NO
V83S	-3	0	0	0	0.877094	0.1437	0.5	NO
V83T	0	0	0	0	0.912006	0.1437	1.6	NO
V83W	-5	0	0	0	0.571014	0.1437	0.2	YES
V83Y	-3	0	0	0	0.869946	0.1437	0.1	NO
V84A	-1	0	0	0	0.850986	0.1759	2.5	NO
V84R	-4	0	0	0	0.646015	0.1759	0.4	YES
V84N	-5	0	0	0	0.520822	0.1759	0.5	YES
V84D	-6	0	0	0	0.551247	0.1759	0.4	YES
V84C	-2	0	-1	0	0.599214	0.1759	0.6	NO
V84Q	-4	0	0	0	0.543216	0.1759	0.8	YES
V84E	-4	0	0	0	0.67003	0.1759	0.6	YES
V84G	-6	0	0	0	0.684486	0.1759	0.6	NO
V84H	-5	0	0	0	0.541975	0.1759	0.6	YES
V84I	4	0	0	0	0.895128	0.1759	10.4	NO
V84L	1	0	0	0	0.834329	0.1759	3.7	NO
V84K	-4	0	0	0	0.444069	0.1759	0.7	YES
V84M	1	0	-1	0	0.802526	0.1759	0.9	NO
V84F	-2	0	0	0	0.570031	0.1759	1.6	YES
V84P	-4	0	0	0	0.537293	0.1759	0.3	YES
V84S	-3	0	0	0	0.575307	0.1759	0.7	YES
V84T	0	0	0	0	0.613248	0.1759	1.6	YES
V84W	-5	0	0	0	0.505942	0.1759	0.3	YES
V84Y	-3	0	0	0	0.537068	0.1759	0.7	YES
L85A	-3	0	0	0	0.820867	0.2289	0.7	NO
L85R	-4	0	0	0	0.860124	0.2289	1.2	NO
L85N	-6	0	0	0	0.811438	0.2289	0.4	NO
L85D	-7	0	0	0	0.849026	0.2289	0.1	NO
L85C	-3	0	-1	0	0.566909	0.2289	0.2	YES
L85Q	-4	0	0	0	0.829721	0.2289	0.8	NO
L85E	-6	0	0	0	0.836941	0.2289	0.4	NO
L85G	-7	0	0	0	0.68367	0.2289	0.3	YES
L85H	-5	0	0	0	0.588664	0.2289	0.6	NO
L85I	2	0	0	0	0.859676	0.2289	3.8	NO
L85K	-4	0	0	0	0.840768	0.2289	0.8	NO
L85M	3	0	-1	0	0.767108	0.2289	3.5	NO
L85F	0	0	0	0	0.746214	0.2289	2.8	YES
L85P	-5	0	0	0	0.692925	0.2289	0.5	YES
L85S	-4	0	0	0	0.812203	0.2289	0.3	NO
L85T	-3	0	0	0	0.837278	0.2289	0.6	NO
L85W	-4	0	0	0	0.564823	0.2289	0.5	YES
L85Y	-2	0	0	0	0.714525	0.2289	0.7	YES
L85V	1	0	0	0	0.866722	0.2289	2.6	NO
P86A	-1	0	0	0	0.8609	0.2834	4.9	NO
P86R	-3	0	0	0	0.553928	0.2834	1.3	YES
P86N	-4	0	0	0	0.608201	0.2834	0.6	YES
P86D	-3	0	0	0	0.628738	0.2834	0.8	YES
P86C	-6	0	-1	0	0.517209	0.2834	0	YES
P86Q	-3	0	0	0	0.591605	0.2834	0.8	YES
P86E	-2	0	0	0	0.66883	0.2834	1.3	YES
P86G	-5	0	0	0	0.72576	0.2834	0.9	YES
P86H	-4	0	0	0	0.54529	0.2834	0.4	YES
P86I	-5	0	0	0	0.787368	0.2834	0.4	YES
P86L	-5	0	0	0	0.791663	0.2834	1	YES
P86K	-2	0	0	0	0.542221	0.2834	1.3	YES
P86M	-4	0	-1	0	0.636982	0.2834	0.3	YES
P86F	-6	0	0	0	0.548561	0.2834	0.1	YES
P86S	-2	0	0	0	0.741336	0.2834	3.5	YES
P86T	-3	0	0	0	0.726152	0.2834	1.3	YES
P86W	-7	0	0	0	0.483645	0.2834	0.1	YES
P86Y	-6	0	0	0	0.538155	0.2834	0.4	YES
P86V	-4	0	0	0	0.828699	0.2834	0.9	NO
V87A	-1	0	0	0	0.775006	0.3261	2.5	NO
V87R	-4	0	0	0	0.665161	0.3261	0.4	YES
V87N	-5	0	0	0	0.563813	0.3261	0.5	YES
V87D	-6	0	0	0	0.712348	0.3261	0.4	YES
V87C	-2	0	-1	0	0.581427	0.3261	0.6	NO
V87Q	-4	0	0	0	0.711151	0.3261	0.8	YES
V87E	-4	0	0	0	0.693665	0.3261	0.6	YES
V87G	-6	0	0	0	0.595619	0.3261	0.6	NO
V87H	-5	0	0	0	0.537656	0.3261	0.6	YES
V87I	4	0	0	0	0.924934	0.3261	10.4	NO
V87L	1	0	0	0	0.902048	0.3261	3.7	NO
V87K	-4	0	0	0	0.61924	0.3261	0.7	YES
V87M	1	0	-1	0	0.797472	0.3261	0.9	NO
V87F	-2	0	0	0	0.848621	0.3261	1.6	NO
V87P	-4	0	0	0	0.573101	0.3261	0.3	YES
V87S	-3	0	0	0	0.64297	0.3261	0.7	YES
V87T	0	0	0	0	0.677395	0.3261	1.6	YES
V87W	-5	0	0	0	0.833651	0.3261	0.3	NO
V87Y	-3	0	0	0	0.86762	0.3261	0.7	NO
W88A	-5	0	0	0	0.572036	0.3536	0.1	YES
W88R	-5	0	0	0	0.516341	0.3536	0.1	YES
W88N	-7	0	0	0	0.53293	0.3536	0.1	YES
W88D	-8	0	0	0	0.517451	0.3536	0	YES
W88C	-5	0	-1	0	0.673872	0.3536	0	YES
W88Q	-4	0	0	0	0.539374	0.3536	0	YES
W88E	-6	0	0	0	0.50137	0.3536	0	YES
W88G	-6	0	0	0	0.551411	0.3536	0	YES
W88H	-4	0	0	0	0.5569	0.3536	0	YES
W88I	-5	0	0	0	0.616705	0.3536	0.6	YES
W88L	-4	0	0	0	0.627913	0.3536	2	YES
W88K	-6	0	0	0	0.482767	0.3536	0.5	YES
W88M	-3	0	-1	0	0.601749	0.3536	0.2	YES
W88F	0	0	0	0	0.794881	0.3536	2.5	NO
W88P	-7	0	0	0	0.526729	0.3536	0.4	YES
W88S	-6	0	0	0	0.536506	0.3536	0	YES
W88T	-5	0	0	0	0.55263	0.3536	0.1	YES
W88Y	3	0	0	0	0.64899	0.3536	4.2	YES
W88V	-5	0	0	0	0.62241	0.3536	0.1	YES
L89A	-3	0	0	0	0.685684	0.3831	0.7	YES
L89R	-4	0	0	0	0.629603	0.3831	1.2	YES
L89N	-6	0	0	0	0.518003	0.3831	0.4	YES
L89D	-7	0	0	0	0.462483	0.3831	0.1	YES
L89C	-3	0	-1	0	0.575559	0.3831	0.2	YES
L89Q	-4	0	0	0	0.533817	0.3831	0.8	YES
L89E	-6	0	0	0	0.500659	0.3831	0.4	YES
L89G	-7	0	0	0	0.537722	0.3831	0.3	YES
L89H	-5	0	0	0	0.681625	0.3831	0.6	YES
L89I	2	0	0	0	0.928338	0.3831	3.8	NO
L89K	-4	0	0	0	0.481618	0.3831	0.8	YES
L89M	3	0	-1	0	0.897639	0.3831	3.5	NO
L89F	0	0	0	0	0.685309	0.3831	2.8	YES
L89P	-5	0	0	0	0.525855	0.3831	0.5	YES
L89S	-4	0	0	0	0.606746	0.3831	0.3	YES
L89T	-3	0	0	0	0.647453	0.3831	0.6	YES
L89W	-4	0	0	0	0.555896	0.3831	0.5	YES
L89Y	-2	0	0	0	0.761997	0.3831	0.7	YES
L89V	1	0	0	0	0.894053	0.3831	2.6	NO
N90A	-3	0	0	0	0.671071	0.3984	1.8	YES
N90R	-1	0	0	0	0.726763	0.3984	1.5	YES
N90D	2	0	0	0	0.901034	0.3984	6.4	NO
N90C	-5	0	-1	0	0.69208	0.3984	0.4	NO
N90Q	0	0	0	0	0.598358	0.3984	2.3	YES
N90E	-1	0	0	0	0.733555	0.3984	2.7	YES
N90G	-1	0	0	0	0.687288	0.3984	2.8	YES
N90H	1	0	0	0	0.565481	0.3984	1.7	YES
N90I	-6	0	0	0	0.531697	0.3984	0.4	YES
N90L	-6	0	0	0	0.538009	0.3984	1	YES
N90K	0	0	0	0	0.692965	0.3984	4.8	YES
N90M	-4	0	-1	0	0.523036	0.3984	0.8	YES
N90F	-6	0	0	0	0.520105	0.3984	0.4	YES
N90P	-4	0	0	0	0.767092	0.3984	0.1	YES
N90S	1	0	0	0	0.722679	0.3984	7.9	YES
N90T	0	0	0	0	0.698929	0.3984	2.7	YES
N90W	-7	0	0	0	0.491365	0.3984	0.3	YES
N90Y	-4	0	0	0	0.510112	0.3984	1.2	YES
N90V	-5	0	0	0	0.545131	0.3984	0.9	YES
F91A	-4	0	0	0	0.673279	0.4157	0.6	YES
F91R	-5	0	0	0	0.554108	0.4157	0.5	YES
F91N	-6	0	0	0	0.554694	0.4157	0.5	YES
F91D	-6	0	0	0	0.526765	0.4157	0.2	YES
F91C	-4	0	-1	0	0.700569	0.4157	0.5	YES
F91Q	-5	0	0	0	0.560588	0.4157	0.4	YES
F91E	-6	0	0	0	0.542679	0.4157	0.2	YES
F91G	-6	0	0	0	0.657607	0.4157	0.1	NO
F91H	-2	0	0	0	0.574956	0.4157	0.5	YES
F91I	-1	0	0	0	0.670615	0.4157	1.7	YES
F91L	0	0	0	0	0.756804	0.4157	2.8	YES
F91K	-5	0	0	0	0.562489	0.4157	0.7	YES
F91M	0	0	-1	0	0.64376	0.4157	0.6	NO
F91P	-6	0	0	0	0.55158	0.4157	0.4	YES
F91S	-4	0	0	0	0.662795	0.4157	0.8	YES
F91T	-4	0	0	0	0.578247	0.4157	0.5	YES
F91W	0	0	0	0	0.62578	0.4157	1.1	YES
F91Y	4	0	0	0	0.908697	0.4157	5.9	NO
F91V	-2	0	0	0	0.654614	0.4157	1.2	YES
D92A	-3	0	0	0	0.961557	0.4258	2.5	NO
D92R	-3	0	0	0	0.977684	0.4258	0.6	NO
D92N	2	0	0	0	0.993856	0.4258	3	NO
D92C	-7	0	-1	0	0.719914	0.4258	0.4	NO
D92Q	-1	0	0	0	0.98576	0.4258	0.6	NO
D92E	2	0	0	0	1.01175	0.4258	4.2	NO
D92G	-3	0	0	0	0.885471	0.4258	2	NO
D92H	-2	0	0	0	0.935089	0.4258	0.7	NO
D92I	-7	0	0	0	0.871583	0.4258	0.8	NO
D92L	-7	0	0	0	0.920229	0.4258	0.8	NO
D92K	-2	0	0	0	0.939948	0.4258	0.9	NO
D92M	-6	0	-1	0	0.724123	0.4258	0	NO
D92F	-6	0	0	0	0.923148	0.4258	0.2	NO
D92P	-3	0	0	0	0.931928	0.4258	1	NO
D92S	-1	0	0	0	0.982364	0.4258	2.7	NO
D92T	-2	0	0	0	0.970061	0.4258	1.5	NO
D92W	-8	0	0	0	0.698609	0.4258	0.2	NO
D92Y	-6	0	0	0	0.890164	0.4258	1	NO
D92V	-6	0	0	0	0.858534	0.4258	0.5	NO
G93A	0	1	0	0	0.799178	0.4413	2.6	NO
G93R	-4	1	0	0	0.630399	0.4413	0.4	YES
G93N	-1	1	0	0	0.789594	0.4413	2.2	NO
G93D	-3	1	0	0	0.776642	0.4413	2.3	YES
G93C	-6	1	-1	0	0.615521	0.4413	0.3	NO
G93Q	-4	1	0	0	0.71042	0.4413	0.6	YES
G93E	-4	1	0	0	0.775284	0.4413	1.6	YES
G93H	-4	1	0	0	0.63961	0.4413	0.3	YES
G93I	-7	1	0	0	0.609698	0.4413	0	NO
G93L	-7	1	0	0	0.608426	0.4413	0.1	NO
G93K	-3	1	0	0	0.631181	0.4413	1.2	YES
G93M	-5	1	-1	0	0.622268	0.4413	0.3	NO
G93F	-6	1	0	0	0.608596	0.4413	0.5	NO
G93P	-5	1	0	0	0.652454	0.4413	0.3	NO
G93S	-1	1	0	0	0.801573	0.4413	2.2	NO
G93T	-3	1	0	0	0.669834	0.4413	1.7	YES
G93W	-6	1	0	0	0.593504	0.4413	0.2	NO
G93Y	-6	1	0	0	0.617298	0.4413	0.2	NO
G93V	-6	1	0	0	0.637673	0.4413	0.4	NO
E94A	-2	0	0	0	0.911819	0.4685	4	NO
E94R	-1	0	0	0	0.939343	0.4685	1.8	NO
E94N	-1	0	0	0	0.915471	0.4685	0.6	NO
E94D	2	0	0	0	0.931397	0.4685	2.5	NO
E94C	-7	0	-1	0	0.628772	0.4685	0.4	NO
E94Q	3	0	0	0	0.956743	0.4685	3.8	NO
E94G	-4	0	0	0	0.863808	0.4685	1.8	NO
E94H	0	0	0	0	0.870485	0.4685	0.5	NO
E94I	-6	0	0	0	0.847645	0.4685	0.1	NO
E94L	-6	0	0	0	0.867285	0.4685	2.5	NO
E94K	1	0	0	0	0.921111	0.4685	1.6	NO
E94M	-4	0	-1	0	0.681118	0.4685	0.3	NO
E94F	-6	0	0	0	0.789228	0.4685	0	NO
E94P	-2	0	0	0	0.811073	0.4685	0.5	NO
E94S	-1	0	0	0	0.887671	0.4685	2.5	NO
E94T	-2	0	0	0	0.888863	0.4685	1	NO
E94W	-6	0	0	0	0.618415	0.4685	0	NO
E94Y	-5	0	0	0	0.796719	0.4685	1.3	NO
E94V	-4	0	0	0	0.897299	0.4685	2.5	NO
P95A	-1	0	0	0	0.890334	0.5128	4.6	NO
P95R	-3	0	0	0	0.857326	0.5128	0.4	NO
P95N	-4	0	0	0	0.734782	0.5128	1	YES
P95D	-3	0	0	0	0.728185	0.5128	0.2	YES
P95C	-6	0	-1	0	0.576714	0.5128	0.1	NO
P95Q	-3	0	0	0	0.79975	0.5128	1.2	YES
P95E	-2	0	0	0	0.836427	0.5128	0.8	NO
P95G	-5	0	0	0	0.794816	0.5128	0.9	NO
P95H	-4	0	0	0	0.784082	0.5128	0.8	YES
P95I	-5	0	0	0	0.745642	0.5128	1	NO
P95L	-5	0	0	0	0.862557	0.5128	1.3	NO
P95K	-2	0	0	0	0.822032	0.5128	0.3	NO
P95M	-4	0	-1	0	0.621569	0.5128	0.5	NO
P95F	-6	0	0	0	0.767917	0.5128	0.4	NO
P95S	-2	0	0	0	0.738862	0.5128	2.9	YES
P95T	-3	0	0	0	0.742924	0.5128	1.5	YES
P95W	-7	0	0	0	0.731143	0.5128	0	NO
P95Y	-6	0	0	0	0.745134	0.5128	0	NO
P95V	-4	0	0	0	0.787984	0.5128	1	YES
Q96A	-2	0	0	0	0.85999	0.5684	2.4	NO
Q96R	1	0	0	0	0.961013	0.5684	1.7	NO
Q96N	0	0	0	0	0.94574	0.5684	1.3	NO
Q96D	-1	0	0	0	0.899872	0.5684	0.9	NO
Q96C	-5	0	-1	0	0.893896	0.5684	0.4	NO
Q96E	3	0	0	0	0.965419	0.5684	2	NO
Q96G	-4	0	0	0	0.830315	0.5684	0.8	YES
Q96H	1	0	0	0	0.95975	0.5684	1.9	NO
Q96I	-5	0	0	0	0.950092	0.5684	0.6	NO
Q96L	-4	0	0	0	0.944712	0.5684	3.6	NO
Q96K	2	0	0	0	0.921239	0.5684	2.9	NO
Q96M	-1	0	-1	0	0.733398	0.5684	2.3	YES
Q96F	-5	0	0	0	0.833367	0.5684	1	YES
Q96P	-3	0	0	0	0.850225	0.5684	0.9	YES
Q96S	-1	0	0	0	0.938012	0.5684	1.3	NO
Q96T	-1	0	0	0	0.948112	0.5684	1.1	NO
Q96W	-4	0	0	0	0.680431	0.5684	0.8	YES
Q96Y	-3	0	0	0	0.838926	0.5684	0.4	YES
Q96V	-4	0	0	0	0.981925	0.5684	0.5	NO
P97A	-1	0	0	0	0.950152	0.6155	4.6	NO
P97R	-3	0	0	0	0.925559	0.6155	0.4	NO
P97N	-4	0	0	0	0.936819	0.6155	1	NO
P97D	-3	0	0	0	0.91135	0.6155	0.2	NO
P97C	-6	0	-1	0	0.807323	0.6155	0.1	NO
P97Q	-3	0	0	0	0.870077	0.6155	1.2	YES
P97E	-2	0	0	0	0.772014	0.6155	0.8	YES
P97G	-5	0	0	0	0.918107	0.6155	0.9	NO
P97H	-4	0	0	0	0.940003	0.6155	0.8	NO
P97I	-5	0	0	0	0.826843	0.6155	1	YES
P97L	-5	0	0	0	0.909499	0.6155	1.3	NO
P97K	-2	0	0	0	0.921015	0.6155	0.3	NO
P97M	-4	0	-1	0	0.854772	0.6155	0.5	NO
P97F	-6	0	0	0	0.780375	0.6155	0.4	NO
P97S	-2	0	0	0	0.944892	0.6155	2.9	NO
P97T	-3	0	0	0	0.94179	0.6155	1.5	NO
P97W	-7	0	0	0	0.57466	0.6155	0	YES
P97Y	-6	0	0	0	0.830208	0.6155	0	NO
P97V	-4	0	0	0	0.893767	0.6155	1	YES
Y98A	-4	0	0	0	0.732736	0.6632	0.6	YES
Y98R	-4	0	0	0	0.514103	0.6632	0.4	YES
Y98N	-4	0	0	0	0.502009	0.6632	0.4	YES
Y98D	-6	0	0	0	0.697233	0.6632	0.2	NO
Y98C	-5	0	-1	0	0.512461	0.6632	0.5	YES
Y98Q	-3	0	0	0	0.533517	0.6632	0.1	YES
Y98E	-5	0	0	0	0.54628	0.6632	0.6	YES
Y98G	-6	0	0	0	0.694463	0.6632	0.2	NO
Y98H	3	0	0	0	0.748217	0.6632	1.5	NO
Y98I	-3	0	0	0	0.599737	0.6632	1.6	YES
Y98L	-2	0	0	0	0.646898	0.6632	3	YES
Y98K	-4	0	0	0	0.520627	0.6632	0.6	YES
Y98M	-3	0	-1	0	0.559039	0.6632	0.4	YES
Y98F	4	0	0	0	0.800323	0.6632	7.8	NO
Y98P	-6	0	0	0	0.523933	0.6632	0.1	YES
Y98S	-3	0	0	0	0.543265	0.6632	0.7	YES
Y98T	-3	0	0	0	0.548143	0.6632	0.7	YES
Y98W	3	0	0	0	0.557178	0.6632	1	NO
Y98V	-3	0	0	0	0.759892	0.6632	1.2	YES
P99A	-1	0	0	0	0.943488	0.7096	4.6	NO
P99R	-3	0	0	0	0.905081	0.7096	0.4	NO
P99N	-4	0	0	0	0.914801	0.7096	1	NO
P99D	-3	0	0	0	0.92096	0.7096	0.2	NO
P99C	-6	0	-1	0	0.602494	0.7096	0.1	NO
P99Q	-3	0	0	0	0.930716	0.7096	1.2	NO
P99E	-2	0	0	0	0.925395	0.7096	0.8	NO
P99G	-5	0	0	0	0.926386	0.7096	0.9	NO
P99H	-4	0	0	0	0.661522	0.7096	0.8	NO
P99I	-5	0	0	0	0.887939	0.7096	1	NO
P99L	-5	0	0	0	0.904995	0.7096	1.3	NO
P99K	-2	0	0	0	0.902611	0.7096	0.3	NO
P99M	-4	0	-1	0	0.650195	0.7096	0.5	NO
P99F	-6	0	0	0	0.745677	0.7096	0.4	NO
P99S	-2	0	0	0	0.925272	0.7096	2.9	NO
P99T	-3	0	0	0	0.927702	0.7096	1.5	NO
P99W	-7	0	0	0	0.563256	0.7096	0	NO
P99Y	-6	0	0	0	0.814986	0.7096	0	NO
P99V	-4	0	0	0	0.917254	0.7096	1	NO
T100A	0	0	0	0	0.942071	0.7441	3.8	NO
T100R	-2	0	0	0	0.857953	0.7441	0.5	NO
T100N	0	0	0	0	0.953684	0.7441	0.8	NO
T100D	-2	0	0	0	0.955365	0.7441	0.4	NO
T100C	-2	0	-1	0	0.632157	0.7441	0.9	NO
T100Q	-1	0	0	0	0.861036	0.7441	0.8	NO
T100E	-2	0	0	0	0.937761	0.7441	0.9	NO
T100G	-3	0	0	0	0.869437	0.7441	0.6	NO
T100H	-3	0	0	0	0.687025	0.7441	0.3	NO
T100I	-2	0	0	0	0.889658	0.7441	3.1	NO
T100L	-3	0	0	0	0.930489	0.7441	1.7	NO
T100K	-1	0	0	0	0.81909	0.7441	0.9	NO
T100M	-1	0	-1	0	0.850051	0.7441	1.7	NO
T100F	-4	0	0	0	0.67378	0.7441	0.2	NO
T100P	-3	0	0	0	0.877643	0.7441	0.6	NO
T100S	2	0	0	0	0.934468	0.7441	4.5	NO
T100W	-5	0	0	0	0.617955	0.7441	0	NO
T100Y	-3	0	0	0	0.679646	0.7441	0.4	NO
T100V	0	0	0	0	0.949316	0.7441	6.4	NO
L101A	-3	0	0	0	0.688609	0.7645	0.7	YES
L101R	-4	0	0	0	0.457376	0.7645	1.2	YES
L101N	-6	0	0	0	0.510245	0.7645	0.4	YES
L101D	-7	0	0	0	0.44826	0.7645	0.1	YES
L101C	-3	0	-1	0	0.573005	0.7645	0.2	NO
L101Q	-4	0	0	0	0.526356	0.7645	0.8	YES
L101E	-6	0	0	0	0.466977	0.7645	0.4	YES
L101G	-7	0	0	0	0.490299	0.7645	0.3	YES
L101H	-5	0	0	0	0.636633	0.7645	0.6	NO
L101I	2	0	0	0	0.904612	0.7645	3.8	NO
L101K	-4	0	0	0	0.438654	0.7645	0.8	YES
L101M	3	0	-1	0	0.838594	0.7645	3.5	NO
L101F	0	0	0	0	0.81286	0.7645	2.8	NO
L101P	-5	0	0	0	0.515923	0.7645	0.5	YES
L101S	-4	0	0	0	0.638592	0.7645	0.3	NO
L101T	-3	0	0	0	0.583672	0.7645	0.6	NO
L101W	-4	0	0	0	0.553571	0.7645	0.5	NO
L101Y	-2	0	0	0	0.612339	0.7645	0.7	NO
L101V	1	0	0	0	0.792977	0.7645	2.6	NO
P102A	-1	0	0	0	0.907985	0.7693	4.6	NO
P102R	-3	0	0	0	0.880179	0.7693	0.4	NO
P102N	-4	0	0	0	0.900672	0.7693	1	NO
P102D	-3	0	0	0	0.875223	0.7693	0.2	NO
P102C	-6	0	-1	0	0.7652	0.7693	0.1	NO
P102Q	-3	0	0	0	0.909866	0.7693	1.2	NO
P102E	-2	0	0	0	0.892086	0.7693	0.8	NO
P102G	-5	0	0	0	0.879918	0.7693	0.9	NO
P102H	-4	0	0	0	0.805634	0.7693	0.8	NO
P102I	-5	0	0	0	0.767644	0.7693	1	NO
P102L	-5	0	0	0	0.877793	0.7693	1.3	NO
P102K	-2	0	0	0	0.882833	0.7693	0.3	NO
P102M	-4	0	-1	0	0.631438	0.7693	0.5	NO
P102F	-6	0	0	0	0.659941	0.7693	0.4	NO
P102S	-2	0	0	0	0.90214	0.7693	2.9	NO
P102T	-3	0	0	0	0.791801	0.7693	1.5	NO
P102W	-7	0	0	0	0.550521	0.7693	0	NO
P102Y	-6	0	0	0	0.647258	0.7693	0	NO
P102V	-4	0	0	0	0.880539	0.7693	1	NO
P103A	-1	0	0	0	0.848852	0.7557	4.6	NO
P103R	-3	0	0	0	0.65714	0.7557	0.4	NO
P103N	-4	0	0	0	0.655516	0.7557	1	NO
P103D	-3	0	0	0	0.675298	0.7557	0.2	NO
P103C	-6	0	-1	0	0.680853	0.7557	0.1	NO
P103Q	-3	0	0	0	0.810817	0.7557	1.2	YES
P103E	-2	0	0	0	0.801954	0.7557	0.8	NO
P103G	-5	0	0	0	0.817487	0.7557	0.9	NO
P103H	-4	0	0	0	0.638292	0.7557	0.8	NO
P103I	-5	0	0	0	0.653506	0.7557	1	NO
P103L	-5	0	0	0	0.798296	0.7557	1.3	NO
P103K	-2	0	0	0	0.800218	0.7557	0.3	NO
P103M	-4	0	-1	0	0.627925	0.7557	0.5	NO
P103F	-6	0	0	0	0.787964	0.7557	0.4	NO
P103S	-2	0	0	0	0.820491	0.7557	2.9	NO
P103T	-3	0	0	0	0.816377	0.7557	1.5	NO
P103W	-7	0	0	0	0.552426	0.7557	0	NO
P103Y	-6	0	0	0	0.7908	0.7557	0	NO
P103V	-4	0	0	0	0.680932	0.7557	1	NO
G104A	0	1	0	0	0.815881	0.7158	3.6	NO
G104R	-4	1	0	0	0.783592	0.7158	0.3	NO
G104N	-1	1	0	0	0.784337	0.7158	0.6	NO
G104D	-3	1	0	0	0.754507	0.7158	0.5	NO
G104C	-6	1	-1	0	0.533333	0.7158	0.3	NO
G104Q	-4	1	0	0	0.768895	0.7158	0.4	NO
G104E	-4	1	0	0	0.72396	0.7158	0.4	NO
G104H	-4	1	0	0	0.550257	0.7158	0.2	YES
G104I	-7	1	0	0	0.547516	0.7158	0.1	NO
G104L	-7	1	0	0	0.687632	0.7158	0.3	NO
G104K	-3	1	0	0	0.618635	0.7158	0.5	NO
G104M	-5	1	-1	0	0.677073	0.7158	0.1	NO
G104F	-6	1	0	0	0.695774	0.7158	0.1	NO
G104P	-5	1	0	0	0.568705	0.7158	0.2	NO
G104S	-1	1	0	0	0.829294	0.7158	1.7	NO
G104T	-3	1	0	0	0.780455	0.7158	0.7	YES
G104W	-6	1	0	0	0.520446	0.7158	0.2	NO
G104Y	-6	1	0	0	0.727839	0.7158	0.1	NO
G104V	-6	1	0	0	0.601783	0.7158	0.4	NO
T105A	0	0	0	0	0.898687	0.6563	4	NO
T105R	-2	0	0	0	0.846656	0.6563	0.9	NO
T105N	0	0	0	0	0.871513	0.6563	2.5	NO
T105D	-2	0	0	0	0.878224	0.6563	1.2	NO
T105C	-2	0	-1	0	0.750548	0.6563	0.2	NO
T105Q	-1	0	0	0	0.885483	0.6563	1.3	NO
T105E	-2	0	0	0	0.867951	0.6563	1.2	NO
T105G	-3	0	0	0	0.773397	0.6563	0.6	YES
T105H	-3	0	0	0	0.829872	0.6563	0.6	YES
T105I	-2	0	0	0	0.735554	0.6563	2.8	YES
T105L	-3	0	0	0	0.724052	0.6563	2.3	YES
T105K	-1	0	0	0	0.78753	0.6563	2	NO
T105M	-1	0	-1	0	0.742316	0.6563	0.7	NO
T105F	-4	0	0	0	0.6115	0.6563	0.2	YES
T105P	-3	0	0	0	0.760517	0.6563	1.3	YES
T105S	2	0	0	0	0.909379	0.6563	7.4	YES
T105W	-5	0	0	0	0.589391	0.6563	0.3	YES
T105Y	-3	0	0	0	0.666964	0.6563	0.4	YES
T105V	0	0	0	0	0.778565	0.6563	3.6	NO
G106A	0	0	0	0	0.86245	0.5769	2.6	NO
G106R	-4	0	0	0	0.691294	0.5769	0.4	YES
G106N	-1	0	0	0	0.746628	0.5769	2.2	YES
G106D	-3	0	0	0	0.735252	0.5769	2.3	YES
G106C	-6	0	-1	0	0.680492	0.5769	0.3	NO
G106Q	-4	0	0	0	0.755802	0.5769	0.6	YES
G106E	-4	0	0	0	0.768499	0.5769	1.6	YES
G106H	-4	0	0	0	0.747742	0.5769	0.3	YES
G106I	-7	0	0	0	0.634289	0.5769	0	NO
G106L	-7	0	0	0	0.668566	0.5769	0.1	NO
G106K	-3	0	0	0	0.567845	0.5769	1.2	YES
G106M	-5	0	-1	0	0.646519	0.5769	0.3	NO
G106F	-6	0	0	0	0.755839	0.5769	0.5	YES
G106P	-5	0	0	0	0.605904	0.5769	0.3	NO
G106S	-1	0	0	0	0.879902	0.5769	2.2	NO
G106T	-3	0	0	0	0.760105	0.5769	1.7	YES
G106W	-6	0	0	0	0.668693	0.5769	0.2	NO
G106Y	-6	0	0	0	0.779431	0.5769	0.2	NO
G106V	-6	0	0	0	0.698319	0.5769	0.4	NO
R107A	-3	0	0	0	0.726362	0.5027	1.2	YES
R107N	-1	0	0	0	0.657978	0.5027	1.6	YES
R107D	-3	0	0	0	0.647268	0.5027	0.7	YES
R107C	-6	0	-1	0	0.630907	0.5027	0.1	NO
R107Q	1	0	0	0	0.721329	0.5027	2.9	YES
R107E	-1	0	0	0	0.768073	0.5027	0.9	NO
R107G	-4	0	0	0	0.628442	0.5027	0.7	YES
R107H	0	0	0	0	0.716158	0.5027	1.6	YES
R107I	-5	0	0	0	0.752824	0.5027	0.6	YES
R107L	-4	0	0	0	0.769676	0.5027	1.1	YES
R107K	3	0	0	0	0.726658	0.5027	7.3	YES
R107M	-3	0	-1	0	0.659559	0.5027	0.5	NO
R107F	-5	0	0	0	0.759232	0.5027	0.4	NO
R107P	-3	0	0	0	0.59427	0.5027	0.6	YES
R107S	-2	0	0	0	0.645019	0.5027	2.2	YES
R107T	-2	0	0	0	0.65219	0.5027	1.6	YES
R107W	-5	0	0	0	0.650588	0.5027	0.6	NO
R107Y	-4	0	0	0	0.665813	0.5027	0.4	YES
R107V	-4	0	0	0	0.747007	0.5027	0.8	YES
R108A	-3	0	0	0	0.892731	0.4352	0.7	NO
R108N	-1	0	0	0	0.900046	0.4352	0.9	NO
R108D	-3	0	0	0	0.910318	0.4352	0.1	NO
R108C	-6	0	-1	0	0.810678	0.4352	0.4	NO
R108Q	1	0	0	0	0.86789	0.4352	2.4	NO
R108E	-1	0	0	0	0.948537	0.4352	0.4	NO
R108G	-4	0	0	0	0.863508	0.4352	0.9	NO
R108H	0	0	0	0	0.883851	0.4352	1.7	NO
R108I	-5	0	0	0	0.858888	0.4352	1.1	NO
R108L	-4	0	0	0	0.908797	0.4352	1.4	NO
R108K	3	0	0	0	0.960892	0.4352	3.7	NO
R108M	-3	0	-1	0	0.849716	0.4352	0.2	NO
R108F	-5	0	0	0	0.729549	0.4352	0.3	NO
R108P	-3	0	0	0	0.84836	0.4352	0.6	NO
R108S	-2	0	0	0	0.862178	0.4352	1.7	NO
R108T	-2	0	0	0	0.900515	0.4352	1.9	NO
R108W	-5	0	0	0	0.699002	0.4352	0.1	NO
R108Y	-4	0	0	0	0.730986	0.4352	0.4	YES
R108V	-4	0	0	0	0.908031	0.4352	0.1	NO
I109A	-3	0	0	0	0.816985	0.3818	0.3	NO
I109R	-5	0	0	0	0.575903	0.3818	0.3	YES
I109N	-6	0	0	0	0.600968	0.3818	0.2	YES
I109D	-7	0	0	0	0.591755	0.3818	0.1	YES
I109C	-2	0	-1	0	0.645475	0.3818	0.3	NO
I109Q	-5	0	0	0	0.746993	0.3818	0.2	YES
I109E	-6	0	0	0	0.699524	0.3818	0.3	YES
I109G	-7	0	0	0	0.6664	0.3818	0	YES
I109H	-6	0	0	0	0.600544	0.3818	0.1	YES
I109L	2	0	0	0	0.941545	0.3818	7.6	NO
I109K	-5	0	0	0	0.638565	0.3818	0.7	YES
I109M	2	0	-1	0	0.9564	0.3818	2	NO
I109F	-1	0	0	0	0.715793	0.3818	1.5	YES
I109P	-5	0	0	0	0.733022	0.3818	0.6	YES
I109S	-4	0	0	0	0.707025	0.3818	0	YES
I109T	-2	0	0	0	0.779358	0.3818	2.1	NO
I109W	-5	0	0	0	0.61382	0.3818	0.3	YES
I109Y	-3	0	0	0	0.633518	0.3818	0.6	YES
I109V	4	0	0	0	0.949913	0.3818	11.3	NO
H110A	-3	0	0	0	0.882781	0.3414	0.6	NO
H110R	0	0	0	0	0.953526	0.3414	0.8	NO
H110N	1	0	0	0	0.967924	0.3414	0.9	NO
H110D	-2	0	0	0	0.957539	0.3414	0.6	NO
H110C	-7	0	-1	0	0.801157	0.3414	0.4	NO
H110Q	1	0	0	0	0.892482	0.3414	1.4	NO
H110E	0	0	0	0	0.912777	0.3414	0.5	NO
H110G	-4	0	0	0	0.801708	0.3414	0	NO
H110I	-6	0	0	0	0.802552	0.3414	0.6	NO
H110L	-5	0	0	0	0.899102	0.3414	1	NO
H110K	-1	0	0	0	0.900729	0.3414	0.6	NO
H110M	-4	0	-1	0	0.697384	0.3414	0.8	YES
H110F	-2	0	0	0	0.798678	0.3414	2	NO
H110P	-4	0	0	0	0.80154	0.3414	0.3	NO
H110S	-2	0	0	0	0.894099	0.3414	0.5	NO
H110T	-3	0	0	0	0.939014	0.3414	0.5	NO
H110W	-4	0	0	0	0.653659	0.3414	0.6	YES
H110Y	3	0	0	0	0.939353	0.3414	2.6	NO
H110V	-5	0	0	0	0.810228	0.3414	0.2	NO
S111A	2	0	0	0	0.881242	0.3263	7.4	NO
S111R	-2	0	0	0	0.72811	0.3263	1.3	YES
S111N	1	0	0	0	0.884464	0.3263	2.7	NO
S111D	-1	0	0	0	0.844801	0.3263	3	NO
S111C	-2	0	-1	0	0.592331	0.3263	0.9	NO
S111Q	-1	0	0	0	0.7158	0.3263	1.1	YES
S111E	-1	0	0	0	0.824997	0.3263	1.9	NO
S111G	-1	0	0	0	0.900035	0.3263	4.3	NO
S111H	-2	0	0	0	0.806327	0.3263	0.8	NO
S111I	-4	0	0	0	0.700809	0.3263	0.1	YES
S111L	-4	0	0	0	0.699289	0.3263	0.5	YES
S111K	-1	0	0	0	0.62071	0.3263	1.8	YES
S111M	-3	0	-1	0	0.557284	0.3263	0.3	YES
S111F	-4	0	0	0	0.724259	0.3263	0.3	YES
S111P	-2	0	0	0	0.875324	0.3263	2.3	NO
S111T	2	0	0	0	0.93803	0.3263	8.1	NO
S111W	-6	0	0	0	0.546892	0.3263	0	YES
S111Y	-3	0	0	0	0.695024	0.3263	0.5	YES
S111V	-3	0	0	0	0.817657	0.3263	1.3	NO
Y112A	-4	0	0	0	0.73079	0.3242	0.6	YES
Y112R	-4	0	0	0	0.565239	0.3242	0.4	YES
Y112N	-4	0	0	0	0.532204	0.3242	0.4	YES
Y112D	-6	0	0	0	0.540691	0.3242	0.2	YES
Y112C	-5	0	-1	0	0.555698	0.3242	0.5	YES
Y112Q	-3	0	0	0	0.695525	0.3242	0.1	YES
Y112E	-5	0	0	0	0.56966	0.3242	0.6	YES
Y112G	-6	0	0	0	0.672342	0.3242	0.2	YES
Y112H	3	0	0	0	0.774925	0.3242	1.5	NO
Y112I	-3	0	0	0	0.686184	0.3242	1.6	YES
Y112L	-2	0	0	0	0.808031	0.3242	3	NO
Y112K	-4	0	0	0	0.567455	0.3242	0.6	YES
Y112M	-3	0	-1	0	0.616986	0.3242	0.4	YES
Y112F	4	0	0	0	0.928283	0.3242	7.8	NO
Y112P	-6	0	0	0	0.674264	0.3242	0.1	YES
Y112S	-3	0	0	0	0.580292	0.3242	0.7	YES
Y112T	-3	0	0	0	0.592876	0.3242	0.7	YES
Y112W	3	0	0	0	0.612709	0.3242	1	NO
Y112V	-3	0	0	0	0.777996	0.3242	1.2	YES
R113A	-3	0	0	0	0.870716	0.3339	0.7	NO
R113N	-1	0	0	0	0.828597	0.3339	0.9	NO
R113D	-3	0	0	0	0.755605	0.3339	0.1	YES
R113C	-6	0	-1	0	0.611016	0.3339	0.4	NO
R113Q	1	0	0	0	0.895971	0.3339	2.4	NO
R113E	-1	0	0	0	0.909961	0.3339	0.4	NO
R113G	-4	0	0	0	0.829999	0.3339	0.9	NO
R113H	0	0	0	0	0.81979	0.3339	1.7	NO
R113I	-5	0	0	0	0.867993	0.3339	1.1	NO
R113L	-4	0	0	0	0.882217	0.3339	1.4	NO
R113K	3	0	0	0	0.931907	0.3339	3.7	NO
R113M	-3	0	-1	0	0.787894	0.3339	0.2	NO
R113F	-5	0	0	0	0.760532	0.3339	0.3	YES
R113P	-3	0	0	0	0.836084	0.3339	0.6	NO
R113S	-2	0	0	0	0.81434	0.3339	1.7	NO
R113T	-2	0	0	0	0.861088	0.3339	1.9	NO
R113W	-5	0	0	0	0.631014	0.3339	0.1	YES
R113Y	-4	0	0	0	0.790664	0.3339	0.4	NO
R113V	-4	0	0	0	0.903581	0.3339	0.1	NO
G114A	0	1	0	0	0.774145	0.3463	2.6	NO
G114R	-4	1	0	0	0.735158	0.3463	0.4	YES
G114N	-1	1	0	0	0.747431	0.3463	2.2	YES
G114D	-3	1	0	0	0.578673	0.3463	2.3	YES
G114C	-6	1	-1	0	0.530591	0.3463	0.3	YES
G114Q	-4	1	0	0	0.554917	0.3463	0.6	YES
G114E	-4	1	0	0	0.736198	0.3463	1.6	YES
G114H	-4	1	0	0	0.535295	0.3463	0.3	YES
G114I	-7	1	0	0	0.507346	0.3463	0	YES
G114L	-7	1	0	0	0.523932	0.3463	0.1	YES
G114K	-3	1	0	0	0.722944	0.3463	1.2	YES
G114M	-5	1	-1	0	0.522893	0.3463	0.3	YES
G114F	-6	1	0	0	0.517059	0.3463	0.5	YES
G114P	-5	1	0	0	0.554099	0.3463	0.3	YES
G114S	-1	1	0	0	0.788088	0.3463	2.2	NO
G114T	-3	1	0	0	0.841645	0.3463	1.7	NO
G114W	-6	1	0	0	0.583963	0.3463	0.2	YES
G114Y	-6	1	0	0	0.512672	0.3463	0.2	YES
G114V	-6	1	0	0	0.546654	0.3463	0.4	YES
H115A	-3	0	0	0	0.607477	0.3396	0.9	YES
H115R	0	0	0	0	0.599069	0.3396	3.3	YES
H115N	1	0	0	0	0.659007	0.3396	5	YES
H115D	-2	0	0	0	0.705115	0.3396	1	YES
H115C	-7	0	-1	0	0.578143	0.3396	0.1	YES
H115Q	1	0	0	0	0.641261	0.3396	2.2	YES
H115E	0	0	0	0	0.630626	0.3396	1.7	YES
H115G	-4	0	0	0	0.597613	0.3396	0.8	YES
H115I	-6	0	0	0	0.610404	0.3396	0.6	YES
H115L	-5	0	0	0	0.588753	0.3396	1.1	YES
H115K	-1	0	0	0	0.483111	0.3396	1.3	YES
H115M	-4	0	-1	0	0.581381	0.3396	0.5	YES
H115F	-2	0	0	0	0.620523	0.3396	1.9	YES
H115P	-4	0	0	0	0.62464	0.3396	1.4	YES
H115S	-2	0	0	0	0.610246	0.3396	2.6	YES
H115T	-3	0	0	0	0.648039	0.3396	0.1	YES
H115W	-4	0	0	0	0.573771	0.3396	0	YES
H115Y	3	0	0	0	0.721154	0.3396	4.4	YES
H115V	-5	0	0	0	0.605143	0.3396	2.4	YES
L116A	-3	0	0	0	0.751176	0.3157	0.7	YES
L116R	-4	0	0	0	0.564359	0.3157	1.2	YES
L116N	-6	0	0	0	0.569231	0.3157	0.4	YES
L116D	-7	0	0	0	0.60794	0.3157	0.1	YES
L116C	-3	0	-1	0	0.567479	0.3157	0.2	YES
L116Q	-4	0	0	0	0.588454	0.3157	0.8	YES
L116E	-6	0	0	0	0.611853	0.3157	0.4	NO
L116G	-7	0	0	0	0.609711	0.3157	0.3	NO
L116H	-5	0	0	0	0.545592	0.3157	0.6	YES
L116I	2	0	0	0	0.869331	0.3157	3.8	NO
L116K	-4	0	0	0	0.629154	0.3157	0.8	YES
L116M	3	0	-1	0	0.645696	0.3157	3.5	YES
L116F	0	0	0	0	0.801878	0.3157	2.8	NO
L116P	-5	0	0	0	0.799332	0.3157	0.5	NO
L116S	-4	0	0	0	0.641423	0.3157	0.3	YES
L116T	-3	0	0	0	0.705919	0.3157	0.6	YES
L116W	-4	0	0	0	0.565643	0.3157	0.5	YES
L116Y	-2	0	0	0	0.620561	0.3157	0.7	YES
L116V	1	0	0	0	0.7771	0.3157	2.6	NO
W117A	-5	0	0	0	0.497391	0.2911	0.1	YES
W117R	-5	0	0	0	0.440048	0.2911	0.1	YES
W117N	-7	0	0	0	0.479779	0.2911	0.1	YES
W117D	-8	0	0	0	0.455985	0.2911	0	YES
W117C	-5	0	-1	0	0.549542	0.2911	0	YES
W117Q	-4	0	0	0	0.490714	0.2911	0	YES
W117E	-6	0	0	0	0.428066	0.2911	0	YES
W117G	-6	0	0	0	0.488997	0.2911	0	YES
W117H	-4	0	0	0	0.499794	0.2911	0	YES
W117I	-5	0	0	0	0.580415	0.2911	0.6	NO
W117L	-4	0	0	0	0.562113	0.2911	2	YES
W117K	-6	0	0	0	0.387552	0.2911	0.5	YES
W117M	-3	0	-1	0	0.561994	0.2911	0.2	YES
W117F	0	0	0	0	0.590614	0.2911	2.5	YES
W117P	-7	0	0	0	0.473896	0.2911	0.4	YES
W117S	-6	0	0	0	0.487928	0.2911	0	YES
W117T	-5	0	0	0	0.511167	0.2911	0.1	YES
W117Y	3	0	0	0	0.589483	0.2911	4.2	YES
W117V	-5	0	0	0	0.581007	0.2911	0.1	YES
L118A	-3	0	0	0	0.674553	0.2811	0.7	YES
L118R	-4	0	0	0	0.627549	0.2811	1.2	YES
L118N	-6	0	0	0	0.511152	0.2811	0.4	YES
L118D	-7	0	0	0	0.445455	0.2811	0.1	YES
L118C	-3	0	-1	0	0.583813	0.2811	0.2	YES
L118Q	-4	0	0	0	0.639057	0.2811	0.8	YES
L118E	-6	0	0	0	0.620926	0.2811	0.4	YES
L118G	-7	0	0	0	0.491346	0.2811	0.3	YES
L118H	-5	0	0	0	0.530135	0.2811	0.6	YES
L118I	2	0	0	0	0.909912	0.2811	3.8	NO
L118K	-4	0	0	0	0.433974	0.2811	0.8	YES
L118M	3	0	-1	0	0.856729	0.2811	3.5	NO
L118F	0	0	0	0	0.801302	0.2811	2.8	NO
L118P	-5	0	0	0	0.520612	0.2811	0.5	YES
L118S	-4	0	0	0	0.59416	0.2811	0.3	YES
L118T	-3	0	0	0	0.580744	0.2811	0.6	YES
L118W	-4	0	0	0	0.545705	0.2811	0.5	YES
L118Y	-2	0	0	0	0.581468	0.2811	0.7	NO
L118V	1	0	0	0	0.875571	0.2811	2.6	NO
F119A	-4	0	0	0	0.687061	0.2828	0.6	YES
F119R	-5	0	0	0	0.482132	0.2828	0.5	YES
F119N	-6	0	0	0	0.513508	0.2828	0.5	YES
F119D	-6	0	0	0	0.472466	0.2828	0.2	YES
F119C	-4	0	-1	0	0.604391	0.2828	0.5	YES
F119Q	-5	0	0	0	0.519586	0.2828	0.4	YES
F119E	-6	0	0	0	0.48565	0.2828	0.2	YES
F119G	-6	0	0	0	0.509528	0.2828	0.1	YES
F119H	-2	0	0	0	0.543737	0.2828	0.5	YES
F119I	-1	0	0	0	0.603005	0.2828	1.7	NO
F119L	0	0	0	0	0.767022	0.2828	2.8	YES
F119K	-5	0	0	0	0.458299	0.2828	0.7	YES
F119M	0	0	-1	0	0.607661	0.2828	0.6	NO
F119P	-6	0	0	0	0.515141	0.2828	0.4	YES
F119S	-4	0	0	0	0.520874	0.2828	0.8	NO
F119T	-4	0	0	0	0.51833	0.2828	0.5	YES
F119W	0	0	0	0	0.570853	0.2828	1.1	NO
F119Y	4	0	0	0	0.6141	0.2828	5.9	YES
F119V	-2	0	0	0	0.747606	0.2828	1.2	YES
R120A	-3	0	0	0	0.638694	0.2845	1.2	YES
R120N	-1	0	0	0	0.527237	0.2845	1.6	YES
R120D	-3	0	0	0	0.531227	0.2845	0.7	YES
R120C	-6	0	-1	0	0.436721	0.2845	0.1	YES
R120Q	1	0	0	0	0.695231	0.2845	2.9	YES
R120E	-1	0	0	0	0.583837	0.2845	0.9	NO
R120G	-4	0	0	0	0.513893	0.2845	0.7	YES
R120H	0	0	0	0	0.533164	0.2845	1.6	YES
R120I	-5	0	0	0	0.632852	0.2845	0.6	NO
R120L	-4	0	0	0	0.629115	0.2845	1.1	YES
R120K	3	0	0	0	0.716035	0.2845	7.3	YES
R120M	-3	0	-1	0	0.51792	0.2845	0.5	YES
R120F	-5	0	0	0	0.613161	0.2845	0.4	YES
R120P	-3	0	0	0	0.509715	0.2845	0.6	YES
R120S	-2	0	0	0	0.640469	0.2845	2.2	YES
R120T	-2	0	0	0	0.625053	0.2845	1.6	YES
R120W	-5	0	0	0	0.441274	0.2845	0.6	YES
R120Y	-4	0	0	0	0.464328	0.2845	0.4	YES
R120V	-4	0	0	0	0.642715	0.2845	0.8	YES
D121A	-3	0	0	0	0.723518	0.2832	2.8	YES
D121R	-3	0	0	0	0.554619	0.2832	0.7	YES
D121N	2	0	0	0	0.814331	0.2832	8	NO
D121C	-7	0	-1	0	0.534337	0.2832	0.3	NO
D121Q	-1	0	0	0	0.60661	0.2832	1.7	YES
D121E	2	0	0	0	0.78608	0.2832	8.3	YES
D121G	-3	0	0	0	0.591196	0.2832	2.3	YES
D121H	-2	0	0	0	0.569717	0.2832	0.3	YES
D121I	-7	0	0	0	0.515437	0.2832	0.4	YES
D121L	-7	0	0	0	0.54208	0.2832	0.4	YES
D121K	-2	0	0	0	0.526256	0.2832	2.3	YES
D121M	-6	0	-1	0	0.502991	0.2832	0.2	YES
D121F	-6	0	0	0	0.510813	0.2832	0.1	YES
D121P	-3	0	0	0	0.58729	0.2832	1.4	YES
D121S	-1	0	0	0	0.607943	0.2832	2.6	YES
D121T	-2	0	0	0	0.577944	0.2832	1.2	YES
D121W	-8	0	0	0	0.507173	0.2832	0	YES
D121Y	-6	0	0	0	0.547752	0.2832	0.4	YES
D121V	-6	0	0	0	0.569516	0.2832	0.2	YES
A122R	-3	0	0	0	0.785613	0.277	0.6	NO
A122N	-3	0	0	0	0.778466	0.277	0.5	NO
A122D	-3	0	0	0	0.775372	0.277	0.6	NO
A122C	-1	0	-1	0	0.582973	0.277	1.7	NO
A122Q	-2	0	0	0	0.773868	0.277	0.6	NO
A122E	-2	0	0	0	0.782453	0.277	1	NO
A122G	0	0	0	0	0.798963	0.277	2.8	NO
A122H	-3	0	0	0	0.683897	0.277	0.2	YES
A122I	-3	0	0	0	0.773172	0.277	0.9	YES
A122L	-3	0	0	0	0.655914	0.277	1.5	YES
A122K	-1	0	0	0	0.78037	0.277	0.4	NO
A122M	-2	0	-1	0	0.572847	0.277	0.5	NO
A122F	-4	0	0	0	0.574892	0.277	0.3	YES
A122P	-1	0	0	0	0.794604	0.277	1.1	NO
A122S	2	0	0	0	0.848731	0.277	4.4	NO
A122T	0	0	0	0	0.791777	0.277	1.7	NO
A122W	-5	0	0	0	0.546446	0.277	0	YES
A122Y	-4	0	0	0	0.759583	0.277	0.4	YES
A122V	-1	0	0	0	0.669167	0.277	3.7	YES
G123A	0	0	0	0	0.92001	0.2686	3.6	NO
G123R	-4	0	0	0	0.886477	0.2686	0.3	NO
G123N	-1	0	0	0	0.82993	0.2686	0.6	NO
G123D	-3	0	0	0	0.917922	0.2686	0.5	NO
G123C	-6	0	-1	0	0.576892	0.2686	0.3	NO
G123Q	-4	0	0	0	0.846407	0.2686	0.4	NO
G123E	-4	0	0	0	0.932036	0.2686	0.4	NO
G123H	-4	0	0	0	0.793901	0.2686	0.2	NO
G123I	-7	0	0	0	0.782468	0.2686	0.1	NO
G123L	-7	0	0	0	0.876519	0.2686	0.3	NO
G123K	-3	0	0	0	0.882454	0.2686	0.5	NO
G123M	-5	0	-1	0	0.726913	0.2686	0.1	YES
G123F	-6	0	0	0	0.616436	0.2686	0.1	YES
G123P	-5	0	0	0	0.829004	0.2686	0.2	NO
G123S	-1	0	0	0	0.906999	0.2686	1.7	NO
G123T	-3	0	0	0	0.894735	0.2686	0.7	NO
G123W	-6	0	0	0	0.767185	0.2686	0.2	YES
G123Y	-6	0	0	0	0.797114	0.2686	0.1	NO
G123V	-6	0	0	0	0.925786	0.2686	0.4	NO
T124A	0	0	0	0	0.775697	0.2743	3.8	YES
T124R	-2	0	0	0	0.730753	0.2743	0.5	YES
T124N	0	0	0	0	0.784426	0.2743	0.8	NO
T124D	-2	0	0	0	0.78414	0.2743	0.4	NO
T124C	-2	0	-1	0	0.557853	0.2743	0.9	NO
T124Q	-1	0	0	0	0.584573	0.2743	0.8	NO
T124E	-2	0	0	0	0.592772	0.2743	0.9	NO
T124G	-3	0	0	0	0.761947	0.2743	0.6	YES
T124H	-3	0	0	0	0.662936	0.2743	0.3	YES
T124I	-2	0	0	0	0.769865	0.2743	3.1	NO
T124L	-3	0	0	0	0.622932	0.2743	1.7	YES
T124K	-1	0	0	0	0.555819	0.2743	0.9	NO
T124M	-1	0	-1	0	0.571145	0.2743	1.7	NO
T124F	-4	0	0	0	0.568103	0.2743	0.2	YES
T124P	-3	0	0	0	0.587409	0.2743	0.6	YES
T124S	2	0	0	0	0.845612	0.2743	4.5	NO
T124W	-5	0	0	0	0.515346	0.2743	0	YES
T124Y	-3	0	0	0	0.665023	0.2743	0.4	YES
T124V	0	0	0	0	0.633984	0.2743	6.4	YES
H125A	-3	0	0	0	0.822468	0.2862	0.6	NO
H125R	0	0	0	0	0.912382	0.2862	0.8	NO
H125N	1	0	0	0	0.896251	0.2862	0.9	NO
H125D	-2	0	0	0	0.906148	0.2862	0.6	NO
H125C	-7	0	-1	0	0.564163	0.2862	0.4	YES
H125Q	1	0	0	0	0.884301	0.2862	1.4	NO
H125E	0	0	0	0	0.861582	0.2862	0.5	NO
H125G	-4	0	0	0	0.877919	0.2862	0	NO
H125I	-6	0	0	0	0.729256	0.2862	0.6	NO
H125L	-5	0	0	0	0.774182	0.2862	1	YES
H125K	-1	0	0	0	0.897199	0.2862	0.6	NO
H125M	-4	0	-1	0	0.610291	0.2862	0.8	NO
H125F	-2	0	0	0	0.752813	0.2862	2	YES
H125P	-4	0	0	0	0.729043	0.2862	0.3	YES
H125S	-2	0	0	0	0.833872	0.2862	0.5	NO
H125T	-3	0	0	0	0.85207	0.2862	0.5	NO
H125W	-4	0	0	0	0.584637	0.2862	0.6	YES
H125Y	3	0	0	0	0.873766	0.2862	2.6	NO
H125V	-5	0	0	0	0.738857	0.2862	0.2	YES
D126A	-3	0	0	0	0.707623	0.3009	2.8	YES
D126R	-3	0	0	0	0.694906	0.3009	0.7	YES
D126N	2	0	0	0	0.729253	0.3009	8	YES
D126C	-7	0	-1	0	0.690535	0.3009	0.3	NO
D126Q	-1	0	0	0	0.5917	0.3009	1.7	NO
D126E	2	0	0	0	0.843946	0.3009	8.3	NO
D126G	-3	0	0	0	0.708375	0.3009	2.3	YES
D126H	-2	0	0	0	0.551827	0.3009	0.3	YES
D126I	-7	0	0	0	0.669482	0.3009	0.4	NO
D126L	-7	0	0	0	0.543111	0.3009	0.4	NO
D126K	-2	0	0	0	0.670612	0.3009	2.3	YES
D126M	-6	0	-1	0	0.500205	0.3009	0.2	YES
D126F	-6	0	0	0	0.500563	0.3009	0.1	YES
D126P	-3	0	0	0	0.584301	0.3009	1.4	YES
D126S	-1	0	0	0	0.712329	0.3009	2.6	YES
D126T	-2	0	0	0	0.582174	0.3009	1.2	YES
D126W	-8	0	0	0	0.490288	0.3009	0	YES
D126Y	-6	0	0	0	0.533573	0.3009	0.4	NO
D126V	-6	0	0	0	0.70081	0.3009	0.2	YES
G127A	0	0	0	0	0.834965	0.3149	3.6	NO
G127R	-4	0	0	0	0.852273	0.3149	0.3	NO
G127N	-1	0	0	0	0.609039	0.3149	0.6	NO
G127D	-3	0	0	0	0.690879	0.3149	0.5	YES
G127C	-6	0	-1	0	0.511284	0.3149	0.3	YES
G127Q	-4	0	0	0	0.741516	0.3149	0.4	YES
G127E	-4	0	0	0	0.749715	0.3149	0.4	YES
G127H	-4	0	0	0	0.727985	0.3149	0.2	YES
G127I	-7	0	0	0	0.558684	0.3149	0.1	YES
G127L	-7	0	0	0	0.726117	0.3149	0.3	YES
G127K	-3	0	0	0	0.80822	0.3149	0.5	NO
G127M	-5	0	-1	0	0.688141	0.3149	0.1	NO
G127F	-6	0	0	0	0.514818	0.3149	0.1	YES
G127P	-5	0	0	0	0.791254	0.3149	0.2	NO
G127S	-1	0	0	0	0.78383	0.3149	1.7	NO
G127T	-3	0	0	0	0.732201	0.3149	0.7	YES
G127W	-6	0	0	0	0.491434	0.3149	0.2	YES
G127Y	-6	0	0	0	0.719885	0.3149	0.1	YES
G127V	-6	0	0	0	0.746295	0.3149	0.4	YES
L128A	-3	0	0	0	0.527382	0.3231	0.7	YES
L128R	-4	0	0	0	0.451738	0.3231	1.2	YES
L128N	-6	0	0	0	0.495563	0.3231	0.4	YES
L128D	-7	0	0	0	0.440855	0.3231	0.1	YES
L128C	-3	0	-1	0	0.616235	0.3231	0.2	YES
L128Q	-4	0	0	0	0.542817	0.3231	0.8	YES
L128E	-6	0	0	0	0.441481	0.3231	0.4	YES
L128G	-7	0	0	0	0.459996	0.3231	0.3	YES
L128H	-5	0	0	0	0.520419	0.3231	0.6	YES
L128I	2	0	0	0	0.633187	0.3231	3.8	YES
L128K	-4	0	0	0	0.560636	0.3231	0.8	YES
L128M	3	0	-1	0	0.783132	0.3231	3.5	NO
L128F	0	0	0	0	0.711601	0.3231	2.8	YES
L128P	-5	0	0	0	0.504767	0.3231	0.5	YES
L128S	-4	0	0	0	0.484626	0.3231	0.3	YES
L128T	-3	0	0	0	0.522649	0.3231	0.6	YES
L128W	-4	0	0	0	0.521645	0.3231	0.5	YES
L128Y	-2	0	0	0	0.6921	0.3231	0.7	YES
L128V	1	0	0	0	0.600058	0.3231	2.6	YES
L129A	-3	0	0	0	0.693974	0.3389	0.7	YES
L129R	-4	0	0	0	0.714979	0.3389	1.2	YES
L129N	-6	0	0	0	0.70304	0.3389	0.4	YES
L129D	-7	0	0	0	0.501392	0.3389	0.1	YES
L129C	-3	0	-1	0	0.530914	0.3389	0.2	YES
L129Q	-4	0	0	0	0.71734	0.3389	0.8	YES
L129E	-6	0	0	0	0.500654	0.3389	0.4	YES
L129G	-7	0	0	0	0.497873	0.3389	0.3	YES
L129H	-5	0	0	0	0.734815	0.3389	0.6	YES
L129I	2	0	0	0	0.788218	0.3389	3.8	NO
L129K	-4	0	0	0	0.73814	0.3389	0.8	YES
L129M	3	0	-1	0	0.768221	0.3389	3.5	NO
L129F	0	0	0	0	0.577761	0.3389	2.8	YES
L129P	-5	0	0	0	0.714377	0.3389	0.5	YES
L129S	-4	0	0	0	0.529159	0.3389	0.3	YES
L129T	-3	0	0	0	0.724661	0.3389	0.6	YES
L129W	-4	0	0	0	0.507561	0.3389	0.5	YES
L129Y	-2	0	0	0	0.545078	0.3389	0.7	YES
L129V	1	0	0	0	0.814834	0.3389	2.6	NO
V130A	-1	0	0	0	0.733001	0.3685	2.5	YES
V130R	-4	0	0	0	0.442871	0.3685	0.4	YES
V130N	-5	0	0	0	0.510779	0.3685	0.5	YES
V130D	-6	0	0	0	0.61911	0.3685	0.4	YES
V130C	-2	0	-1	0	0.639657	0.3685	0.6	NO
V130Q	-4	0	0	0	0.513593	0.3685	0.8	YES
V130E	-4	0	0	0	0.457561	0.3685	0.6	YES
V130G	-6	0	0	0	0.627472	0.3685	0.6	YES
V130H	-5	0	0	0	0.530084	0.3685	0.6	YES
V130I	4	0	0	0	0.793669	0.3685	10.4	NO
V130L	1	0	0	0	0.723203	0.3685	3.7	YES
V130K	-4	0	0	0	0.406579	0.3685	0.7	YES
V130M	1	0	-1	0	0.577849	0.3685	0.9	NO
V130F	-2	0	0	0	0.63821	0.3685	1.6	YES
V130P	-4	0	0	0	0.522748	0.3685	0.3	YES
V130S	-3	0	0	0	0.546326	0.3685	0.7	YES
V130T	0	0	0	0	0.683368	0.3685	1.6	YES
V130W	-5	0	0	0	0.494653	0.3685	0.3	YES
V130Y	-3	0	0	0	0.523306	0.3685	0.7	YES
N131A	-3	0	0	0	0.79488	0.4005	2	NO
N131R	-1	0	0	0	0.831151	0.4005	1.1	NO
N131D	2	0	0	0	0.839577	0.4005	3.1	NO
N131C	-5	0	-1	0	0.61523	0.4005	0.6	NO
N131Q	0	0	0	0	0.823041	0.4005	1.3	NO
N131E	-1	0	0	0	0.804123	0.4005	0.9	NO
N131G	-1	0	0	0	0.840131	0.4005	2.5	NO
N131H	1	0	0	0	0.640973	0.4005	1.6	YES
N131I	-6	0	0	0	0.618584	0.4005	1.2	YES
N131L	-6	0	0	0	0.641381	0.4005	1.5	YES
N131K	0	0	0	0	0.80186	0.4005	1.6	NO
N131M	-4	0	-1	0	0.618675	0.4005	0.4	YES
N131F	-6	0	0	0	0.626983	0.4005	0.1	YES
N131P	-4	0	0	0	0.655546	0.4005	0.5	YES
N131S	1	0	0	0	0.843523	0.4005	4.8	NO
N131T	0	0	0	0	0.696062	0.4005	2.6	YES
N131W	-7	0	0	0	0.592125	0.4005	0.1	YES
N131Y	-4	0	0	0	0.696061	0.4005	1	YES
N131V	-5	0	0	0	0.638974	0.4005	1.3	YES
Q132A	-2	0	0	0	0.807777	0.4212	2.4	NO
Q132R	1	0	0	0	0.934353	0.4212	1.7	NO
Q132N	0	0	0	0	0.924313	0.4212	1.3	NO
Q132D	-1	0	0	0	0.836947	0.4212	0.9	NO
Q132C	-5	0	-1	0	0.793966	0.4212	0.4	NO
Q132E	3	0	0	0	0.835948	0.4212	2	NO
Q132G	-4	0	0	0	0.885259	0.4212	0.8	NO
Q132H	1	0	0	0	0.923097	0.4212	1.9	NO
Q132I	-5	0	0	0	0.713968	0.4212	0.6	YES
Q132L	-4	0	0	0	0.806712	0.4212	3.6	NO
Q132K	2	0	0	0	0.923113	0.4212	2.9	NO
Q132M	-1	0	-1	0	0.813747	0.4212	2.3	NO
Q132F	-5	0	0	0	0.837648	0.4212	1	NO
Q132P	-3	0	0	0	0.727405	0.4212	0.9	YES
Q132S	-1	0	0	0	0.908077	0.4212	1.3	NO
Q132T	-1	0	0	0	0.816212	0.4212	1.1	NO
Q132W	-4	0	0	0	0.637451	0.4212	0.8	YES
Q132Y	-3	0	0	0	0.71951	0.4212	0.4	YES
Q132V	-4	0	0	0	0.800064	0.4212	0.5	NO
T133A	0	0	0	0	0.917787	0.422	3.8	NO
T133R	-2	0	0	0	0.924539	0.422	0.5	NO
T133N	0	0	0	0	0.910562	0.422	0.8	NO
T133D	-2	0	0	0	0.877577	0.422	0.4	NO
T133C	-2	0	-1	0	0.786548	0.422	0.9	NO
T133Q	-1	0	0	0	0.943274	0.422	0.8	NO
T133E	-2	0	0	0	0.930294	0.422	0.9	NO
T133G	-3	0	0	0	0.904516	0.422	0.6	NO
T133H	-3	0	0	0	0.671094	0.422	0.3	YES
T133I	-2	0	0	0	0.817553	0.422	3.1	NO
T133L	-3	0	0	0	0.812479	0.422	1.7	NO
T133K	-1	0	0	0	0.932137	0.422	0.9	NO
T133M	-1	0	-1	0	0.832814	0.422	1.7	NO
T133F	-4	0	0	0	0.642594	0.422	0.2	YES
T133P	-3	0	0	0	0.851051	0.422	0.6	NO
T133S	2	0	0	0	0.90852	0.422	4.5	NO
T133W	-5	0	0	0	0.589503	0.422	0	YES
T133Y	-3	0	0	0	0.65462	0.422	0.4	YES
T133V	0	0	0	0	0.815076	0.422	6.4	NO
E134A	-2	0	0	0	0.676512	0.3952	4	YES
E134R	-1	0	0	0	0.79866	0.3952	1.8	NO
E134N	-1	0	0	0	0.780395	0.3952	0.6	NO
E134D	2	0	0	0	0.87932	0.3952	2.5	NO
E134C	-7	0	-1	0	0.577885	0.3952	0.4	NO
E134Q	3	0	0	0	0.794365	0.3952	3.8	NO
E134G	-4	0	0	0	0.762471	0.3952	1.8	YES
E134H	0	0	0	0	0.630507	0.3952	0.5	YES
E134I	-6	0	0	0	0.588168	0.3952	0.1	YES
E134L	-6	0	0	0	0.741855	0.3952	2.5	YES
E134K	1	0	0	0	0.785024	0.3952	1.6	NO
E134M	-4	0	-1	0	0.612217	0.3952	0.3	YES
E134F	-6	0	0	0	0.740108	0.3952	0	YES
E134P	-2	0	0	0	0.79616	0.3952	0.5	NO
E134S	-1	0	0	0	0.678524	0.3952	2.5	YES
E134T	-2	0	0	0	0.791099	0.3952	1	NO
E134W	-6	0	0	0	0.555229	0.3952	0	YES
E134Y	-5	0	0	0	0.690458	0.3952	1.3	YES
E134V	-4	0	0	0	0.636065	0.3952	2.5	YES
L135A	-3	0	0	0	0.702137	0.3636	0.6	YES
L135R	-4	0	0	0	0.547251	0.3636	0.3	YES
L135N	-6	0	0	0	0.539575	0.3636	0.4	YES
L135D	-7	0	0	0	0.527391	0.3636	0.2	YES
L135C	-3	0	-1	0	0.729905	0.3636	0.5	YES
L135Q	-4	0	0	0	0.562664	0.3636	0.9	YES
L135E	-6	0	0	0	0.717708	0.3636	0.6	YES
L135G	-7	0	0	0	0.536944	0.3636	0.2	YES
L135H	-5	0	0	0	0.543706	0.3636	0.2	YES
L135I	2	0	0	0	0.883012	0.3636	5	NO
L135K	-4	0	0	0	0.567608	0.3636	1.1	YES
L135M	3	0	-1	0	0.794496	0.3636	3	NO
L135F	0	0	0	0	0.800313	0.3636	2.4	NO
L135P	-5	0	0	0	0.741214	0.3636	0.3	YES
L135S	-4	0	0	0	0.575607	0.3636	0.1	YES
L135T	-3	0	0	0	0.691713	0.3636	0.4	YES
L135W	-4	0	0	0	0.533873	0.3636	0.2	YES
L135Y	-2	0	0	0	0.751864	0.3636	0.5	YES
L135V	1	0	0	0	0.877547	0.3636	3.4	NO
F136A	-4	0	0	0	0.497725	0.3351	0.6	YES
F136R	-5	0	0	0	0.484321	0.3351	0.5	YES
F136N	-6	0	0	0	0.481151	0.3351	0.5	YES
F136D	-6	0	0	0	0.460425	0.3351	0.2	YES
F136C	-4	0	-1	0	0.522303	0.3351	0.5	YES
F136Q	-5	0	0	0	0.492318	0.3351	0.4	YES
F136E	-6	0	0	0	0.476261	0.3351	0.2	YES
F136G	-6	0	0	0	0.47592	0.3351	0.1	YES
F136H	-2	0	0	0	0.516488	0.3351	0.5	YES
F136I	-1	0	0	0	0.589448	0.3351	1.7	YES
F136L	0	0	0	0	0.76664	0.3351	2.8	YES
F136K	-5	0	0	0	0.456681	0.3351	0.7	YES
F136M	0	0	-1	0	0.594314	0.3351	0.6	NO
F136P	-6	0	0	0	0.483328	0.3351	0.4	YES
F136S	-4	0	0	0	0.481562	0.3351	0.8	YES
F136T	-4	0	0	0	0.491642	0.3351	0.5	YES
F136W	0	0	0	0	0.670033	0.3351	1.1	YES
F136Y	4	0	0	0	0.853063	0.3351	5.9	NO
F136V	-2	0	0	0	0.567721	0.3351	1.2	YES
V137A	-1	0	0	0	0.847592	0.3227	2.5	NO
V137R	-4	0	0	0	0.826319	0.3227	0.2	NO
V137N	-5	0	0	0	0.624126	0.3227	0.3	YES
V137D	-6	0	0	0	0.66471	0.3227	0.2	YES
V137C	-2	0	-1	0	0.802923	0.3227	0.8	NO
V137Q	-4	0	0	0	0.837278	0.3227	0.1	NO
V137E	-4	0	0	0	0.828616	0.3227	0.6	NO
V137G	-6	0	0	0	0.703835	0.3227	0.1	YES
V137H	-5	0	0	0	0.834324	0.3227	0.1	NO
V137I	4	0	0	0	0.894925	0.3227	11.1	NO
V137L	1	0	0	0	0.94439	0.3227	3.8	NO
V137K	-4	0	0	0	0.780859	0.3227	0.9	YES
V137M	1	0	-1	0	0.870301	0.3227	1	NO
V137F	-2	0	0	0	0.92767	0.3227	1.2	NO
V137P	-4	0	0	0	0.630766	0.3227	0.3	YES
V137S	-3	0	0	0	0.778939	0.3227	0.5	YES
V137T	0	0	0	0	0.838142	0.3227	1.6	NO
V137W	-5	0	0	0	0.826942	0.3227	0.2	NO
V137Y	-3	0	0	0	0.899412	0.3227	0.1	NO
P138A	-1	0	0	0	0.744027	0.3167	4.9	YES
P138R	-3	0	0	0	0.520684	0.3167	1.3	YES
P138N	-4	0	0	0	0.580226	0.3167	0.6	YES
P138D	-3	0	0	0	0.559233	0.3167	0.8	YES
P138C	-6	0	-1	0	0.509278	0.3167	0	YES
P138Q	-3	0	0	0	0.554255	0.3167	0.8	YES
P138E	-2	0	0	0	0.548337	0.3167	1.3	YES
P138G	-5	0	0	0	0.581884	0.3167	0.9	NO
P138H	-4	0	0	0	0.527673	0.3167	0.4	YES
P138I	-5	0	0	0	0.545734	0.3167	0.4	YES
P138L	-5	0	0	0	0.67382	0.3167	1	NO
P138K	-2	0	0	0	0.590745	0.3167	1.3	YES
P138M	-4	0	-1	0	0.537018	0.3167	0.3	YES
P138F	-6	0	0	0	0.506715	0.3167	0.1	YES
P138S	-2	0	0	0	0.741636	0.3167	3.5	YES
P138T	-3	0	0	0	0.758471	0.3167	1.3	YES
P138W	-7	0	0	0	0.468571	0.3167	0.1	YES
P138Y	-6	0	0	0	0.512539	0.3167	0.4	YES
P138V	-4	0	0	0	0.688229	0.3167	0.9	YES
S139A	2	0	0	0	0.908834	0.3008	7.1	YES
S139R	-2	0	0	0	0.876223	0.3008	1.1	NO
S139N	1	0	0	0	0.906923	0.3008	1.5	NO
S139D	-1	0	0	0	0.801311	0.3008	0.8	NO
S139C	-2	0	-1	0	0.802354	0.3008	1.6	NO
S139Q	-1	0	0	0	0.883123	0.3008	0.9	NO
S139E	-1	0	0	0	0.904884	0.3008	0.6	NO
S139G	-1	0	0	0	0.891775	0.3008	2.2	NO
S139H	-2	0	0	0	0.670666	0.3008	0.8	YES
S139I	-4	0	0	0	0.762768	0.3008	0.5	YES
S139L	-4	0	0	0	0.784162	0.3008	0.4	NO
S139K	-1	0	0	0	0.887967	0.3008	0.7	NO
S139M	-3	0	-1	0	0.757515	0.3008	0.4	YES
S139F	-4	0	0	0	0.763962	0.3008	1.1	YES
S139P	-2	0	0	0	0.898667	0.3008	1.2	NO
S139T	2	0	0	0	0.908609	0.3008	5.9	NO
S139W	-6	0	0	0	0.598266	0.3008	0.1	YES
S139Y	-3	0	0	0	0.632796	0.3008	0.9	YES
S139V	-3	0	0	0	0.787939	0.3008	1.2	YES
L140A	-3	0	0	0	0.870217	0.2815	0.6	NO
L140R	-4	0	0	0	0.860563	0.2815	0.3	NO
L140N	-6	0	0	0	0.681324	0.2815	0.4	YES
L140D	-7	0	0	0	0.669288	0.2815	0.2	YES
L140C	-3	0	-1	0	0.629474	0.2815	0.5	YES
L140Q	-4	0	0	0	0.691625	0.2815	0.9	YES
L140E	-6	0	0	0	0.773272	0.2815	0.6	NO
L140G	-7	0	0	0	0.782058	0.2815	0.2	NO
L140H	-5	0	0	0	0.826159	0.2815	0.2	NO
L140I	2	0	0	0	0.922806	0.2815	5	NO
L140K	-4	0	0	0	0.821501	0.2815	1.1	NO
L140M	3	0	-1	0	0.717927	0.2815	3	YES
L140F	0	0	0	0	0.897535	0.2815	2.4	NO
L140P	-5	0	0	0	0.908732	0.2815	0.3	NO
L140S	-4	0	0	0	0.8367	0.2815	0.1	NO
L140T	-3	0	0	0	0.859338	0.2815	0.4	NO
L140W	-4	0	0	0	0.840482	0.2815	0.2	NO
L140Y	-2	0	0	0	0.839483	0.2815	0.5	NO
L140V	1	0	0	0	0.917663	0.2815	3.4	NO
N141A	-3	0	0	0	0.80997	0.2594	2	NO
N141R	-1	0	0	0	0.82012	0.2594	1.1	NO
N141D	2	0	0	0	0.924828	0.2594	3.1	NO
N141C	-5	0	-1	0	0.650938	0.2594	0.6	NO
N141Q	0	0	0	0	0.839005	0.2594	1.3	NO
N141E	-1	0	0	0	0.839739	0.2594	0.9	NO
N141G	-1	0	0	0	0.840875	0.2594	2.5	NO
N141H	1	0	0	0	0.819473	0.2594	1.6	NO
N141I	-6	0	0	0	0.782842	0.2594	1.2	YES
N141L	-6	0	0	0	0.800453	0.2594	1.5	NO
N141K	0	0	0	0	0.796424	0.2594	1.6	NO
N141M	-4	0	-1	0	0.774686	0.2594	0.4	NO
N141F	-6	0	0	0	0.784866	0.2594	0.1	NO
N141P	-4	0	0	0	0.842556	0.2594	0.5	NO
N141S	1	0	0	0	0.901537	0.2594	4.8	NO
N141T	0	0	0	0	0.821628	0.2594	2.6	NO
N141W	-7	0	0	0	0.724947	0.2594	0.1	YES
N141Y	-4	0	0	0	0.659126	0.2594	1	YES
N141V	-5	0	0	0	0.761392	0.2594	1.3	YES
V142A	-1	0	0	0	0.929786	0.25	2.5	NO
V142R	-4	0	0	0	0.872168	0.25	0.2	NO
V142N	-5	0	0	0	0.883493	0.25	0.3	NO
V142D	-6	0	0	0	0.858005	0.25	0.2	NO
V142C	-2	0	-1	0	0.831319	0.25	0.8	NO
V142Q	-4	0	0	0	0.893814	0.25	0.1	NO
V142E	-4	0	0	0	0.930002	0.25	0.6	NO
V142G	-6	0	0	0	0.894725	0.25	0.1	NO
V142H	-5	0	0	0	0.855462	0.25	0.1	NO
V142I	4	0	0	0	0.954384	0.25	11.1	NO
V142L	1	0	0	0	0.880502	0.25	3.8	NO
V142K	-4	0	0	0	0.846919	0.25	0.9	NO
V142M	1	0	-1	0	0.742998	0.25	1	NO
V142F	-2	0	0	0	0.868593	0.25	1.2	NO
V142P	-4	0	0	0	0.889264	0.25	0.3	NO
V142S	-3	0	0	0	0.854014	0.25	0.5	NO
V142T	0	0	0	0	0.891659	0.25	1.6	NO
V142W	-5	0	0	0	0.870434	0.25	0.2	NO
V142Y	-3	0	0	0	0.731332	0.25	0.1	YES
D143A	-3	0	0	0	0.891782	0.2337	2.5	NO
D143R	-3	0	0	0	0.865439	0.2337	0.6	NO
D143N	2	0	0	0	0.966189	0.2337	3	NO
D143C	-7	0	-1	0	0.657344	0.2337	0.4	NO
D143Q	-1	0	0	0	0.862764	0.2337	0.6	NO
D143E	2	0	0	0	0.94513	0.2337	4.2	NO
D143G	-3	0	0	0	0.881066	0.2337	2	NO
D143H	-2	0	0	0	0.861256	0.2337	0.7	NO
D143I	-7	0	0	0	0.807267	0.2337	0.8	NO
D143L	-7	0	0	0	0.813914	0.2337	0.8	NO
D143K	-2	0	0	0	0.851358	0.2337	0.9	NO
D143M	-6	0	-1	0	0.649535	0.2337	0	YES
D143F	-6	0	0	0	0.668812	0.2337	0.2	YES
D143P	-3	0	0	0	0.857709	0.2337	1	NO
D143S	-1	0	0	0	0.871726	0.2337	2.7	NO
D143T	-2	0	0	0	0.874117	0.2337	1.5	NO
D143W	-8	0	0	0	0.636082	0.2337	0.2	YES
D143Y	-6	0	0	0	0.815142	0.2337	1	NO
D143V	-6	0	0	0	0.713665	0.2337	0.5	YES
G144A	0	1	0	0	0.897495	0.2249	3.6	NO
G144R	-4	1	0	0	0.860392	0.2249	0.3	NO
G144N	-1	1	0	0	0.871986	0.2249	0.6	NO
G144D	-3	1	0	0	0.729557	0.2249	0.5	YES
G144C	-6	1	-1	0	0.684566	0.2249	0.3	NO
G144Q	-4	1	0	0	0.776507	0.2249	0.4	NO
G144E	-4	1	0	0	0.855968	0.2249	0.4	NO
G144H	-4	1	0	0	0.731966	0.2249	0.2	YES
G144I	-7	1	0	0	0.68727	0.2249	0.1	YES
G144L	-7	1	0	0	0.840055	0.2249	0.3	NO
G144K	-3	1	0	0	0.860507	0.2249	0.5	NO
G144M	-5	1	-1	0	0.699233	0.2249	0.1	NO
G144F	-6	1	0	0	0.836039	0.2249	0.1	NO
G144P	-5	1	0	0	0.872283	0.2249	0.2	NO
G144S	-1	1	0	0	0.878162	0.2249	1.7	NO
G144T	-3	1	0	0	0.877909	0.2249	0.7	NO
G144W	-6	1	0	0	0.709743	0.2249	0.2	YES
G144Y	-6	1	0	0	0.679986	0.2249	0.1	YES
G144V	-6	1	0	0	0.849312	0.2249	0.4	NO
Q145A	-2	0	0	0	0.896105	0.221	2.4	NO
Q145R	1	0	0	0	0.960357	0.221	1.7	NO
Q145N	0	0	0	0	0.96819	0.221	1.3	NO
Q145D	-1	0	0	0	0.897479	0.221	0.9	NO
Q145C	-5	0	-1	0	0.690485	0.221	0.4	NO
Q145E	3	0	0	0	0.975267	0.221	2	NO
Q145G	-4	0	0	0	0.881354	0.221	0.8	NO
Q145H	1	0	0	0	0.922608	0.221	1.9	NO
Q145I	-5	0	0	0	0.876594	0.221	0.6	NO
Q145L	-4	0	0	0	0.896424	0.221	3.6	NO
Q145K	2	0	0	0	0.947723	0.221	2.9	NO
Q145M	-1	0	-1	0	0.86301	0.221	2.3	NO
Q145F	-5	0	0	0	0.866926	0.221	1	NO
Q145P	-3	0	0	0	0.912529	0.221	0.9	NO
Q145S	-1	0	0	0	0.891097	0.221	1.3	NO
Q145T	-1	0	0	0	0.919224	0.221	1.1	NO
Q145W	-4	0	0	0	0.691557	0.221	0.8	YES
Q145Y	-3	0	0	0	0.875852	0.221	0.4	NO
Q145V	-4	0	0	0	0.885397	0.221	0.5	NO
P146A	-1	0	0	0	0.81819	0.2074	4.6	NO
P146R	-3	0	0	0	0.787278	0.2074	0.4	NO
P146N	-4	0	0	0	0.800341	0.2074	1	NO
P146D	-3	0	0	0	0.6647	0.2074	0.2	YES
P146C	-6	0	-1	0	0.77554	0.2074	0.1	NO
P146Q	-3	0	0	0	0.656563	0.2074	1.2	YES
P146E	-2	0	0	0	0.661016	0.2074	0.8	YES
P146G	-5	0	0	0	0.809817	0.2074	0.9	NO
P146H	-4	0	0	0	0.640853	0.2074	0.8	YES
P146I	-5	0	0	0	0.673115	0.2074	1	NO
P146L	-5	0	0	0	0.795507	0.2074	1.3	NO
P146K	-2	0	0	0	0.657522	0.2074	0.3	YES
P146M	-4	0	-1	0	0.641674	0.2074	0.5	YES
P146F	-6	0	0	0	0.779167	0.2074	0.4	NO
P146S	-2	0	0	0	0.782254	0.2074	2.9	NO
P146T	-3	0	0	0	0.792252	0.2074	1.5	NO
P146W	-7	0	0	0	0.669834	0.2074	0	YES
P146Y	-6	0	0	0	0.778559	0.2074	0	NO
P146V	-4	0	0	0	0.802724	0.2074	1	NO
I147A	-3	0	0	0	0.821711	0.1981	0.4	NO
I147R	-5	0	0	0	0.764679	0.1981	0.3	YES
I147N	-6	0	0	0	0.667949	0.1981	0.3	YES
I147D	-7	0	0	0	0.648147	0.1981	0.2	YES
I147C	-2	0	-1	0	0.621298	0.1981	0.4	NO
I147Q	-5	0	0	0	0.794888	0.1981	0.1	NO
I147E	-6	0	0	0	0.735138	0.1981	0.2	YES
I147G	-7	0	0	0	0.740848	0.1981	0	YES
I147H	-6	0	0	0	0.775707	0.1981	0.1	NO
I147L	2	0	0	0	0.919277	0.1981	7.7	NO
I147K	-5	0	0	0	0.76513	0.1981	0.4	YES
I147M	2	0	-1	0	0.807369	0.1981	2.2	NO
I147F	-1	0	0	0	0.691289	0.1981	1.5	YES
I147P	-5	0	0	0	0.652861	0.1981	0.2	YES
I147S	-4	0	0	0	0.746569	0.1981	0.3	YES
I147T	-2	0	0	0	0.875234	0.1981	0.8	NO
I147W	-5	0	0	0	0.780711	0.1981	0.2	NO
I147Y	-3	0	0	0	0.655612	0.1981	0.2	YES
I147V	4	0	0	0	0.916899	0.1981	8.8	NO
F148A	-4	0	0	0	0.823113	0.2067	0.2	NO
F148R	-5	0	0	0	0.938715	0.2067	0.1	NO
F148N	-6	0	0	0	0.868996	0.2067	0.1	NO
F148D	-6	0	0	0	0.799065	0.2067	0.1	NO
F148C	-4	0	-1	0	0.803852	0.2067	0.3	NO
F148Q	-5	0	0	0	0.887649	0.2067	0.2	NO
F148E	-6	0	0	0	0.886428	0.2067	0	NO
F148G	-6	0	0	0	0.753163	0.2067	0.4	YES
F148H	-2	0	0	0	0.858975	0.2067	0.5	NO
F148I	-1	0	0	0	0.942196	0.2067	1.5	NO
F148L	0	0	0	0	0.95752	0.2067	4.7	NO
F148K	-5	0	0	0	0.860419	0.2067	0.1	NO
F148M	0	0	-1	0	0.924684	0.2067	1	NO
F148P	-6	0	0	0	0.837453	0.2067	0.1	NO
F148S	-4	0	0	0	0.826302	0.2067	0.5	NO
F148T	-4	0	0	0	0.854732	0.2067	0.4	NO
F148W	0	0	0	0	0.870915	0.2067	1.6	NO
F148Y	4	0	0	0	0.975199	0.2067	4.6	NO
F148V	-2	0	0	0	0.940379	0.2067	1.4	NO
A149R	-3	0	0	0	0.670374	0.2234	0.7	YES
A149N	-3	0	0	0	0.558347	0.2234	0.6	YES
A149D	-3	0	0	0	0.541469	0.2234	1.1	YES
A149C	-1	0	-1	0	0.701592	0.2234	1	NO
A149Q	-2	0	0	0	0.66226	0.2234	1.2	YES
A149E	-2	0	0	0	0.571315	0.2234	1.2	YES
A149G	0	0	0	0	0.685445	0.2234	3	YES
A149H	-3	0	0	0	0.534718	0.2234	0.4	YES
A149I	-3	0	0	0	0.78525	0.2234	1.2	NO
A149L	-3	0	0	0	0.677508	0.2234	2.1	YES
A149K	-1	0	0	0	0.473442	0.2234	1.2	YES
A149M	-2	0	-1	0	0.531646	0.2234	0.7	YES
A149F	-4	0	0	0	0.540549	0.2234	0.2	YES
A149P	-1	0	0	0	0.743278	0.2234	2.1	YES
A149S	2	0	0	0	0.752169	0.2234	4.2	YES
A149T	0	0	0	0	0.783974	0.2234	2.8	NO
A149W	-5	0	0	0	0.500549	0.2234	0.3	YES
A149Y	-4	0	0	0	0.553762	0.2234	0.2	YES
A149V	-1	0	0	0	0.857834	0.2234	3.2	NO
N150A	-3	0	0	0	0.824072	0.2286	2	NO
N150R	-1	0	0	0	0.89684	0.2286	1.1	NO
N150D	2	0	0	0	0.938518	0.2286	3.1	NO
N150C	-5	0	-1	0	0.786408	0.2286	0.6	NO
N150Q	0	0	0	0	0.839496	0.2286	1.3	NO
N150E	-1	0	0	0	0.856825	0.2286	0.9	NO
N150G	-1	0	0	0	0.787969	0.2286	2.5	NO
N150H	1	0	0	0	0.835695	0.2286	1.6	NO
N150I	-6	0	0	0	0.805165	0.2286	1.2	NO
N150L	-6	0	0	0	0.803044	0.2286	1.5	NO
N150K	0	0	0	0	0.895893	0.2286	1.6	NO
N150M	-4	0	-1	0	0.602257	0.2286	0.4	NO
N150F	-6	0	0	0	0.811625	0.2286	0.1	NO
N150P	-4	0	0	0	0.850552	0.2286	0.5	NO
N150S	1	0	0	0	0.865411	0.2286	4.8	NO
N150T	0	0	0	0	0.871782	0.2286	2.6	NO
N150W	-7	0	0	0	0.592707	0.2286	0.1	YES
N150Y	-4	0	0	0	0.814115	0.2286	1	NO
N150V	-5	0	0	0	0.816176	0.2286	1.3	NO
I151A	-3	0	0	0	0.548472	0.2218	0.3	YES
I151R	-5	0	0	0	0.47303	0.2218	0.3	YES
I151N	-6	0	0	0	0.521807	0.2218	0.2	YES
I151D	-7	0	0	0	0.469303	0.2218	0.1	YES
I151C	-2	0	-1	0	0.605433	0.2218	0.3	NO
I151Q	-5	0	0	0	0.528932	0.2218	0.2	YES
I151E	-6	0	0	0	0.477507	0.2218	0.3	YES
I151G	-7	0	0	0	0.489506	0.2218	0	YES
I151H	-6	0	0	0	0.522591	0.2218	0.1	YES
I151L	2	0	0	0	0.832674	0.2218	7.6	NO
I151K	-5	0	0	0	0.523735	0.2218	0.7	YES
I151M	2	0	-1	0	0.653878	0.2218	2	YES
I151F	-1	0	0	0	0.625169	0.2218	1.5	YES
I151P	-5	0	0	0	0.517178	0.2218	0.6	YES
I151S	-4	0	0	0	0.581352	0.2218	0	YES
I151T	-2	0	0	0	0.565966	0.2218	2.1	YES
I151W	-5	0	0	0	0.50646	0.2218	0.3	YES
I151Y	-3	0	0	0	0.569533	0.2218	0.6	YES
I151V	4	0	0	0	0.850448	0.2218	11.3	NO
T152A	0	0	0	0	0.686912	0.2017	4	YES
T152R	-2	0	0	0	0.636865	0.2017	0.9	YES
T152N	0	0	0	0	0.709754	0.2017	2.5	YES
T152D	-2	0	0	0	0.674597	0.2017	1.2	YES
T152C	-2	0	-1	0	0.604284	0.2017	0.2	YES
T152Q	-1	0	0	0	0.544421	0.2017	1.3	YES
T152E	-2	0	0	0	0.546982	0.2017	1.2	YES
T152G	-3	0	0	0	0.721563	0.2017	0.6	YES
T152H	-3	0	0	0	0.747889	0.2017	0.6	YES
T152I	-2	0	0	0	0.55818	0.2017	2.8	YES
T152L	-3	0	0	0	0.643673	0.2017	2.3	YES
T152K	-1	0	0	0	0.582041	0.2017	2	YES
T152M	-1	0	-1	0	0.601867	0.2017	0.7	NO
T152F	-4	0	0	0	0.614743	0.2017	0.2	YES
T152P	-3	0	0	0	0.554056	0.2017	1.3	YES
T152S	2	0	0	0	0.775986	0.2017	7.4	YES
T152W	-5	0	0	0	0.496103	0.2017	0.3	YES
T152Y	-3	0	0	0	0.515902	0.2017	0.4	YES
T152V	0	0	0	0	0.674435	0.2017	3.6	YES
L153A	-3	0	0	-0.349	0.6969	0.1836	0.7	YES
L153R	-4	0	0	-0.316	0.486122	0.1836	1.2	YES
L153N	-6	0	0	-0.191	0.537976	0.1836	0.4	YES
L153D	-7	0	0	-0.342	0.490695	0.1836	0.1	YES
L153C	-3	0	-1	-0.312	0.60564	0.1836	0.2	YES
L153Q	-4	0	0	-0.117	0.548032	0.1836	0.8	YES
L153E	-6	0	0	-0.398	0.669332	0.1836	0.4	YES
L153G	-7	0	0	-0.443	0.514824	0.1836	0.3	YES
L153H	-5	0	0	-0.368	0.564899	0.1836	0.6	YES
L153I	2	0	0	-0.338	0.890093	0.1836	3.8	NO
L153K	-4	0	0	-0.252	0.45855	0.1836	0.8	YES
L153M	3	0	-1	-0.371	0.670868	0.1836	3.5	YES
L153F	0	0	0	0.093	0.821324	0.1836	2.8	NO
L153P	-5	0	0	-1.088	0.543755	0.1836	0.5	YES
L153S	-4	0	0	-0.269	0.672919	0.1836	0.3	YES
L153T	-3	0	0	-0.215	0.717406	0.1836	0.6	YES
L153W	-4	0	0	-0.249	0.564469	0.1836	0.5	YES
L153Y	-2	0	0	-0.118	0.776707	0.1836	0.7	NO
L153V	1	0	0	-0.371	0.855688	0.1836	2.6	NO
P154A	-1	0	0	0	0.794703	0.1521	4.6	NO
P154R	-3	0	0	0	0.568763	0.1521	0.4	YES
P154N	-4	0	0	0	0.598453	0.1521	1	NO
P154D	-3	0	0	0	0.598264	0.1521	0.2	YES
P154C	-6	0	-1	0	0.617813	0.1521	0.1	YES
P154Q	-3	0	0	0	0.597212	0.1521	1.2	YES
P154E	-2	0	0	0	0.588855	0.1521	0.8	YES
P154G	-5	0	0	0	0.605361	0.1521	0.9	NO
P154H	-4	0	0	0	0.574787	0.1521	0.8	YES
P154I	-5	0	0	0	0.571798	0.1521	1	YES
P154L	-5	0	0	0	0.563635	0.1521	1.3	YES
P154K	-2	0	0	0	0.650438	0.1521	0.3	YES
P154M	-4	0	-1	0	0.561871	0.1521	0.5	YES
P154F	-6	0	0	0	0.557072	0.1521	0.4	YES
P154S	-2	0	0	0	0.699614	0.1521	2.9	YES
P154T	-3	0	0	0	0.705211	0.1521	1.5	YES
P154W	-7	0	0	0	0.528728	0.1521	0	YES
P154Y	-6	0	0	0	0.568443	0.1521	0	YES
P154V	-4	0	0	0	0.583686	0.1521	1	NO
V155A	-1	0	0	-0.179	0.760292	0.1282	2.5	YES
V155R	-4	0	0	-0.309	0.499471	0.1282	0.2	YES
V155N	-5	0	0	-0.21	0.522027	0.1282	0.3	YES
V155D	-6	0	0	-0.186	0.522077	0.1282	0.2	YES
V155C	-2	0	-1	-0.152	0.55546	0.1282	0.8	NO
V155Q	-4	0	0	-0.166	0.532481	0.1282	0.1	YES
V155E	-4	0	0	-0.129	0.515248	0.1282	0.6	YES
V155G	-6	0	0	-0.186	0.562756	0.1282	0.1	YES
V155H	-5	0	0	0.016	0.534692	0.1282	0.1	YES
V155I	4	0	0	0.416	0.805613	0.1282	11.1	NO
V155L	1	0	0	-0.061	0.847593	0.1282	3.8	NO
V155K	-4	0	0	-0.115	0.518536	0.1282	0.9	NO
V155M	1	0	-1	-0.103	0.791858	0.1282	1	NO
V155F	-2	0	0	0.239	0.57566	0.1282	1.2	YES
V155P	-4	0	0	-0.603	0.543683	0.1282	0.3	YES
V155S	-3	0	0	-0.246	0.588237	0.1282	0.5	YES
V155T	0	0	0	-0.301	0.583956	0.1282	1.6	YES
V155W	-5	0	0	0.406	0.513667	0.1282	0.2	YES
V155Y	-3	0	0	0.214	0.536452	0.1282	0.1	YES
Y156A	-4	0	0	-0.512	0.630373	0.1045	0.6	YES
Y156R	-4	0	0	-0.389	0.754757	0.1045	0.4	YES
Y156N	-4	0	0	-0.289	0.490613	0.1045	0.4	YES
Y156D	-6	0	0	-0.48	0.641194	0.1045	0.2	YES
Y156C	-5	0	-1	-0.368	0.674249	0.1045	0.5	NO
Y156Q	-3	0	0	-0.549	0.515879	0.1045	0.1	YES
Y156E	-5	0	0	-0.508	0.513174	0.1045	0.6	YES
Y156G	-6	0	0	-0.596	0.637902	0.1045	0.2	YES
Y156H	3	0	0	-0.472	0.707353	0.1045	1.5	YES
Y156I	-3	0	0	-0.639	0.614529	0.1045	1.6	YES
Y156L	-2	0	0	-0.655	0.810102	0.1045	3	NO
Y156K	-4	0	0	-0.467	0.520849	0.1045	0.6	YES
Y156M	-3	0	-1	-0.648	0.546643	0.1045	0.4	YES
Y156F	4	0	0	-0.362	0.866953	0.1045	7.8	NO
Y156P	-6	0	0	-1.436	0.504305	0.1045	0.1	YES
Y156S	-3	0	0	-0.434	0.533406	0.1045	0.7	YES
Y156T	-3	0	0	-0.44	0.573841	0.1045	0.7	YES
Y156W	3	0	0	-0.381	0.551195	0.1045	1	NO
Y156V	-3	0	0	-0.585	0.680278	0.1045	1.2	YES
T157A	0	0	0	0	0.731345	0.0895	3.8	YES
T157R	-2	0	0	0	0.562605	0.0895	0.5	YES
T157N	0	0	0	0	0.749807	0.0895	0.8	YES
T157D	-2	0	0	0	0.672966	0.0895	0.4	YES
T157C	-2	0	-1	0	0.539978	0.0895	0.9	NO
T157Q	-1	0	0	0	0.724817	0.0895	0.8	YES
T157E	-2	0	0	0	0.734538	0.0895	0.9	YES
T157G	-3	0	0	0	0.716163	0.0895	0.6	YES
T157H	-3	0	0	0	0.567254	0.0895	0.3	YES
T157I	-2	0	0	0	0.616076	0.0895	3.1	YES
T157L	-3	0	0	0	0.74272	0.0895	1.7	YES
T157K	-1	0	0	0	0.731779	0.0895	0.9	YES
T157M	-1	0	-1	0	0.558967	0.0895	1.7	NO
T157F	-4	0	0	0	0.562485	0.0895	0.2	YES
T157P	-3	0	0	0	0.582147	0.0895	0.6	YES
T157S	2	0	0	0	0.907804	0.0895	4.5	NO
T157W	-5	0	0	0	0.512346	0.0895	0	YES
T157Y	-3	0	0	0	0.550219	0.0895	0.4	YES
T157V	0	0	0	0	0.753144	0.0895	6.4	YES
L158A	-3	0	0	-0.246	0.5316	0.0864	0.7	YES
L158R	-4	0	0	-0.368	0.45002	0.0864	1.2	YES
L158N	-6	0	0	-0.271	0.509057	0.0864	0.4	YES
L158D	-7	0	0	-0.304	0.442524	0.0864	0.1	YES
L158C	-3	0	-1	-0.202	0.578909	0.0864	0.2	YES
L158Q	-4	0	0	-0.215	0.513564	0.0864	0.8	YES
L158E	-6	0	0	-0.365	0.445499	0.0864	0.4	YES
L158G	-7	0	0	-0.152	0.480495	0.0864	0.3	YES
L158H	-5	0	0	-0.139	0.602058	0.0864	0.6	YES
L158I	2	0	0	-0.149	0.776501	0.0864	3.8	NO
L158K	-4	0	0	-0.135	0.406359	0.0864	0.8	YES
L158M	3	0	-1	-0.147	0.628801	0.0864	3.5	YES
L158F	0	0	0	0.302	0.595587	0.0864	2.8	YES
L158P	-5	0	0	-0.592	0.512767	0.0864	0.5	YES
L158S	-4	0	0	-0.123	0.494766	0.0864	0.3	YES
L158T	-3	0	0	-0.131	0.535863	0.0864	0.6	YES
L158W	-4	0	0	0.211	0.498395	0.0864	0.5	YES
L158Y	-2	0	0	0.158	0.539521	0.0864	0.7	YES
L158V	1	0	0	-0.267	0.649428	0.0864	2.6	YES
K159A	-1	0	0	0	0.708654	0.0875	1.8	YES
K159R	3	0	0	0	0.863525	0.0875	5.4	NO
K159N	0	0	0	0	0.571247	0.0875	1.6	YES
K159D	-2	0	0	0	0.562886	0.0875	0.5	YES
K159C	-6	0	-1	0	0.485936	0.0875	0	YES
K159Q	2	0	0	0	0.796657	0.0875	1.3	NO
K159E	1	0	0	0	0.688958	0.0875	1.8	YES
K159G	-3	0	0	0	0.618033	0.0875	1.7	YES
K159H	-1	0	0	0	0.513796	0.0875	1.5	YES
K159I	-5	0	0	0	0.565665	0.0875	1.6	YES
K159L	-4	0	0	0	0.750755	0.0875	4.8	YES
K159M	-3	0	-1	0	0.689005	0.0875	1.1	NO
K159F	-5	0	0	0	0.52888	0.0875	0.6	YES
K159P	-2	0	0	0	0.515175	0.0875	0.4	YES
K159S	-1	0	0	0	0.692022	0.0875	1.1	YES
K159T	-1	0	0	0	0.729611	0.0875	2.8	YES
K159W	-6	0	0	0	0.489052	0.0875	0.2	YES
K159Y	-4	0	0	0	0.735431	0.0875	1.1	YES
K159V	-4	0	0	0	0.735314	0.0875	3.7	YES
E160A	-2	0	0	0	0.707952	0.1087	4	YES
E160R	-1	0	0	0	0.774651	0.1087	1.8	NO
E160N	-1	0	0	0	0.769573	0.1087	0.6	NO
E160D	2	0	0	0	0.867794	0.1087	2.5	NO
E160C	-7	0	-1	0	0.500392	0.1087	0.4	YES
E160Q	3	0	0	0	0.807622	0.1087	3.8	NO
E160G	-4	0	0	0	0.725753	0.1087	1.8	YES
E160H	0	0	0	0	0.546681	0.1087	0.5	YES
E160I	-6	0	0	0	0.542596	0.1087	0.1	YES
E160L	-6	0	0	0	0.577209	0.1087	2.5	YES
E160K	1	0	0	0	0.719641	0.1087	1.6	YES
E160M	-4	0	-1	0	0.512191	0.1087	0.3	YES
E160F	-6	0	0	0	0.516946	0.1087	0	YES
E160P	-2	0	0	0	0.554209	0.1087	0.5	YES
E160S	-1	0	0	0	0.712671	0.1087	2.5	YES
E160T	-2	0	0	0	0.750583	0.1087	1	YES
E160W	-6	0	0	0	0.490674	0.1087	0	YES
E160Y	-5	0	0	0	0.744052	0.1087	1.3	YES
E160V	-4	0	0	0	0.732592	0.1087	2.5	YES
R161A	-3	0	0	-0.288	0.68591	0.1185	1.2	YES
R161N	-1	0	0	-0.25	0.749675	0.1185	1.6	YES
R161D	-3	0	0	-0.364	0.585417	0.1185	0.7	NO
R161C	-6	0	-1	-0.298	0.653533	0.1185	0.1	YES
R161Q	1	0	0	-0.276	0.720386	0.1185	2.9	YES
R161E	-1	0	0	-0.405	0.718046	0.1185	0.9	NO
R161G	-4	0	0	-0.307	0.609821	0.1185	0.7	NO
R161H	0	0	0	-0.146	0.54485	0.1185	1.6	YES
R161I	-5	0	0	-0.299	0.744463	0.1185	0.6	YES
R161L	-4	0	0	-0.28	0.774831	0.1185	1.1	NO
R161K	3	0	0	-0.124	0.705261	0.1185	7.3	YES
R161M	-3	0	-1	-0.363	0.497816	0.1185	0.5	YES
R161F	-5	0	0	-0.317	0.543742	0.1185	0.4	YES
R161P	-3	0	0	-0.865	0.53476	0.1185	0.6	NO
R161S	-2	0	0	-0.325	0.681485	0.1185	2.2	YES
R161T	-2	0	0	-0.265	0.690863	0.1185	1.6	YES
R161W	-5	0	0	-0.137	0.680612	0.1185	0.6	YES
R161Y	-4	0	0	-0.294	0.703913	0.1185	0.4	YES
R161V	-4	0	0	-0.298	0.648853	0.1185	0.8	NO
C162A	-1	0	1	0.006	0.808581	0.1377	4.2	NO
C162R	-6	0	1	0.024	0.449273	0.1377	0	YES
C162N	-5	0	1	0.014	0.54538	0.1377	0.3	YES
C162D	-7	0	1	0.125	0.529124	0.1377	1.3	YES
C162Q	-5	0	1	-0.038	0.529228	0.1377	0	YES
C162E	-7	0	1	0.026	0.476521	0.1377	0.9	YES
C162G	-6	0	1	-0.045	0.586856	0.1377	1.1	YES
C162H	-7	0	1	0.028	0.550679	0.1377	0.5	YES
C162I	-2	0	1	-0.006	0.601562	0.1377	1.1	YES
C162L	-3	0	1	0.063	0.721587	0.1377	1	YES
C162K	-6	0	1	0.057	0.422624	0.1377	0	YES
C162M	-3	0	0	0.09	0.725283	0.1377	1.5	YES
C162F	-4	0	1	0.106	0.561671	0.1377	2.2	YES
C162P	-6	0	1	-0.218	0.551274	0.1377	0	YES
C162S	-2	0	1	0.003	0.794398	0.1377	1.7	NO
C162T	-2	0	1	0.012	0.727724	0.1377	0.9	YES
C162W	-5	0	1	0.143	0.532603	0.1377	0	YES
C162Y	-5	0	1	0.09	0.538517	0.1377	0.1	YES
C162V	-2	0	1	-0.001	0.655585	0.1377	0.3	YES
L163A	-3	0	0	-0.427	0.658736	0.1637	0.7	YES
L163R	-4	0	0	-0.116	0.511963	0.1637	1.2	YES
L163N	-6	0	0	-0.24	0.547111	0.1637	0.4	YES
L163D	-7	0	0	-0.358	0.505014	0.1637	0.1	YES
L163C	-3	0	-1	-0.417	0.591159	0.1637	0.2	YES
L163Q	-4	0	0	-0.173	0.55133	0.1637	0.8	YES
L163E	-6	0	0	-0.39	0.514748	0.1637	0.4	YES
L163G	-7	0	0	-0.458	0.522569	0.1637	0.3	YES
L163H	-5	0	0	-0.219	0.563944	0.1637	0.6	YES
L163I	2	0	0	-0.348	0.767341	0.1637	3.8	YES
L163K	-4	0	0	-0.105	0.491669	0.1637	0.8	YES
L163M	3	0	-1	-0.343	0.736295	0.1637	3.5	YES
L163F	0	0	0	0.549	0.72146	0.1637	2.8	YES
L163P	-5	0	0	-0.805	0.551659	0.1637	0.5	YES
L163S	-4	0	0	-0.319	0.63078	0.1637	0.3	YES
L163T	-3	0	0	-0.328	0.665137	0.1637	0.6	YES
L163W	-4	0	0	-0.07	0.551198	0.1637	0.5	YES
L163Y	-2	0	0	0.185	0.692506	0.1637	0.7	YES
L163V	1	0	0	-0.419	0.702026	0.1637	2.6	YES
Q164A	-2	0	0	-0.3	0.611363	0.1876	3.1	YES
Q164R	1	0	0	-0.456	0.77664	0.1876	3.7	NO
Q164N	0	0	0	-0.33	0.628046	0.1876	1.8	YES
Q164D	-1	0	0	-0.26	0.678348	0.1876	1.7	YES
Q164C	-5	0	-1	-0.38	0.63513	0.1876	0.1	YES
Q164E	3	0	0	-0.109	0.814827	0.1876	5.9	NO
Q164G	-4	0	0	-0.401	0.687613	0.1876	1	YES
Q164H	1	0	0	0.019	0.690812	0.1876	1.7	YES
Q164I	-5	0	0	-0.372	0.548867	0.1876	0.5	YES
Q164L	-4	0	0	-0.24	0.682402	0.1876	3	YES
Q164K	2	0	0	-0.4	0.735218	0.1876	3.9	YES
Q164M	-1	0	-1	-0.27	0.634837	0.1876	0.8	NO
Q164F	-5	0	0	-0.387	0.530175	0.1876	0.1	YES
Q164P	-3	0	0	-0.166	0.570926	0.1876	1	YES
Q164S	-1	0	0	-0.335	0.668467	0.1876	2.3	YES
Q164T	-1	0	0	-0.351	0.796868	0.1876	2.6	NO
Q164W	-4	0	0	-0.333	0.743573	0.1876	0.1	YES
Q164Y	-3	0	0	-0.295	0.657635	0.1876	0.6	YES
Q164V	-4	0	0	-0.294	0.607696	0.1876	1.4	YES
V165A	-1	0	0	-0.153	0.806681	0.2013	2.5	NO
V165R	-4	0	0	-0.029	0.667362	0.2013	0.4	YES
V165N	-5	0	0	-0.037	0.544263	0.2013	0.5	YES
V165D	-6	0	0	0.09	0.552909	0.2013	0.4	YES
[truncated: 851 more rows]

## Sheet: Supplementary Table 3
CCRCC Present	MISSENSE_CODE	Training / Test	BLOSUM80 substitution matrix (HENS920103)	Positive Glycine Phi Angle	Sulfur Pharmacophores	PPI2 VHL-Elongin B Score	Envision Prediction Score	IUPred Score	Beta Sheet Substitution Matrices (KOSJ950110)	Binary Risk Prediction
YES	A122E	Test	-2	0	0	0	0.782453	0.277	1	NO
YES	A149D	Test	-3	0	0	0	0.541469	0.2234	1.1	YES
YES	C162W	Test	-5	0	1	0.143	0.532603	0.1377	0	YES
YES	D121G	Test	-3	0	0	0	0.591196	0.2832	2.3	YES
YES	D121Y	Test	-6	0	0	0	0.547752	0.2832	0.4	YES
YES	E134A	Test	-2	0	0	0	0.676512	0.3952	4	YES
YES	E160K	Test	1	0	0	0	0.719641	0.1087	1.6	YES
YES	E189K	Test	1	0	0	0	0.894466	0.338	1.6	NO
YES	F136C	Test	-4	0	-1	0	0.522303	0.3351	0.5	YES
YES	F136I	Test	-1	0	0	0	0.589448	0.3351	1.7	YES
YES	F136V	Test	-2	0	0	0	0.567721	0.3351	1.2	YES
YES	F91L	Test	0	0	0	0	0.756804	0.4157	2.8	YES
YES	G114C	Test	-6	1	-1	0	0.530591	0.3463	0.3	YES
YES	G114D	Test	-3	1	0	0	0.578673	0.3463	2.3	YES
YES	G93E	Test	-4	1	0	0	0.775284	0.4413	1.6	YES
YES	H115D	Test	-2	0	0	0	0.705115	0.3396	1	YES
YES	H115L	Test	-5	0	0	0	0.588753	0.3396	1.1	YES
YES	H115N	Test	1	0	0	0	0.659007	0.3396	5	YES
YES	H115Y	Test	3	0	0	0	0.721154	0.3396	4.4	YES
YES	I151F	Test	-1	0	0	0	0.625169	0.2218	1.5	YES
YES	I151H	Test	-6	0	0	0	0.522591	0.2218	0.1	YES
YES	I151N	Test	-6	0	0	0	0.521807	0.2218	0.2	YES
YES	I151S	Test	-4	0	0	0	0.581352	0.2218	0	YES
YES	I180N	Test	-6	0	0	-0.316	0.55598	0.2523	0.2	YES
YES	K159N	Test	0	0	0	0	0.571247	0.0875	1.6	YES
YES	L101P	Test	-5	0	0	0	0.515923	0.7645	0.5	YES
YES	L128H	Test	-5	0	0	0	0.520419	0.3231	0.6	YES
YES	L128I	Test	2	0	0	0	0.633187	0.3231	3.8	YES
YES	L153P	Test	-5	0	0	-1.088	0.543755	0.1836	0.5	YES
YES	L158Q	Test	-4	0	0	-0.215	0.513564	0.0864	0.8	YES
YES	L163P	Test	-5	0	0	-0.805	0.551659	0.1637	0.5	YES
YES	L184R	Test	-4	0	0	0	0.528538	0.3125	1.2	YES
YES	L85P	Test	-5	0	0	0	0.692925	0.2289	0.5	YES
YES	L89H	Test	-5	0	0	0	0.681625	0.3831	0.6	YES
YES	L89R	Test	-4	0	0	0	0.629603	0.3831	1.2	YES
YES	L89S	Test	-4	0	0	0	0.606746	0.3831	0.3	YES
YES	N131I	Test	-6	0	0	0	0.618584	0.4005	1.2	YES
YES	N174D	Test	2	0	0	-0.027	1.00911	0.136	3.1	NO
YES	N78D	Test	2	0	0	0	0.646105	0.2824	6.4	YES
YES	N78K	Test	0	0	0	0	0.4621	0.2824	4.8	YES
YES	N78T	Test	0	0	0	0	0.598869	0.2824	2.7	YES
YES	P86H	Test	-4	0	0	0	0.54529	0.2834	0.4	YES
YES	P86T	Test	-3	0	0	0	0.726152	0.2834	1.3	YES
YES	R107G	Test	-4	0	0	0	0.628442	0.5027	0.7	YES
YES	R107H	Test	0	0	0	0	0.716158	0.5027	1.6	YES
YES	R107P	Test	-3	0	0	0	0.59427	0.5027	0.6	YES
YES	R120G	Test	-4	0	0	0	0.513893	0.2845	0.7	YES
YES	R161P	Test	-3	0	0	-0.865	0.53476	0.1185	0.6	NO
YES	R167Y	Test	-4	0	0	-0.628	0.481423	0.2121	0.4	YES
YES	R79P	Test	-3	0	0	0	0.710076	0.2298	0.6	YES
YES	S111N	Test	1	0	0	0	0.884464	0.3263	2.7	NO
YES	S65T	Test	2	0	0	0	0.641125	0.5924	8.1	YES
YES	S68L	Test	-4	0	0	0	0.757775	0.4356	0.5	YES
YES	S72P	Test	-2	0	0	0	0.776888	0.4066	2.3	NO
YES	S80D	Test	-1	0	0	0	0.623285	0.1861	3	YES
YES	T105P	Test	-3	0	0	0	0.760517	0.6563	1.3	YES
YES	V130D	Test	-6	0	0	0	0.61911	0.3685	0.4	YES
YES	V130L	Test	1	0	0	0	0.723203	0.3685	3.7	YES
YES	V155D	Test	-6	0	0	-0.186	0.522077	0.1282	0.2	YES
YES	V155M	Test	1	0	-1	-0.103	0.791858	0.1282	1	NO
YES	V166D	Test	-6	0	0	-0.524	0.602403	0.205	0.4	YES
YES	V166F	Test	-2	0	0	-0.134	0.84553	0.205	1.6	NO
YES	V166G	Test	-6	0	0	-0.706	0.614725	0.205	0.6	NO
YES	V170A	Test	-1	0	0	-0.9	0.838356	0.1746	2.5	NO
YES	V74D	Test	-6	0	0	0	0.514157	0.404	0.4	YES
YES	V84E	Test	-4	0	0	0	0.67003	0.1759	0.6	YES
YES	W117L	Test	-4	0	0	0	0.562113	0.2911	2	YES
YES	W117R	Test	-5	0	0	0	0.440048	0.2911	0.1	YES
YES	W117S	Test	-6	0	0	0	0.487928	0.2911	0	YES
YES	W88C	Test	-5	0	-1	0	0.673872	0.3536	0	YES
YES	W88G	Test	-6	0	0	0	0.551411	0.3536	0	YES
YES	W88L	Test	-4	0	0	0	0.627913	0.3536	2	YES
YES	Y112D	Test	-6	0	0	0	0.540691	0.3242	0.2	YES
YES	Y175D	Test	-6	0	0	-0.838	0.503202	0.1352	0.2	YES
YES	Y98F	Test	4	0	0	0	0.800323	0.6632	7.8	NO
NO	D121N	Test	2	0	0	0	0.814331	0.2832	8	NO
NO	D92V	Test	-6	0	0	0	0.858534	0.4258	0.5	NO
NO	E94K	Test	1	0	0	0	0.921111	0.4685	1.6	NO
NO	G93F	Test	-6	1	0	0	0.608596	0.4413	0.5	NO
NO	G93R	Test	-4	1	0	0	0.630399	0.4413	0.4	YES
NO	G93S	Test	-1	1	0	0	0.801573	0.4413	2.2	NO
NO	L101R	Test	-4	0	0	0	0.457376	0.7645	1.2	YES
NO	P103A	Test	-1	0	0	0	0.848852	0.7557	4.6	NO
NO	P138T	Test	-3	0	0	0	0.758471	0.3167	1.3	YES
NO	P86A	Test	-1	0	0	0	0.8609	0.2834	4.9	NO
NO	R167L	Test	-4	0	0	-0.637	0.673168	0.2121	1.1	NO
NO	R167P	Test	-3	0	0	-0.991	0.499236	0.2121	0.6	NO
NO	T152P	Test	-3	0	0	0	0.554056	0.2017	1.3	YES
NO	V166A	Test	-1	0	0	-0.627	0.829975	0.205	2.5	NO
NO	V66G	Test	-6	0	0	0	0.877047	0.5283	0.1	NO
NO	V87E	Test	-4	0	0	0	0.693665	0.3261	0.6	YES
NO	Y98S	Test	-3	0	0	0	0.543265	0.6632	0.7	YES
YES	R64P	Train	-3	0	0	0	0.648142	0.6548	0.6	YES
YES	S65L	Train	-4	0	0	0	0.534286	0.5924	0.5	YES
YES	S65W	Train	-6	0	0	0	0.492718	0.5924	0	YES
YES	V74G	Train	-6	0	0	0	0.516827	0.404	0.6	YES
YES	W88S	Train	-6	0	0	0	0.536506	0.3536	0	YES
YES	Y112N	Train	-4	0	0	0	0.532204	0.3242	0.4	YES
YES	W88R	Train	-5	0	0	0	0.516341	0.3536	0.1	YES
YES	S80N	Train	1	0	0	0	0.650455	0.1861	2.7	YES
YES	S80R	Train	-2	0	0	0	0.536368	0.1861	1.3	YES
YES	P81S	Train	-2	0	0	-0.039	0.905063	0.1516	2.9	YES
YES	R82P	Train	-3	0	0	0	0.501785	0.1339	0.6	YES
YES	R82G	Train	-4	0	0	0	0.506071	0.1339	0.7	YES
YES	P86L	Train	-5	0	0	0	0.791663	0.2834	1	YES
YES	P86S	Train	-2	0	0	0	0.741336	0.2834	3.5	YES
YES	P86R	Train	-3	0	0	0	0.553928	0.2834	1.3	YES
YES	L89P	Train	-5	0	0	0	0.525855	0.3831	0.5	YES
YES	N90I	Train	-6	0	0	0	0.531697	0.3984	0.4	YES
YES	G93D	Train	-3	1	0	0	0.776642	0.4413	2.3	YES
YES	Q96P	Train	-3	0	0	0	0.850225	0.5684	0.9	YES
YES	Y98N	Train	-4	0	0	0	0.502009	0.6632	0.4	YES
YES	Y98C	Train	-5	0	-1	0	0.512461	0.6632	0.5	YES
NO	Y98H	Train	3	0	0	0	0.748217	0.6632	1.5	NO
YES	H115R	Train	0	0	0	0	0.599069	0.3396	3.3	YES
YES	N78S	Train	1	0	0	0	0.619036	0.2824	7.9	YES
YES	W117C	Train	-5	0	-1	0	0.549542	0.2911	0	YES
YES	S111R	Train	-2	0	0	0	0.72811	0.3263	1.3	YES
YES	G114R	Train	-4	1	0	0	0.735158	0.3463	0.4	YES
YES	H115Q	Train	1	0	0	0	0.641261	0.3396	2.2	YES
NO	N78H	Train	1	0	0	0	0.578412	0.2824	1.7	NO
YES	N78I	Train	-6	0	0	0	0.513372	0.2824	0.4	YES
YES	L118P	Train	-5	0	0	0	0.520612	0.2811	0.5	YES
YES	F119L	Train	0	0	0	0	0.767022	0.2828	2.8	YES
YES	L128P	Train	-5	0	0	0	0.504767	0.3231	0.5	YES
YES	L128R	Train	-4	0	0	0	0.451738	0.3231	1.2	YES
YES	V130F	Train	-2	0	0	0	0.63821	0.3685	1.6	YES
YES	N131T	Train	0	0	0	0	0.696062	0.4005	2.6	YES
YES	Q132P	Train	-3	0	0	0	0.727405	0.4212	0.9	YES
YES	F136S	Train	-4	0	0	0	0.481562	0.3351	0.8	YES
YES	A149S	Train	2	0	0	0	0.752169	0.2234	4.2	YES
YES	I151T	Train	-2	0	0	0	0.565966	0.2218	2.1	YES
YES	P154L	Train	-5	0	0	0	0.563635	0.1521	1.3	YES
YES	Y156D	Train	-6	0	0	-0.48	0.641194	0.1045	0.2	YES
YES	T157I	Train	-2	0	0	0	0.616076	0.0895	3.1	YES
YES	L158P	Train	-5	0	0	-0.592	0.512767	0.0864	0.5	YES
YES	L158V	Train	1	0	0	-0.267	0.649428	0.0864	2.6	YES
YES	R161Q	Train	1	0	0	-0.276	0.720386	0.1185	2.9	YES
NO	R161G	Train	-4	0	0	-0.307	0.609821	0.1185	0.7	NO
YES	C162F	Train	-4	0	1	0.106	0.561671	0.1377	2.2	YES
YES	C162Y	Train	-5	0	1	0.09	0.538517	0.1377	0.1	YES
YES	C162R	Train	-6	0	1	0.024	0.449273	0.1377	0	YES
YES	R167W	Train	-5	0	0	-0.047	0.463102	0.2121	0.6	YES
YES	R167Q	Train	1	0	0	-0.687	0.69414	0.2121	2.9	YES
YES	R167G	Train	-4	0	0	-0.483	0.647467	0.2121	0.7	YES
YES	L169P	Train	-5	0	0	-1.629	0.609294	0.1914	0.3	YES
YES	V170D	Train	-6	0	0	-1.372	0.611041	0.1746	0.4	YES
NO	V170G	Train	-6	0	0	-1.09	0.661062	0.1746	0.6	NO
YES	L178P	Train	-5	0	0	-1.756	0.586039	0.2115	0.5	YES
YES	I180V	Train	4	0	0	-0.259	0.765432	0.2523	11.3	YES
YES	L184P	Train	-5	0	0	0	0.569572	0.3125	0.5	YES
NO	L184H	Train	-5	0	0	0	0.582002	0.3125	0.6	NO
YES	E186K	Train	1	0	0	0	0.892437	0.3235	1.6	YES
YES	L188Q	Train	-4	0	0	-0.307	0.580647	0.3181	0.8	YES
NO	P61A	Train	-1	0	0	0	0.868769	0.7448	4.6	NO
NO	L63P	Train	-5	0	0	0	0.568561	0.7009	0.5	NO
YES	S65P	Train	-2	0	0	0	0.585276	0.5924	2.3	YES
YES	S65A	Train	2	0	0	0	0.782249	0.5924	7.4	YES
YES	S68T	Train	2	0	0	0	0.89304	0.4356	8.1	YES
NO	S68W	Train	-6	0	0	0	0.620618	0.4356	0	NO
NO	S68P	Train	-2	0	0	0	0.809444	0.4356	2.3	NO
NO	E70K	Train	1	0	0	0	0.808726	0.3939	1.6	NO
NO	F76I	Train	-1	0	0	0	0.794796	0.3561	1.7	NO
YES	H115P	Train	-4	0	0	0	0.62464	0.3396	1.4	YES
NO	R79C	Train	-6	0	-1	0	0.830139	0.2298	0.4	NO
NO	S80Q	Train	-1	0	0	0	0.563301	0.1861	1.1	NO
YES	S80I	Train	-4	0	0	0	0.572043	0.1861	0.1	YES
NO	S80G	Train	-1	0	0	0	0.814632	0.1861	4.3	NO
NO	P81A	Train	-1	0	0	-0.171	0.886093	0.1516	4.6	NO
NO	R82L	Train	-4	0	0	0	0.518338	0.1339	1.1	NO
NO	V84L	Train	1	0	0	0	0.834329	0.1759	3.7	NO
NO	D92N	Train	2	0	0	0	0.993856	0.4258	3	NO
NO	Q96H	Train	1	0	0	0	0.95975	0.5684	1.9	NO
NO	G104V	Train	-6	1	0	0	0.601783	0.7158	0.4	NO
NO	R108H	Train	0	0	0	0	0.883851	0.4352	1.7	NO
NO	H110Y	Train	3	0	0	0	0.939353	0.3414	2.6	NO
NO	S111C	Train	-2	0	-1	0	0.592331	0.3263	0.9	NO
NO	Y112H	Train	3	0	0	0	0.774925	0.3242	1.5	NO
NO	L116V	Train	1	0	0	0	0.7771	0.3157	2.6	NO
NO	F119S	Train	-4	0	0	0	0.520874	0.2828	0.8	NO
NO	T124I	Train	-2	0	0	0	0.769865	0.2743	3.1	NO
YES	T124A	Train	0	0	0	0	0.775697	0.2743	3.8	YES
NO	H125Y	Train	3	0	0	0	0.873766	0.2862	2.6	NO
NO	D126Y	Train	-6	0	0	0	0.533573	0.3009	0.4	NO
YES	D126N	Train	2	0	0	0	0.729253	0.3009	8	YES
NO	V130I	Train	4	0	0	0	0.793669	0.3685	10.4	NO
NO	N131S	Train	1	0	0	0	0.843523	0.4005	4.8	NO
NO	Q132H	Train	1	0	0	0	0.923097	0.4212	1.9	NO
NO	P138L	Train	-5	0	0	0	0.67382	0.3167	1	NO
NO	D143E	Train	2	0	0	0	0.94513	0.2337	4.2	NO
NO	D143H	Train	-2	0	0	0	0.861256	0.2337	0.7	NO
NO	D143Q	Train	-1	0	0	0	0.862764	0.2337	0.6	NO
NO	G144R	Train	-4	1	0	0	0.860392	0.2249	0.3	NO
NO	G144Q	Train	-4	1	0	0	0.776507	0.2249	0.4	NO
NO	I147T	Train	-2	0	0	0	0.875234	0.1981	0.8	NO
NO	A149T	Train	0	0	0	0	0.783974	0.2234	2.8	NO
YES	V155G	Train	-6	0	0	-0.186	0.562756	0.1282	0.1	YES
NO	Q164R	Train	1	0	0	-0.456	0.77664	0.1876	3.7	NO
NO	V170F	Train	-2	0	0	-0.17	0.768089	0.1746	1.6	NO
NO	Y175C	Train	-5	0	-1	-0.821	0.513486	0.1352	0.5	NO
NO	Y175N	Train	-4	0	0	-0.744	0.480197	0.1352	0.4	NO
NO	R176W	Train	-5	0	0	-0.03	0.797921	0.1526	0.1	NO
NO	L178R	Train	-4	0	0	-0.799	0.565102	0.2115	1.2	NO
NO	L178Q	Train	-4	0	0	-0.767	0.591684	0.2115	0.8	NO
YES	S183L	Train	-4	0	0	0	0.751361	0.3101	0.4	YES
NO	L188V	Train	1	0	0	-0.352	0.830671	0.3181	2.6	NO
NO	H191P	Train	-4	0	0	0	0.920965	0.4031	0.3	NO
NO	H191D	Train	-2	0	0	0	0.949326	0.4031	0.6	NO
NO	P192T	Train	-3	0	0	0	0.647516	0.4255	1.5	NO
YES	P192S	Train	-2	0	0	0	0.645087	0.4255	2.9	YES
NO	K196E	Train	1	0	0	0	0.87812	0.5245	1.8	NO
NO	R200W	Train	-5	0	0	0	0.863344	0.5279	0.1	NO
NO	R205C	Train	-6	0	-1	0	0.644984	0.468	0.4	NO

## Sheet: Supplementary Table 4
MISSENSE_CODE	dynamut2	delta_vibrational_entropy	ddg_duet	ddg_dynamut	delta_stability_encom	ddg_mcsm	ddg_sdm	ALTS910101	AZAE970101	AZAE970102	BASU010101	BENS940101	BENS940102	BENS940103	BENS940104	BETM990101	BLAJ010101	BONM030101	BONM030102	BONM030103	BONM030104	BONM030105	BONM030106	BRYS930101	CROG050101	CSEM940101	DAYM780301	DAYM780302	DOSZ010101	DOSZ010102	DOSZ010103	DOSZ010104	FEND850101	FITW660101	GEOD900101	GIAG010101	GONG920101	GRAR740104	HENS920101	HENS920102	HENS920103	HENS920104	JOHM930101	JOND920103	JOND940101	KANM000101	KAPO950101	KESO980101	KESO980102
R60A	-0.4	1.307	0.124	0.079	-1.046	0.037	0	-3	1	1	0.1049	-1.7	-1.2	-0.8	-1.6	0.27	0	0.6	0.5	0.3	5.5	5.5	5.5	0.237	-2	-0.07	-2	-6	6.4	-4.35	2.3	-1.67	2	2	5	2.4	-0.6	112	-2	-2	-3	-2	-1.6	-1	-1	-9	16.8	-3.26	0.16
R60N	0.12	0.976	0.44	0.447	-0.781	0.269	0	-1	10	7	-0.015	-0.1	0.4	0.3	-1.5	0.02	1	0.1	-0.3	-0.8	5.5	6.1	6	-0.303	-1	0.12	0	-5	-5.3	-0.16	-0.4	-0.49	2	2	6	2.1	0.3	86	0	-1	-1	-1	-1.5	0	2	4	17.1	-2.67	-0.02
R60D	-0.06	1.155	0.232	0.391	-0.924	0.052	0	-3	13	9	-0.1859	-1.5	-1	-0.5	-2.3	-0.71	-2	-0.2	-0.8	-1.2	5.6	5.6	6	-0.527	-1	-0.01	-1	-9	-9	-1.92	-1.6	-0.6	2	2	9	0.9	-0.3	96	-1	-2	-3	-2	-3.4	-1	1	-18	18.2	-3.92	-0.87
R60C	0.53	0.948	0.001	-0.318	-0.758	-0.055	0	-4	-9	-7	0.0544	-0.4	-1.6	-2.2	0.7	0.32	-16	-0.7	-0.6	-0.6	5.9	5.6	6.1	0.174	-4	-0.2	-4	-7	23.8	-9.95	-0.6	-3.62	2	1	4	0.2	-2.2	180	-3	-5	-6	-4	-5.6	-1	-1	-29	14.4	-4.41	-0.12
R60Q	-0.02	0.842	0.394	0.346	-0.673	0.216	0	1	16	12	0.0059	2.5	2.2	1.6	0.3	-0.12	7	0.2	-0.4	-1	6.1	6	6.4	0.222	1	0.57	1	-1	-6.5	-0.76	2.9	1.22	3	1	6	2	1.5	43	1	1	1	1	2.1	2	6	12	19.6	-4.13	-0.11
R60E	0.09	1.214	0.32	0.404	-0.971	0.152	0	-3	13	10	-0.3511	-0.4	-0.1	0.3	-2	-0.75	3	-0.1	-0.7	-1.4	5.7	5.9	6.1	-0.717	0	0.34	-1	-8	-10	-1.47	1	1.1	2	2	9	0.9	0.4	54	0	0	-1	0	-0.2	0	2	3	18.7	-4.05	-0.87
R60G	-0.46	1.717	-0.104	-0.748	-1.374	-0.215	0	-4	0	0	-0.0251	-0.1	-0.7	-1	0.8	0.14	-2	0.7	0.4	0.3	6.7	6.3	6.7	-0.037	-3	-0.11	-3	-8	-8.3	-2.26	-1.9	-2.07	3	1	5	0.8	-1	125	-2	-3	-4	-3	-2.8	0	0	-18	16.1	-2.71	-0.1
R60H	-1.14	1.862	-0.735	-0.79	-1.49	-0.797	0	1	4	2	-0.0184	1.8	1.5	1	3.6	0.04	2	0	-0.4	-0.9	5.7	5.9	5.5	0.111	0	0.13	2	-1	-1.1	-2.33	1.8	-0.2	4	1	5	0.1	0.6	29	0	0	0	0	0.1	2	5	3	13.7	-3.24	0.35
R60I	1.29	0.784	0.681	0.601	-0.627	0.678	0	-2	-11	-10	-0.0266	-3.8	-3.2	-2.6	-1.2	0.18	-7	-0.4	-0.2	-0.6	5.9	6.1	6.2	-0.014	-3	-0.29	-2	-5	12.3	-8.02	0.5	-3.98	2	2	3	0.2	-2.4	97	-3	-4	-5	-4	-5.4	-3	-3	-28	14.3	-4.29	0.37
R60L	1.04	1.495	0.681	0.601	-1.196	0.678	0	-4	-8	-7	-0.0651	-3.2	-2.9	-2.4	-0.4	0.09	-4	-0.4	-0.4	-0.6	5.8	6.1	6	0.374	-3	-0.2	-3	-8	10.4	-7.13	1.8	-2.76	2	1	3	0.5	-2.2	102	-2	-3	-4	-3	-3.7	-3	-3	-20	12.2	-5.01	0.21
R60K	-0.45	0.546	0.309	0.34	-0.436	0.032	0	2	21	14	0.0839	4.3	3.9	2.9	-0.2	0.5	7	1	0.2	-0.4	6.5	6.3	5.3	0.734	2	0.47	3	1	-7.9	0.93	3.6	3.65	5	1	10	3.4	2.7	26	3	3	3	3	3.2	4	9	31	21.9	-2.11	0.15
R60M	0.15	1.612	0.063	-0.018	-1.29	0.121	0	-1	-1	-2	-0.0163	-3	-2.1	-1.8	-0.4	0.17	-8	-0.3	-0.4	-0.6	5.8	6.3	6.1	0.509	-2	-0.17	0	-3	9.6	-5.59	1.7	-2.34	2	1	3	0.1	-1.7	91	-1	-2	-3	-2	-4.2	-2	0	-10	15.5	-4.13	0.3
R60F	0.05	0.383	-0.196	-0.694	-0.306	-0.02	0	-4	-8	-8	-0.0904	-4.9	-4.3	-3.5	-1.5	0.08	-6	-0.5	-0.4	-0.6	5.7	6.1	5.9	-0.018	-3	-0.31	-4	-8	9.8	-6.89	0.4	-2.93	1	2	1	-0.5	-3.2	97	-2	-4	-5	-3	-6	-4	-4	-30	10.1	-4.51	0.22
R60P	0.8	0.986	0.519	0.58	-0.788	0.487	0	-1	2	1	-0.0614	-1.3	-1.2	-1	0.3	-0.02	-3	-0.1	-0.4	-0.5	5.7	6.1	5.3	-0.176	-2	-0.17	0	-3	-8.8	-2.89	-2.1	-1.78	3	1	3	0.5	-0.9	103	-2	-3	-3	-3	-3.6	-1	-3	-18	15.7	-2.43	-0.17
R60S	-0.51	1.231	0.086	-0.144	-0.985	-0.118	0	-1	6	4	0.0442	-0.9	-0.5	-0.2	0.3	0.12	2	-0.2	-0.4	-0.8	5.6	5.4	5.7	-0.263	-1	-0.16	0	-2	-2.1	-1.52	0.2	-0.86	3	1	6	2.2	-0.2	110	-1	-1	-2	-1	-0.6	-1	-1	-11	17.5	-2.78	0.08
R60T	-0.02	1.4	0.326	0.404	-1.12	0.141	0	-2	5	2	-0.021	-1.3	-0.7	-0.3	-0.6	0	0	-0.1	-0.3	-0.9	5.9	6	6	0.25	-1	-0.32	-1	-5	-5.5	-2.29	0.7	-1.15	3	1	5	1.3	-0.2	71	-1	-2	-2	-1	-1.4	-1	-1	-8	20.6	-2.43	0.38
R60W	0.25	1.563	-0.212	-0.598	-1.25	-0.014	0	1	-3	-4	-0.207	2	-1.1	-1.6	1.8	-0.41	-6	-0.5	-0.6	-0.7	6	5.9	6.3	-0.244	-2	-0.03	2	-1	8.6	-6.2	-0.5	-2.34	2	1	0	0.2	-1.6	101	-2	-4	-5	-3	-3.8	0	5	-29	9.94	-4.54	0.04
R60Y	0.23	-0.601	0.167	0.694	0.481	0.386	0	-6	-1	-3	-0.1369	-2.6	-2.7	-2	-1.9	-0.37	-1	-0.3	-0.5	-1	6	6.3	6.5	0.044	-2	-0.03	-4	-9	10.8	-6.44	1.7	-1.64	1	2	2	0.2	-1.8	77	-1	-3	-4	-1	-2.1	-2	-1	-15	13.8	-4.32	-0.07
R60V	1.1	1.883	0.519	0.58	-1.507	0.487	0	-3	-11	-10	0.0475	-3.7	-2.9	-2.2	-2.1	0.17	-4	-0.3	-0.3	-0.6	5.6	6	6	-0.011	-3	-0.29	-2	-7	14.6	-7.3	1	-3.36	2	2	3	0.7	-2	96	-2	-4	-4	-3	-4.9	-3	-2	-32	14.4	-3.7	0.35
P61A	-0.32	-0.02	-0.007	0.081	0.016	-0.476	0.69	1	2	-1	0.1462	1.1	0.8	0.4	0.8	0.07	-1	0.4	0.5	0.4	5.2	5.3	4.9	0.022	-1	-0.07	1	-1	4.9	-5.95	0.3	-1.73	5	1	9	2	0.3	27	-1	-1	-1	-1	-1	1	0	-5	17.7	-1.78	0.19
P61R	0.02	-0.006	0.301	-0.149	0.005	0.039	0.47	-1	2	1	-0.0614	-1.3	-1.2	-1	0.3	-0.02	-3	-0.1	-0.4	-0.5	5.7	6.1	5.3	-0.176	-2	-0.17	0	-3	-7.8	-3.94	-2.1	-1.24	3	1	3	-0.5	-0.9	103	-2	-3	-3	-3	-3.6	-1	-3	-18	15.7	-2.43	-0.17
P61N	-0.3	-0.067	0.111	0.133	0.054	-0.305	0.9	-2	11	8	0.156	-1.1	-1.1	-1	-1.6	0.13	-1	0.6	0.6	0.3	5.3	5.5	5.1	0.109	-2	0.05	-1	-5	-7.3	-2.26	-1.5	0.29	2	2	8	0.8	-0.9	91	-2	-3	-4	-2	-2.4	-1	-2	-17	14.6	-1.01	0.19
P61D	-0.55	-0.1	0.218	0.923	0.08	-0.425	1.32	-2	11	7	0.2386	-2.8	-1.8	-1	-2.2	0.25	2	1	0.8	0.5	5.2	5.2	5.4	0.175	-1	0.09	-1	-7	-7.5	-0.52	-0.8	2.15	2	2	4	0.6	-0.7	108	-1	-2	-3	-1	-1	-2	-2	-7	19.4	-1.24	0.36
P61C	0.28	-0.011	-0.533	-0.056	0.009	-0.797	0.17	-3	0	-2	0.0545	-2.7	-3.1	-3.1	-1.9	-0.18	-18	-0.1	0.1	-0.1	5.9	5.7	5.2	-0.199	-3	0.02	-3	-7	26.7	-7.12	-2.9	-3.99	2	2	9	0	-3.1	169	-4	-4	-6	-4	-8.9	-2	-4	-30	5.43	-2.97	-0.15
P61Q	-0.03	-0.013	-0.169	0.395	0.01	-0.538	0.1	0	1	0	0.1127	0.1	-0.1	-0.2	1	-0.05	-4	0.6	0.5	0.3	5.7	5.4	5.8	-0.545	-1	-0.03	0	-2	-8.5	-2.87	-0.4	-0.11	3	1	8	0.3	-0.2	76	-1	-2	-3	-1	-3.6	0	0	-11	18	-2.67	-0.11
P61E	-0.14	-0.008	0.002	0.129	0.007	-0.534	0.73	-1	5	0	0.2241	-2.6	-1.7	-0.7	-2.1	0.26	-1	1	0.7	0.4	5.5	5.3	5.6	-0.064	-1	-0.11	-1	-5	-10	-1.51	-0.7	1.26	3	2	4	0.7	-0.5	93	0	-2	-2	-1	-1.5	-2	-3	-7	19.1	-1.7	0.01
P61G	-0.08	-0.018	-0.131	0.24	0.015	-0.588	0.65	-2	13	10	0.2131	-1.7	-1.8	-1.7	-1.8	-0.01	0	0.4	0.5	0.4	5.6	4	4.4	0.127	-2	0.25	-1	-5	-6.2	-0.2	-1.2	0.5	3	2	8	0.2	-1.6	42	-2	-3	-5	-2	-2.5	-1	-2	-18	17	-1.01	0.13
P61H	0.13	-0.068	0.243	0.109	0.055	-0.075	0.91	-1	4	3	0.0295	-0.4	-0.4	-1	0.7	-0.05	-4	-0.6	-0.5	-0.6	5.5	5.5	5.4	0.037	-2	0.05	0	-3	-1.2	-2.55	-1.1	-1.21	3	1	9	-0.2	-1.1	77	-2	-3	-4	-2	-4.3	0	-4	-18	11.7	-1.8	0.33
P61I	-0.77	-0.016	0.159	0.121	0.013	-0.326	0.75	-3	-14	-9	0.0882	-2	-2.3	-2.6	-1.6	0.05	-3	0.4	0.4	0.3	5.7	5.9	5.9	0.382	-4	-0.19	-2	-7	12.5	-7.9	-1.5	-4.07	2	2	9	-0.2	-2.6	95	-2	-4	-5	-3	-5.7	-2	-3	-30	9.35	-3.09	0.11
P61L	-0.41	-0.232	0.252	0.472	0.186	-0.326	1.21	-3	-12	-9	0.0745	-0.2	-1.3	-2.2	0	-0.08	1	0.4	0.4	0.4	5.6	5.8	5.9	-0.17	-3	-0.2	-3	-6	9.1	-8.52	-2.4	-4.99	3	1	9	-0.6	-2.3	98	-3	-4	-5	-4	-2.8	0	-1	-33	7.28	-3.75	0.01
P61K	-0.93	-0.016	-0.014	0.233	0.013	-0.495	0.55	-2	5	1	0.1099	-2.3	-1.6	-0.8	-1.5	0.12	1	1.3	1.1	0.6	5.9	5.9	5.4	0.068	-1	-0.17	-1	-6	-10.4	-1.66	-0.9	1.11	2	2	3	-0.1	-0.6	103	-1	-2	-2	-1	-0.6	-2	-4	-10	16.8	-0.5	0.3
P61M	-0.7	-0.141	-0.136	0.276	0.113	-0.532	1.05	-3	-10	-9	-0.0069	-1.8	-2	-2.4	-1.4	-0.16	-4	0.3	0.3	0.2	5.4	5.8	6.1	-0.104	-3	-0.17	-2	-7	8.2	-7.1	-1.7	-3.74	2	2	10	0.2	-2.4	87	-2	-4	-4	-3	-9.8	-2	-3	-21	11.6	-3.11	-0.14
P61F	-0.87	-0.084	-0.327	0.893	0.067	-0.703	0.88	-5	-6	-5	-0.0604	-3.2	-3.4	-3.8	-1.8	-0.19	-4	-0.7	-0.6	-0.6	5.5	5.8	5.6	-0.083	-3	-0.12	-5	-9	10.1	-6.65	-2.7	-4.08	2	2	8	0	-3.8	114	-3	-5	-6	-4	-5	-3	-4	-39	3.14	-3.46	-0.19
P61S	-0.4	0.002	-0.339	0.264	-0.002	-0.638	-0.26	1	6	5	0.1626	1.4	1.1	0.5	0.4	0.17	1	0.5	0.5	0.3	5.4	5.2	5.1	0.057	-1	0.27	1	-1	-2.1	-1.58	-0.4	0.46	4	1	7	1.8	0.4	74	-1	-1	-2	-1	-1	1	-1	-8	17.9	-1.56	-0.15
P61T	-0.38	-0.025	-0.246	0.123	0.02	-0.646	0.28	-1	5	3	0.1908	0.6	0.4	0.1	1.1	0	-1	0.6	0.5	0.2	5.4	5.5	5.3	0.108	-2	0.2	0	-3	-5.3	-2.2	-0.2	-0.15	4	1	8	0.5	0.1	38	-1	-2	-3	-1	-2	1	-1	-11	14.9	-1.24	0.11
P61W	-0.8	-0.02	-0.392	0.251	0.016	-0.76	0.85	-7	-5	-4	-0.091	-4.8	-5.8	-5.2	-1.6	-0.73	-5	-0.8	-0.8	-0.9	5.4	5.8	5.9	-0.312	-3	-0.13	-6	-12	8.9	-5.96	-3.1	-3.03	2	2	7	-0.1	-5	147	-3	-5	-7	-4	-7.4	-4	-6	-38	9.85	-3.96	-0.85
P61Y	-0.68	-0.031	-0.23	0.205	0.025	-0.48	0.5	-6	-5	-4	-0.1326	-3.8	-3.5	-3.4	-2.3	-0.4	-8	-0.8	-0.8	-0.8	5.8	5.6	6	0.071	-3	-0.23	-5	-12	10	-7.3	-1.9	-3.33	2	2	9	0.1	-3.1	110	-3	-4	-6	-3	-7	-3	-5	-28	6.99	-2.92	-0.13
P61V	-0.42	-0.001	0.129	-0.018	0.001	-0.343	0.69	-2	-7	-5	0.0868	-1.6	-1.7	-1.9	-2.1	-0.08	-4	0.3	0.3	0.2	5.8	5.7	5.5	0.358	-3	-0.17	-1	-5	14.3	-7.69	-1.5	-3.88	3	2	10	0.2	-1.8	68	-3	-4	-4	-3	-5.2	-1	-3	-18	11.1	-2.43	0.16
V62A	0.08	0.549	-0.487	-0.447	-0.439	-0.783	-0.06	0	-5	-4	-0.1431	0.7	0.4	0.1	1	-0.38	0	-0.5	-0.2	-0.4	4.9	5.4	5.2	-0.359	-1	0.06	0	-2	13.4	-3.35	4.6	0.27	5	1	8	3.9	0.1	64	0	0	-1	0	-0.5	1	0	6	16.7	-3.86	-0.11
V62R	-0.4	0.006	-0.132	0.493	-0.005	-0.313	-0.53	-3	-11	-10	0.0475	-3.7	-2.9	-2.2	-2.1	0.17	-4	-0.3	-0.3	-0.6	5.6	6	6	-0.011	-3	-0.29	-2	-7	-5.4	-7.47	-2.2	-3.71	2	2	3	-0.7	-2	96	-2	-4	-4	-3	-4.9	-3	-2	-32	14.4	-3.7	0.35
V62N	-0.16	0.577	-0.476	-0.18	-0.462	-0.692	-0.48	-3	-11	-11	0.118	-2.4	-2.3	-2.2	-2.2	0.39	-4	0.7	0.7	0.1	5.4	5.6	5.4	0.158	-4	-0.46	-2	-7	-10.7	-11.62	-3.8	-4.37	2	2	7	0.9	-2.2	133	-3	-4	-5	-3	-5.7	-2	-3	-31	14.8	-2.76	0.22
V62D	-0.38	0.518	-0.562	-0.505	-0.414	-0.916	-0.15	-3	-13	-12	0.2728	-3.3	-3	-2.9	1	0.66	-10	1	0.8	0.4	5.5	5.6	5.6	0.442	-5	-0.48	-2	-7	-14.8	-13.79	-5.9	-5.3	3	1	4	-0.1	-2.9	152	-3	-5	-6	-4	-5.2	-2	-3	-31	15.1	-3.28	0.11
V62C	0.24	0.244	-0.598	-0.196	-0.195	-0.785	-0.21	-2	3	5	-0.2349	-3.1	-1.7	-0.2	-2.2	-0.51	0	-0.3	-0.3	-0.9	5.4	5.7	5.8	-0.026	0	0.33	-2	-5	41.3	1.58	5.4	1.94	2	1	9	0.6	0	192	-1	-1	-2	-1	-4.8	-2	0	-6	21.4	-4.82	-0.22
V62Q	-0.11	-0.047	-0.757	0.157	0.037	-0.88	-1.14	-3	-12	-12	0.1061	-3.5	-2.4	-1.7	-2	0.17	-2	0.4	0.6	0	5.6	5.4	6	-0.191	-3	-0.38	-2	-6	-8.6	-8.92	-2.6	-4.67	2	2	7	0.8	-1.5	96	-3	-3	-4	-3	-3.6	-3	-4	-19	15.2	-4.29	0.05
V62E	-0.22	-0.101	-0.661	0.304	0.081	-0.966	-0.36	-3	-12	-11	0.101	-3	-2.7	-2.1	1.3	0.41	-6	0.8	0.9	0.2	5.3	5.4	5.5	0.255	-4	-0.44	-2	-6	-13.4	-10.84	-4.9	-5.26	4	1	4	0.1	-1.9	121	-3	-4	-4	-3	-4.2	-2	-2	-28	15.1	-3.2	0.3
V62G	-0.13	1.14	-0.805	-0.355	-0.912	-0.983	-0.48	-2	-8	-7	0.1859	-2.3	-2.5	-3.1	1.1	0.04	-5	0.1	0.3	0.1	5.2	4.6	4.9	0.141	-5	-0.12	-1	-5	-11.4	-11.38	-2.5	-3.06	4	1	8	-0.4	-3.3	109	-3	-5	-6	-4	-5.6	-2	-1	-30	14.5	-2.77	0.17
V62H	-0.2	0.084	-0.217	0.021	-0.067	-0.418	0.09	-3	-4	-3	-0.0039	-3.8	-3	-2.1	-2.1	0.18	-6	-0.7	-0.4	-0.9	5.4	5.6	5.8	0.006	-3	-0.18	-2	-6	1	-6.24	-1.4	-3.82	1	2	8	-0.1	-2	84	-3	-5	-5	-4	-3.9	-3	-4	-29	12.9	-4.14	-0.23
V62I	-0.65	-0.123	-0.007	0.333	0.098	-0.367	0.11	3	9	11	-0.4223	3.9	3.6	3.2	1	-0.68	8	-0.5	-0.2	-0.9	5.6	6	6.1	-0.253	3	0.7	4	2	35.9	9.49	11.9	7	5	1	10	2.1	3.1	29	3	4	4	4	3.9	4	2	35	22.2	-5.31	-0.33
V62L	-0.65	-0.011	0.08	0.212	0.009	-0.367	0.5	1	5	6	-0.4593	1.9	2	1.9	1.1	-0.8	6	-0.4	-0.4	-1	5.6	6	6.1	-0.454	1	0.49	2	-2	29.2	5.63	8.4	3.43	5	1	10	-0.1	1.8	32	1	1	1	1	1.8	2	0	18	18.9	-6.03	-0.48
V62K	-0.54	0.249	-0.583	-0.094	-0.2	-0.86	-0.56	-4	-14	-13	0.0609	-3.8	-2.7	-1.9	-2.1	0.16	-6	0.7	1	0.1	5.7	5.9	6.3	0.253	-3	-0.36	-2	-8	-12.6	-9.8	-4.8	-5.11	3	2	3	-1.1	-1.7	97	-2	-3	-4	-3	-3.7	-3	-4	-23	13.5	-2.19	0.4
V62M	-0.58	-0.158	-0.456	0.184	0.126	-0.556	-0.26	1	0	1	-0.2127	3.3	2.5	1.8	1	-0.47	6	-0.2	-0.2	-0.8	5.5	5.9	5.9	-0.265	1	0.23	2	-1	23	1.76	6.1	1.69	4	1	10	1	1.6	21	1	1	1	1	0.7	2	1	10	19.1	-5.16	-0.4
V62F	-0.65	-0.168	-0.55	0.278	0.134	-0.729	0.12	-3	5	7	-0.4001	-0.5	-0.1	0.1	1	-0.67	1	-1.3	-1	-1.4	5.6	6	6.1	-0.288	0	0.47	-1	-7	26	3.32	5.1	1.39	4	1	8	-0.3	0.1	50	0	-1	-2	-1	-1.3	0	-1	0	17.2	-5.33	-0.27
V62P	-0.24	0.396	-0.352	-0.246	-0.316	-0.472	-0.89	-2	-7	-5	0.0868	-1.6	-1.7	-1.9	-2.1	-0.08	-4	0.3	0.3	0.2	5.8	5.7	5.5	0.358	-3	-0.17	-1	-5	-8.4	-8.51	-3	-3.05	3	2	10	-0.2	-1.8	68	-3	-4	-4	-3	-5.2	-1	-3	-18	11.1	-2.43	0.16
V62S	-0.53	0.619	-0.956	-1.085	-0.495	-1.025	-1.37	-2	-6	-5	0.1766	-0.9	-0.9	-1	-2.2	0.25	-5	0.3	0.4	-0.2	5.1	5.4	5.4	0.316	-3	-0.18	-1	-5	-5.5	-10.91	-1.4	-2.86	2	2	7	0	-1	124	-1	-2	-3	-2	-4.3	-1	-1	-22	15.1	-2.95	0.25
V62T	-0.63	0.442	-0.755	-0.812	-0.354	-0.973	-0.64	0	-3	-1	0.0119	0.6	0.4	0.2	-2.2	0	-1	0.3	0.3	-0.3	5.6	5.7	5.8	0.251	-1	0.07	0	-2	-3.9	-6.7	2	-0.24	3	2	8	1.5	0	69	0	0	0	0	-1.9	0	0	6	17.9	-2.87	0.27
V62W	-0.74	-0.141	-0.741	0.562	0.113	-0.858	-0.17	-8	4	4	-0.2898	-4.8	-4.5	-2.9	-2.1	-0.62	-5	-1.1	-0.9	-1.1	6.3	6.3	6.4	-0.034	-2	0.29	-6	-14	22.1	1.31	1.3	-1.03	3	2	7	-0.1	-2.6	88	-3	-4	-5	-3	-4.9	-3	-2	-28	11.6	-4.7	0.2
V62Y	-0.49	-0.203	-0.589	0.579	0.163	-0.573	-0.54	-3	2	2	-0.2792	-3.8	-2.6	-1.4	-2.2	-0.27	-1	-1	-0.7	-1.1	5.9	6	6.1	0.075	-2	0.31	-2	-6	25.1	1.87	3.8	0.05	3	2	9	0.1	-1.1	55	-1	-2	-3	-1	-1.8	-3	-4	-9	16.5	-4.54	0.03
L63A	-1.79	1.206	-2.577	-2.217	-0.965	-2.002	-3.52	-3	-2	0	-0.1711	-1.3	-1.7	-1.4	-2.3	-0.37	-2	-0.4	-0.2	-0.4	5.2	5.5	5.4	-0.245	-2	0.2	-2	-5	13	-2.74	3.6	-0.88	2	2	8	-0.5	-1.2	96	-1	-2	-3	-2	-3.3	-1	-2	-7	13.6	-5.02	-0.09
L63R	-0.47	0.404	-1.183	-0.949	-0.323	-1.109	-2.64	-4	-8	-7	-0.0651	-3.2	-2.9	-2.4	-0.4	0.09	-4	-0.4	-0.4	-0.6	5.8	6.1	6	0.374	-3	-0.2	-3	-8	-5.7	-6.81	-1.4	-3.07	2	1	3	-0.5	-2.2	102	-2	-3	-4	-3	-3.7	-3	-3	-20	12.2	-5.01	0.21
L63N	-1.37	0.544	-1.774	-0.949	-0.435	-1.659	-2.31	-4	-9	-9	0.089	-3.4	-3.5	-3.1	-2.2	0.36	-7	0.8	0.6	0.2	5.7	5.9	5.8	0.43	-4	-0.39	-3	-6	-10.1	-9.98	-4.3	-4.99	1	2	7	0.5	-3	153	-3	-5	-6	-4	-4.8	-3	-4	-32	11.7	-3.94	0.23
L63D	-1.67	0.486	-1.817	-0.805	-0.389	-1.581	-2.65	-5	-11	-10	0.2673	-5.3	-4.9	-4.2	-2.4	0.62	-10	1	0.8	0.5	5.5	5.6	5.6	0.316	-5	-0.55	-4	-11	-13.3	-11.26	-5.4	-4.92	1	2	3	0.8	-4	172	-3	-5	-7	-4	-8	-4	-5	-43	12.5	-4.16	0.41
L63C	-0.68	0.329	-1.343	-1.195	-0.263	-1.382	-0.7	-7	1	2	-0.1305	-3.8	-2.6	-1.6	-1.3	-0.5	-11	-0.4	-0.4	-0.9	5.5	5.7	5.7	-0.061	-2	0.23	-6	-13	39.5	0.73	4.2	0.62	2	2	9	-0.2	-1.5	198	-2	-2	-3	-2	-8.7	-3	-1	-6	15.5	-6.13	-0.34
L63Q	-1.09	0.392	-1.76	-1.146	-0.314	-1.64	-2.16	-2	-9	-9	-0.0172	-2.4	-2	-1.7	0.1	0.08	-10	0.3	0.4	-0.2	5.8	5.9	5.6	0.391	-3	-0.3	-2	-4	-8.2	-7.44	-0.8	-3.02	2	1	7	1.4	-1.6	113	-2	-3	-4	-2	-4.4	-2	-2	-23	13.3	-5.36	0.17
L63E	-1.23	0.336	-1.476	-1.12	-0.269	-1.445	-1.7	-4	-8	-7	0.0802	-5	-4.4	-3.1	-2.5	0.37	-8	0.7	0.8	0.2	5.8	5.5	5.7	0.48	-4	-0.45	-3	-8	-12.4	-8.85	-3.9	-4.35	1	2	3	0.4	-2.8	138	-2	-4	-6	-3	-5.6	-4	-5	-31	11.4	-4.35	0.34
L63G	-2.26	1.65	-2.696	-1.196	-1.32	-2.436	-1.73	-5	-9	-8	0.0782	-4.6	-4.9	-4.6	-2.2	0.14	-6	0.3	0.3	0.2	5.9	4.9	5.7	-0.004	-5	-0.14	-4	-9	-11.5	-10.47	-2.7	-3.46	2	1	7	0.1	-4.4	138	-3	-5	-7	-4	-7.2	-4	-4	-42	11.5	-3.79	0.33
L63H	-0.86	0.104	-1.383	-0.403	-0.083	-1.442	-0.71	-3	-5	-4	-0.0169	-2.2	-2.1	-1.9	-0.1	0.1	-4	-0.6	-0.5	-0.8	5.7	5.8	5.8	0.029	-3	-0.12	-2	-5	0.9	-5.34	-0.4	-2.92	3	1	8	-0.3	-1.9	99	-2	-4	-5	-3	-4.2	-2	-4	-27	9.07	-4.85	0.25
L63I	-0.41	-0.019	-0.297	0.374	0.015	-0.809	0.86	1	8	8	-0.5112	2.4	2.7	2.8	1.2	-0.79	7	-0.4	-0.3	-1	5.6	6.1	6.3	-0.223	2	0.6	2	-1	31.9	6.58	9.7	4.66	5	1	10	0.3	2.8	5	2	2	2	2	2.6	2	1	28	21	-6.67	-0.5
L63K	-1.36	0.175	-1.584	-0.916	-0.14	-1.552	-1.92	-4	-10	-9	0.0543	-4.1	-3.3	-2.4	-2	0.16	-4	0.6	0.8	0.3	5.4	5.8	6	-0.015	-3	-0.34	-3	-7	-12.3	-8.48	-3.9	-4.37	2	2	3	-0.7	-2.1	107	-3	-4	-4	-3	-3.4	-3	-4	-21	12.1	-3.24	0.52
L63M	0.07	-0.3	-0.842	0.606	0.24	-0.81	-0.72	3	5	6	-0.1822	2.9	3.2	2.9	1.5	-0.68	11	-0.3	-0.3	-0.9	5.4	6.2	6.3	-0.253	2	0.38	4	1	21.8	1.62	8.3	3.75	5	1	9	0.2	2.8	15	2	3	3	3	4.4	3	1	24	22.4	-6.24	-0.3
L63F	-0.67	-0.874	-1.045	0.458	0.699	-1.091	-0.38	0	5	6	-0.545	2.4	2.2	2.1	2.2	-0.78	3	-1.4	-1.2	-1.4	5.8	6.2	6.3	-0.46	1	0.44	2	-2	23.6	1.91	6.8	2.96	4	1	9	-1	2	22	1	1	0	1	1.8	2	1	17	20.6	-6.65	-0.4
L63P	-0.76	0.948	-1.836	-1.169	-0.758	-1.182	-4.24	-3	-12	-9	0.0745	-0.2	-1.3	-2.2	0	-0.08	1	0.4	0.4	0.4	5.6	5.8	5.9	-0.17	-3	-0.2	-3	-6	-9.2	-8.38	-3.8	-4.05	3	1	9	0.6	-2.3	98	-3	-4	-5	-4	-2.8	0	-1	-33	7.28	-3.75	0.01
L63S	-1.96	0.771	-2.647	-2.142	-0.617	-2.351	-3.13	-4	-7	-6	0.0959	-1.5	-2.1	-2.2	-1.2	0.26	-4	0.3	0.4	0	5.2	5.6	5.5	0.39	-3	-0.19	-3	-7	-5.1	-9.58	-2.1	-3.72	2	1	7	-0.1	-2.1	145	-3	-4	-4	-3	-5.2	-2	-2	-22	12.2	-4.12	0.26
L63T	-1.47	0.416	-2.206	-2.083	-0.333	-2.073	-2.11	-3	-6	-4	-0.0316	-0.4	-1	-1.1	-1.9	0	-5	0.3	0.4	-0.3	5.6	5.8	5.9	0.075	-2	-0.04	-2	-6	-5.3	-7.08	0.9	-1.49	2	2	8	-0.1	-1.3	92	-1	-2	-3	-1	-4.6	-1	-1	-13	14.3	-4.28	0.04
L63W	-0.68	-1.117	-1.417	1.037	0.893	-1.225	-1.51	-5	2	3	-0.2639	-3	-1.8	-0.9	-0.3	-0.7	2	-1.1	-1	-1.1	6.3	6.3	6.6	-0.635	-1	0.22	-2	-5	20.1	0.3	2.3	-0.14	4	1	8	0.1	-0.7	61	-2	-2	-4	-2	-1	-2	-2	-15	14.7	-6.4	-0.31
L63Y	-0.47	-0.944	-1.255	0.532	0.755	-0.998	-1.44	-3	0	2	-0.2614	-1.6	-0.7	-0.1	-1.6	-0.44	-4	-1.1	-0.9	-1.1	5.8	6.1	6	-0.289	-1	0.17	-1	-6	22.3	0.07	3.8	-0.11	3	2	9	-0.7	0	36	0	-2	-2	-1	-2.4	-1	-3	-2	17.9	-5.67	0.08
L63V	-1	0.527	-1.364	-1.227	-0.422	-1.182	-1.87	1	5	6	-0.4593	1.9	2	1.9	1.1	-0.8	6	-0.4	-0.4	-1	5.6	6	6.1	-0.454	1	0.49	2	-2	31.1	4.19	8.2	3.28	5	1	10	0.1	1.8	32	1	1	1	1	1.8	2	0	18	18.9	-6.03	-0.48
R64A	-0.9	0.483	-1.289	-1.224	-0.386	-1.509	0.08	-3	1	1	0.1049	-1.7	-1.2	-0.8	-1.6	0.27	0	0.6	0.5	0.3	5.5	5.5	5.5	0.237	-2	-0.07	-2	-6	6.4	-4.35	2.3	-1.67	2	2	5	2.4	-0.6	112	-2	-2	-3	-2	-1.6	-1	-1	-9	16.8	-3.26	0.16
R64N	-0.53	0.22	-0.965	-0.48	-0.176	-0.986	-0.7	-1	10	7	-0.015	-0.1	0.4	0.3	-1.5	0.02	1	0.1	-0.3	-0.8	5.5	6.1	6	-0.303	-1	0.12	0	-5	-5.3	-0.16	-0.4	-0.49	2	2	6	2.1	0.3	86	0	-1	-1	-1	-1.5	0	2	4	17.1	-2.67	-0.02
R64D	-0.4	0.436	-0.651	-0.346	-0.349	-0.613	-0.95	-3	13	9	-0.1859	-1.5	-1	-0.5	-2.3	-0.71	-2	-0.2	-0.8	-1.2	5.6	5.6	6	-0.527	-1	-0.01	-1	-9	-9	-1.92	-1.6	-0.6	2	2	9	0.9	-0.3	96	-1	-2	-3	-2	-3.4	-1	1	-18	18.2	-3.92	-0.87
R64C	-0.65	0.334	-1.486	-1.162	-0.267	-1.621	-0.12	-4	-9	-7	0.0544	-0.4	-1.6	-2.2	0.7	0.32	-16	-0.7	-0.6	-0.6	5.9	5.6	6.1	0.174	-4	-0.2	-4	-7	23.8	-9.95	-0.6	-3.62	2	1	4	0.2	-2.2	180	-3	-5	-6	-4	-5.6	-1	-1	-29	14.4	-4.41	-0.12
R64Q	-0.46	0.082	-1.253	-0.708	-0.065	-1.216	-0.96	1	16	12	0.0059	2.5	2.2	1.6	0.3	-0.12	7	0.2	-0.4	-1	6.1	6	6.4	0.222	1	0.57	1	-1	-6.5	-0.76	2.9	1.22	3	1	6	2	1.5	43	1	1	1	1	2.1	2	6	12	19.6	-4.13	-0.11
R64E	-0.39	0.253	-0.417	-0.428	-0.202	-0.486	-0.56	-3	13	10	-0.3511	-0.4	-0.1	0.3	-2	-0.75	3	-0.1	-0.7	-1.4	5.7	5.9	6.1	-0.717	0	0.34	-1	-8	-10	-1.47	1	1.1	2	2	9	0.9	0.4	54	0	0	-1	0	-0.2	0	2	3	18.7	-4.05	-0.87
R64G	-1.32	0.537	-1.686	-1.169	-0.429	-1.802	-0.28	-4	0	0	-0.0251	-0.1	-0.7	-1	0.8	0.14	-2	0.7	0.4	0.3	6.7	6.3	6.7	-0.037	-3	-0.11	-3	-8	-8.3	-2.26	-1.9	-2.07	3	1	5	0.8	-1	125	-2	-3	-4	-3	-2.8	0	0	-18	16.1	-2.71	-0.1
R64H	-1.31	0.211	-1.641	-1.108	-0.169	-1.781	0.11	1	4	2	-0.0184	1.8	1.5	1	3.6	0.04	2	0	-0.4	-0.9	5.7	5.9	5.5	0.111	0	0.13	2	-1	-1.1	-2.33	1.8	-0.2	4	1	5	0.1	0.6	29	0	0	0	0	0.1	2	5	3	13.7	-3.24	0.35
R64I	-0.62	0.494	-0.273	-0.131	-0.396	-0.706	0.94	-2	-11	-10	-0.0266	-3.8	-3.2	-2.6	-1.2	0.18	-7	-0.4	-0.2	-0.6	5.9	6.1	6.2	-0.014	-3	-0.29	-2	-5	12.3	-8.02	0.5	-3.98	2	2	3	0.2	-2.4	97	-3	-4	-5	-4	-5.4	-3	-3	-28	14.3	-4.29	0.37
R64L	-0.29	0.443	-0.431	-0.337	-0.355	-0.706	0.41	-4	-8	-7	-0.0651	-3.2	-2.9	-2.4	-0.4	0.09	-4	-0.4	-0.4	-0.6	5.8	6.1	6	0.374	-3	-0.2	-3	-8	10.4	-7.13	1.8	-2.76	2	1	3	0.5	-2.2	102	-2	-3	-4	-3	-3.7	-3	-3	-20	12.2	-5.01	0.21
R64K	-1.46	0.266	-1.423	-0.856	-0.213	-1.536	-0.52	2	21	14	0.0839	4.3	3.9	2.9	-0.2	0.5	7	1	0.2	-0.4	6.5	6.3	5.3	0.734	2	0.47	3	1	-7.9	0.93	3.6	3.65	5	1	10	3.4	2.7	26	3	3	3	3	3.2	4	9	31	21.9	-2.11	0.15
R64M	-0.79	0.181	-0.919	-0.501	-0.145	-0.914	-0.1	-1	-1	-2	-0.0163	-3	-2.1	-1.8	-0.4	0.17	-8	-0.3	-0.4	-0.6	5.8	6.3	6.1	0.509	-2	-0.17	0	-3	9.6	-5.59	1.7	-2.34	2	1	3	0.1	-1.7	91	-1	-2	-3	-2	-4.2	-2	0	-10	15.5	-4.13	0.3
R64F	-1.28	0.05	-1.229	-0.709	-0.04	-1.386	0.13	-4	-8	-8	-0.0904	-4.9	-4.3	-3.5	-1.5	0.08	-6	-0.5	-0.4	-0.6	5.7	6.1	5.9	-0.018	-3	-0.31	-4	-8	9.8	-6.89	0.4	-2.93	1	2	1	-0.5	-3.2	97	-2	-4	-5	-3	-6	-4	-4	-30	10.1	-4.51	0.22
R64P	-0.42	0.372	-1.468	-1.397	-0.297	-0.957	-2.16	-1	2	1	-0.0614	-1.3	-1.2	-1	0.3	-0.02	-3	-0.1	-0.4	-0.5	5.7	6.1	5.3	-0.176	-2	-0.17	0	-3	-8.8	-2.89	-2.1	-1.78	3	1	3	0.5	-0.9	103	-2	-3	-3	-3	-3.6	-1	-3	-18	15.7	-2.43	-0.17
R64S	-1.29	0.077	-2.054	-0.526	-0.061	-1.905	-1.36	-1	6	4	0.0442	-0.9	-0.5	-0.2	0.3	0.12	2	-0.2	-0.4	-0.8	5.6	5.4	5.7	-0.263	-1	-0.16	0	-2	-2.1	-1.52	0.2	-0.86	3	1	6	2.2	-0.2	110	-1	-1	-2	-1	-0.6	-1	-1	-11	17.5	-2.78	0.08
R64T	-0.83	0.359	-1.501	-1.094	-0.287	-1.599	-0.51	-2	5	2	-0.021	-1.3	-0.7	-0.3	-0.6	0	0	-0.1	-0.3	-0.9	5.9	6	6	0.25	-1	-0.32	-1	-5	-5.5	-2.29	0.7	-1.15	3	1	5	1.3	-0.2	71	-1	-2	-2	-1	-1.4	-1	-1	-8	20.6	-2.43	0.38
R64W	-0.92	0.073	-0.869	-0.249	-0.059	-0.92	-0.13	1	-3	-4	-0.207	2	-1.1	-1.6	1.8	-0.41	-6	-0.5	-0.6	-0.7	6	5.9	6.3	-0.244	-2	-0.03	2	-1	8.6	-6.2	-0.5	-2.34	2	1	0	0.2	-1.6	101	-2	-4	-5	-3	-3.8	0	5	-29	9.94	-4.54	0.04
R64Y	-0.23	0.3	-0.685	-0.372	-0.24	-0.652	-0.04	-6	-1	-3	-0.1369	-2.6	-2.7	-2	-1.9	-0.37	-1	-0.3	-0.5	-1	6	6.3	6.5	0.044	-2	-0.03	-4	-9	10.8	-6.44	1.7	-1.64	1	2	2	0.2	-1.8	77	-1	-3	-4	-1	-2.1	-2	-1	-15	13.8	-4.32	-0.07
R64V	-0.45	0.29	-0.544	-0.397	-0.232	-0.957	0.8	-3	-11	-10	0.0475	-3.7	-2.9	-2.2	-2.1	0.17	-4	-0.3	-0.3	-0.6	5.6	6	6	-0.011	-3	-0.29	-2	-7	14.6	-7.3	1	-3.36	2	2	3	0.7	-2	96	-2	-4	-4	-3	-4.9	-3	-2	-32	14.4	-3.7	0.35
S65A	-0.61	0.526	-0.557	-0.157	-0.42	-1.152	1.51	1	1	0	0.0464	1.4	1.3	1.1	0.1	0.15	0	0.3	0.3	-0.2	4.7	4.7	4.9	0.115	0	0.14	1	0	7.3	-3.67	3.5	-0.12	5	1	9	0.4	1.1	99	1	2	2	1	0	1	2	12	20.4	-2.49	0.08
S65R	-0.31	-1.462	-0.54	0.086	1.169	-0.645	-0.94	-1	6	4	0.0442	-0.9	-0.5	-0.2	0.3	0.12	2	-0.2	-0.4	-0.8	5.6	5.4	5.7	-0.263	-1	-0.16	0	-2	-5.9	-2.18	0	-0.69	3	1	6	-2.2	-0.2	110	-1	-1	-2	-1	-0.6	-1	-1	-11	17.5	-2.78	0.08
S65N	-0.65	-0.383	-0.807	-0.528	0.307	-1.035	-0.12	1	7	6	0.1452	1.2	1.1	0.9	-0.3	0.14	3	0.5	0.3	-0.4	5.2	5.1	5.2	-0.334	0	0.14	1	0	-4.3	0.63	0.9	1.1	5	1	10	1.3	0.9	46	1	1	1	1	1	1	2	10	20.9	-2.13	-0.32
S65D	-1.11	-0.329	-1.396	-0.275	0.263	-1.693	0.17	0	8	6	0.0424	-0.4	0.1	0.4	-2.1	0.01	0	0.7	0.2	-0.5	5.2	4.7	5.4	-0.565	0	0.22	0	-3	-4.9	1.9	-0.3	1.03	3	2	7	0.3	0.5	65	0	0	-1	0	-0.2	0	0	4	19.1	-2.34	-0.13
S65C	-0.18	-0.126	-0.393	0.511	0.101	-0.756	0.78	-1	-1	-2	-0.0132	0.9	0.3	0.1	1.5	0.09	-18	-0.1	-0.1	-0.5	5.1	5.3	5.5	-0.164	-2	0.1	0	-2	28.2	-5.8	1.3	-1.37	4	1	8	0	0.1	112	-1	-1	-2	-1	-7.7	1	1	-10	17.7	-3.41	0.02
S65Q	-0.7	-0.672	-0.712	-0.511	0.538	-0.769	-0.99	-2	6	4	0.1169	-1.4	-0.6	0.1	-2.3	0.25	0	0.7	0.3	-0.2	5.4	5.3	5.3	0.298	0	-0.06	-1	-4	-7.1	-1.63	0.9	-0.44	3	1	10	-0.1	0.2	68	0	0	-1	0	-1.2	-1	-1	0	17.6	-3.06	0.1
S65E	-1.08	-0.79	-1.341	-0.171	0.632	-1.478	-0.45	-1	6	3	0.0823	-1.2	-0.5	0.1	-2.8	0.1	0	0.9	0.5	-0.2	5.1	5.2	4.9	-0.207	-1	-0.17	0	-4	-9.3	-0.97	-0.8	-0.42	3	2	7	-2.7	0.2	80	0	0	-1	-1	-2.2	-1	0	-1	17.7	-2.57	-0.25
S65G	-0.98	0.747	-1.323	-0.252	-0.598	-1.53	0.23	1	8	6	0.1075	0.8	0.6	0.4	-0.6	0.1	0	0.1	0.1	0	4.5	4.4	5.1	-0.1	-1	0.29	1	-1	-5.3	0.58	0.6	0.78	5	1	10	-0.1	0.4	56	0	0	-1	0	-1.3	1	1	2	20.2	-1.68	0.08
S65H	-1.58	-1.415	-1.492	0.045	1.132	-1.637	0.01	-2	3	2	-0.0005	-0.9	-0.5	-0.3	-1.6	0.15	0	-0.6	-0.6	-0.9	5.3	5.4	5.5	0.08	-1	0.14	-1	-5	-1.6	-3.1	0.3	-1.31	3	2	9	-0.3	-0.2	89	-1	-1	-2	-1	-2.6	-1	-2	-9	13.8	-3.12	-0.38
S65I	-0.16	-0.796	0.352	1.898	0.637	-0.173	1.22	-2	-8	-7	0.0332	-1.2	-1.4	-1.8	-0.5	0.35	-6	0.4	0.4	0	5.3	5.4	5.8	0.254	-4	-0.27	-1	-6	8.8	-11.75	0.4	-3.73	2	1	7	-0.3	-1.8	142	-2	-4	-4	-3	-4.7	-1	-1	-20	14.6	-3.47	0.33
S65L	-0.26	-0.526	0.336	1.476	0.42	-0.173	1.15	-4	-7	-6	0.0959	-1.5	-2.1	-2.2	-1.2	0.26	-4	0.3	0.4	0	5.2	5.6	5.5	0.39	-3	-0.19	-3	-7	7.9	-9.84	0.4	-3.79	2	1	7	0.1	-2.1	145	-3	-4	-4	-3	-5.2	-2	-2	-22	12.2	-4.12	0.26
S65K	-0.42	-1.021	-0.24	0.185	0.817	-0.313	-1.22	-1	6	4	0.169	-1.2	-0.4	0	-1.5	0.1	1	1.3	0.7	-0.1	4.9	5.5	5.4	-0.246	-1	-0.24	0	-3	-10	-1.38	-0.1	0.3	3	2	6	-2.6	0.1	121	-1	0	-1	0	-1.5	-1	-1	3	16.6	-1.91	-0.5
S65M	-0.39	-0.605	-0.311	0.382	0.484	-0.342	-0.12	-2	-5	-5	0.0185	-1.3	-1.5	-1.4	-1.3	0.32	-7	0.6	0.4	0	5.5	5.2	5.5	0.259	-2	-0.17	-2	-5	7.8	-7.62	0.6	-3.04	1	2	8	0.2	-1.4	135	-2	-2	-3	-2	-4.8	-1	-2	-10	14.7	-3.33	0.25
S65F	-0.57	-1.978	-0.701	0.76	1.582	-0.888	0.39	-3	-5	-5	0.0398	-1.8	-2.2	-2.6	0	0.1	-4	-0.7	-0.6	-0.8	5.4	5.6	5.5	0.357	-3	-0.01	-3	-6	8.9	-8.02	-0.4	-3.34	3	1	6	-0.5	-2.8	155	-2	-4	-4	-3	-4.8	-2	-1	-19	9.65	-4.01	-0.14
S65P	-0.38	-0.058	-0.386	-0.277	0.046	-0.469	-0.47	1	6	5	0.1626	1.4	1.1	0.5	0.4	0.17	1	0.5	0.5	0.3	5.4	5.2	5.1	0.057	-1	0.27	1	-1	-7.1	-1.44	-0.6	0.06	4	1	7	-1.8	0.4	74	-1	-1	-2	-1	-1	1	-1	-8	17.9	-1.56	-0.15
S65T	-0.38	-0.372	-0.437	-0.179	0.298	-0.714	-0.1	2	5	4	0.0228	1.5	1.5	1.4	1	0	5	0.5	0.2	-0.5	4.8	5.2	5.2	-0.43	1	0.45	1	1	-3	-0.07	2.8	1.29	5	1	9	-1.6	1.5	58	2	2	2	2	2	1	2	18	19.5	-2.22	-0.27
S65W	-1.06	-0.741	-1.192	-0.155	0.593	-1.141	-0.8	-2	-4	-3	-0.0802	-2.9	-3.9	-3.4	0.8	0.07	-7	-0.5	-0.7	-0.8	5.8	5.7	5.6	0.298	-3	-0.17	-2	-4	7.6	-7.36	-2	-3.55	2	1	4	-0.1	-3.3	177	-4	-4	-6	-4	-6.2	-3	-3	-29	9.7	-2.86	0.86
S65Y	-0.74	-0.871	-0.86	-0.325	0.697	-0.719	-0.65	-3	-1	-1	0.0214	-1.8	-1.9	-1.9	0.3	0.07	-1	-0.6	-0.6	-0.8	5.8	5.9	6.1	0.442	-2	-0.21	-3	-6	10.5	-6.95	0.1	-2.88	3	1	6	-0.1	-1.9	144	-2	-3	-3	-2	-3.4	-1	0	-19	14.4	-3.43	-0.03
S65V	-0.44	-0.271	0.006	0.582	0.217	-0.469	1.01	-2	-6	-5	0.1766	-0.9	-0.9	-1	-2.2	0.25	-5	0.3	0.4	-0.2	5.1	5.4	5.4	0.316	-3	-0.18	-1	-5	11.7	-10.43	1.1	-2.85	2	2	7	0	-1	124	-1	-2	-3	-2	-4.3	-1	-1	-22	15.1	-2.95	0.25
V66A	-0.56	0.027	-1.419	-0.178	-0.021	-1.406	-1.03	0	-5	-4	-0.1431	0.7	0.4	0.1	1	-0.38	0	-0.5	-0.2	-0.4	4.9	5.4	5.2	-0.359	-1	0.06	0	-2	13.4	-3.35	4.6	0.27	5	1	8	3.9	0.1	64	0	0	-1	0	-0.5	1	0	6	16.7	-3.86	-0.11
V66R	-0.48	-0.169	-0.328	0.168	0.135	-0.419	-1.23	-3	-11	-10	0.0475	-3.7	-2.9	-2.2	-2.1	0.17	-4	-0.3	-0.3	-0.6	5.6	6	6	-0.011	-3	-0.29	-2	-7	-5.4	-7.47	-2.2	-3.71	2	2	3	-0.7	-2	96	-2	-4	-4	-3	-4.9	-3	-2	-32	14.4	-3.7	0.35
V66N	-0.21	0.045	-0.699	0.142	-0.036	-0.755	-1.42	-3	-11	-11	0.118	-2.4	-2.3	-2.2	-2.2	0.39	-4	0.7	0.7	0.1	5.4	5.6	5.4	0.158	-4	-0.46	-2	-7	-10.7	-11.62	-3.8	-4.37	2	2	7	0.9	-2.2	133	-3	-4	-5	-3	-5.7	-2	-3	-31	14.8	-2.76	0.22
V66D	-1.04	-0.006	-1.064	-0.077	0.005	-1.093	-1.5	-3	-13	-12	0.2728	-3.3	-3	-2.9	1	0.66	-10	1	0.8	0.4	5.5	5.6	5.6	0.442	-5	-0.48	-2	-7	-14.8	-13.79	-5.9	-5.3	3	1	4	-0.1	-2.9	152	-3	-5	-6	-4	-5.2	-2	-3	-31	15.1	-3.28	0.11
V66C	-0.09	0.028	-0.861	0.158	-0.023	-1.01	-0.3	-2	3	5	-0.2349	-3.1	-1.7	-0.2	-2.2	-0.51	0	-0.3	-0.3	-0.9	5.4	5.7	5.8	-0.026	0	0.33	-2	-5	41.3	1.58	5.4	1.94	2	1	9	0.6	0	192	-1	-1	-2	-1	-4.8	-2	0	-6	21.4	-4.82	-0.22
V66Q	-0.3	-0.055	-0.981	0.192	0.044	-0.962	-1.82	-3	-12	-12	0.1061	-3.5	-2.4	-1.7	-2	0.17	-2	0.4	0.6	0	5.6	5.4	6	-0.191	-3	-0.38	-2	-6	-8.6	-8.92	-2.6	-4.67	2	2	7	0.8	-1.5	96	-3	-3	-4	-3	-3.6	-3	-4	-19	15.2	-4.29	0.05
V66E	-0.71	-0.136	-1.088	0.254	0.109	-1.097	-1.59	-3	-12	-11	0.101	-3	-2.7	-2.1	1.3	0.41	-6	0.8	0.9	0.2	5.3	5.4	5.5	0.255	-4	-0.44	-2	-6	-13.4	-10.84	-4.9	-5.26	4	1	4	0.1	-1.9	121	-3	-4	-4	-3	-4.2	-2	-2	-28	15.1	-3.2	0.3
V66G	-1.41	0.071	-1.671	-0.304	-0.057	-1.706	-0.73	-2	-8	-7	0.1859	-2.3	-2.5	-3.1	1.1	0.04	-5	0.1	0.3	0.1	5.2	4.6	4.9	0.141	-5	-0.12	-1	-5	-11.4	-11.38	-2.5	-3.06	4	1	8	-0.4	-3.3	109	-3	-5	-6	-4	-5.6	-2	-1	-30	14.5	-2.77	0.17
V66H	-0.58	-0.014	-1.061	-0.123	0.011	-1.124	-0.51	-3	-4	-3	-0.0039	-3.8	-3	-2.1	-2.1	0.18	-6	-0.7	-0.4	-0.9	5.4	5.6	5.8	0.006	-3	-0.18	-2	-6	1	-6.24	-1.4	-3.82	1	2	8	-0.1	-2	84	-3	-5	-5	-4	-3.9	-3	-4	-29	12.9	-4.14	-0.23
V66I	-0.47	-0.066	-0.357	0.095	0.052	-0.69	0.13	3	9	11	-0.4223	3.9	3.6	3.2	1	-0.68	8	-0.5	-0.2	-0.9	5.6	6	6.1	-0.253	3	0.7	4	2	35.9	9.49	11.9	7	5	1	10	2.1	3.1	29	3	4	4	4	3.9	4	2	35	22.2	-5.31	-0.33
V66L	-0.56	-0.071	-0.546	0.122	0.056	-0.69	-0.66	1	5	6	-0.4593	1.9	2	1.9	1.1	-0.8	6	-0.4	-0.4	-1	5.6	6	6.1	-0.454	1	0.49	2	-2	29.2	5.63	8.4	3.43	5	1	10	-0.1	1.8	32	1	1	1	1	1.8	2	0	18	18.9	-6.03	-0.48
V66K	-0.46	0.072	-0.773	-0.184	-0.058	-0.924	-1.15	-4	-14	-13	0.0609	-3.8	-2.7	-1.9	-2.1	0.16	-6	0.7	1	0.1	5.7	5.9	6.3	0.253	-3	-0.36	-2	-8	-12.6	-9.8	-4.8	-5.11	3	2	3	-1.1	-1.7	97	-2	-3	-4	-3	-3.7	-3	-4	-23	13.5	-2.19	0.4
V66M	-0.37	-0.037	-0.602	0.128	0.03	-0.576	-0.74	1	0	1	-0.2127	3.3	2.5	1.8	1	-0.47	6	-0.2	-0.2	-0.8	5.5	5.9	5.9	-0.265	1	0.23	2	-1	23	1.76	6.1	1.69	4	1	10	1	1.6	21	1	1	1	1	0.7	2	1	10	19.1	-5.16	-0.4
V66F	-0.77	-0.187	-1.146	0.412	0.15	-1.128	-0.49	-3	5	7	-0.4001	-0.5	-0.1	0.1	1	-0.67	1	-1.3	-1	-1.4	5.6	6	6.1	-0.288	0	0.47	-1	-7	26	3.32	5.1	1.39	4	1	8	-0.3	0.1	50	0	-1	-2	-1	-1.3	0	-1	0	17.2	-5.33	-0.27
V66P	-0.24	0.134	-1.317	-0.428	-0.107	-0.894	-3.02	-2	-7	-5	0.0868	-1.6	-1.7	-1.9	-2.1	-0.08	-4	0.3	0.3	0.2	5.8	5.7	5.5	0.358	-3	-0.17	-1	-5	-8.4	-8.51	-3	-3.05	3	2	10	-0.2	-1.8	68	-3	-4	-4	-3	-5.2	-1	-3	-18	11.1	-2.43	0.16
V66S	-0.61	-0.047	-1.393	-0.658	0.037	-1.334	-1.91	-2	-6	-5	0.1766	-0.9	-0.9	-1	-2.2	0.25	-5	0.3	0.4	-0.2	5.1	5.4	5.4	0.316	-3	-0.18	-1	-5	-5.5	-10.91	-1.4	-2.86	2	2	7	0	-1	124	-1	-2	-3	-2	-4.3	-1	-1	-22	15.1	-2.95	0.25
V66T	-0.81	-0.013	-1.162	-0.027	0.011	-1.23	-1.29	0	-3	-1	0.0119	0.6	0.4	0.2	-2.2	0	-1	0.3	0.3	-0.3	5.6	5.7	5.8	0.251	-1	0.07	0	-2	-3.9	-6.7	2	-0.24	3	2	8	1.5	0	69	0	0	0	0	-1.9	0	0	6	17.9	-2.87	0.27
V66W	-0.69	-0.167	-1.254	0.17	0.133	-1.257	-0.83	-8	4	4	-0.2898	-4.8	-4.5	-2.9	-2.1	-0.62	-5	-1.1	-0.9	-1.1	6.3	6.3	6.4	-0.034	-2	0.29	-6	-14	22.1	1.31	1.3	-1.03	3	2	7	-0.1	-2.6	88	-3	-4	-5	-3	-4.9	-3	-2	-28	11.6	-4.7	0.2
V66Y	-0.6	0	-1.091	-0.363	0	-0.954	-0.94	-3	2	2	-0.2792	-3.8	-2.6	-1.4	-2.2	-0.27	-1	-1	-0.7	-1.1	5.9	6	6.1	0.075	-2	0.31	-2	-6	25.1	1.87	3.8	0.05	3	2	9	0.1	-1.1	55	-1	-2	-3	-1	-1.8	-3	-4	-9	16.5	-4.54	0.03
N67A	-0.98	0.04	-0.144	0.105	-0.032	-0.519	0.6	0	1	0	0.1049	0	0	-0.2	-1.7	0.24	0	0.7	0.4	0.1	5	5.2	4.9	0.159	-2	-0.14	0	-3	4	-5.77	1.5	-1.9	3	2	9	-0.5	-0.3	111	-1	-2	-3	-1	-1.4	0	-1	-19	17.1	-2.06	0.31
N67R	-0.51	-0.308	0.456	0.567	0.246	0.138	-0.03	-1	10	7	-0.015	-0.1	0.4	0.3	-1.5	0.02	1	0.1	-0.3	-0.8	5.5	6.1	6	-0.303	-1	0.12	0	-5	-6.1	-1.19	0.3	-0.19	2	2	6	-2.1	0.3	86	0	-1	-1	-1	-1.5	0	2	4	17.1	-2.67	-0.02
N67D	-0.79	-0.06	0.664	0.381	0.048	0.363	-0.07	2	16	12	0.0192	2.5	2.4	2.2	1.7	-0.12	5	0.8	0.2	-0.6	5.3	5.2	5	-0.534	1	0.56	2	2	-4.8	3.2	1.9	3.48	5	1	6	-1.3	2.2	23	2	2	2	2	2.6	2	6	18	21.4	-2.5	-0.51
N67C	0.2	-0.118	0.336	0.012	0.095	0.143	0.07	-5	-4	-5	-0.0844	-1.6	-1.9	-1.8	-1.5	0.28	-13	0.2	0.3	-0.1	5.7	5.7	5.2	0.105	-3	-0.14	-4	-9	23.5	-9.21	-0.3	-2.83	2	2	8	0.2	-1.8	139	-2	-4	-5	-2	-7.6	-1	-1	-30	14.7	-1.76	1.46
N67Q	-0.84	-0.08	-0.07	0.901	0.064	-0.322	-0.33	0	13	10	-0.005	0.1	0.5	0.7	0.4	-0.05	1	0.8	0.3	-0.3	5.3	5.9	5.9	-0.187	0	0.2	1	-3	-7.2	-0.47	1.2	0.13	3	2	10	-0.8	0.7	46	0	0	0	0	-0.8	0	3	2	18.6	-3	-0.05
N67E	-0.51	-0.165	0.796	0.228	0.132	0.378	0.43	1	10	8	0.1146	1.1	1.2	1	0.3	-0.01	1	1.2	0.6	-0.2	5.3	5.6	5	-0.262	0	0.13	1	-1	-9.2	0.31	0.6	1.27	3	2	6	-1.9	0.9	42	0	0	-1	0	-0.7	1	1	3	20	-2.43	-0.3
N67G	-1	0.225	-0.326	-0.066	-0.18	-0.735	0.73	0	8	7	0.1196	-0.1	0.4	0.4	-2.6	0.1	1	0.3	0.2	0.1	5.1	5.6	5.3	-0.097	-1	0.22	0	-2	-7.6	-0.51	0.5	0.93	3	2	10	-0.4	0.4	80	0	-1	-1	0	-1.4	0	-2	7	18.1	-1.63	-0.09
N67H	-0.91	-0.143	-0.357	-0.084	0.114	-0.529	0.35	2	5	2	0.0386	1.4	1.4	1.2	1.8	0.1	5	-0.2	-0.5	-0.8	5.4	5.5	5.5	-0.141	0	0.32	2	1	-1.9	-2.2	2	0.53	4	1	9	-0.3	1.2	68	1	1	1	1	1.7	1	3	12	18.9	-3.05	-0.52
N67I	0.58	-0.247	0.419	1.016	0.198	-0.023	0.88	-2	-11	-11	0.1485	-2.5	-2.7	-2.8	0.9	0.55	-8	0.7	0.7	0.2	5.3	5.7	5.3	0.456	-5	-0.37	-2	-4	8.6	-10.75	-0.4	-4.39	2	1	7	-0.2	-2.8	149	-2	-5	-6	-3	-4.7	-2	-3	-32	14.8	-3.42	0.16
N67L	0.46	-0.16	0.397	0.396	0.128	-0.023	0.79	-4	-9	-9	0.089	-3.4	-3.5	-3.1	-2.2	0.36	-7	0.8	0.6	0.2	5.7	5.9	5.8	0.43	-4	-0.39	-3	-6	7.1	-9.48	-1.1	-5.08	1	2	7	-0.5	-3	153	-3	-5	-6	-4	-4.8	-3	-4	-32	11.7	-3.94	0.23
N67K	-0.74	-0.104	0.386	0.165	0.083	0.09	-0.3	1	12	10	-0.0381	1	1	0.9	3.5	-0.14	2	1.4	0.6	-0.2	5.3	5.7	5.9	0.222	0	0.22	1	0	-10.1	-0.26	0.5	1.17	4	1	6	-2.4	0.8	94	0	0	0	0	0.1	1	5	1	17.7	-1.63	-0.44
N67M	0.46	-0.079	0.253	0.625	0.063	0.102	0.33	-3	-3	-4	0.0124	-2.5	-2.6	-2.2	0.1	0.32	-6	0.5	0.6	0.2	5.2	6.3	5.7	0.405	-3	-0.11	-2	-7	6.2	-8	0.2	-3.28	1	2	8	-0.2	-2.2	142	-2	-3	-4	-2	-3.7	-2	-2	-19	13.7	-3.05	0.32
N67F	-0.24	-0.435	-0.581	0.401	0.348	-0.744	0.45	-4	-9	-9	0.0018	-3.5	-3.5	-3.2	-1.3	0.29	-3	-0.4	-0.4	-0.6	5.8	6.1	6.1	0.336	-4	-0.33	-4	-8	7.8	-7.97	-1.9	-4.64	1	2	6	-0.4	-3.1	158	-2	-4	-6	-4	-3.8	-3	-4	-29	11.4	-3.89	-0.22
N67P	-0.51	-0.006	-0.246	0.237	0.005	-0.161	-1.03	-2	11	8	0.156	-1.1	-1.1	-1	-1.6	0.13	-1	0.6	0.6	0.3	5.3	5.5	5.1	0.109	-2	0.05	-1	-5	-8.7	-1.81	-1.3	-0.37	2	2	8	-0.8	-0.9	91	-2	-3	-4	-2	-2.4	-1	-2	-17	14.6	-1.01	0.19
N67S	-0.81	-0.048	-0.245	-0.012	0.039	-0.312	-1.05	1	7	6	0.1452	1.2	1.1	0.9	-0.3	0.14	3	0.5	0.3	-0.4	5.2	5.1	5.2	-0.334	0	0.14	1	0	-1.3	0.24	1.6	1.09	5	1	10	-1.3	0.9	46	1	1	1	1	1	1	2	10	20.9	-2.13	-0.32
N67T	-0.32	-0.099	0.126	0.638	0.079	-0.128	-0.35	0	4	2	0.0155	0.5	0.5	0.4	0.9	0	2	0.5	0.4	-0.4	5.3	5.5	5.2	-0.018	-1	0.13	0	-1	-5.2	-1.08	1	-0.27	4	1	9	-1.5	0.5	65	0	0	0	0	0.1	1	1	0	20.2	-2.05	-0.3
N67W	-0.3	-0.012	-0.533	0.318	0.01	-0.678	0.26	-5	-5	-4	-0.025	-4.4	-5.2	-4	-3	-0.09	-9	-0.4	-0.5	-0.8	5.7	6.5	6.2	0.538	-3	-0.39	-4	-7	6.4	-7.43	-2.4	-3.75	0	3	4	0	-3.6	174	-4	-6	-7	-4	-6.1	-5	-3	-39	7.74	-3.31	0.2
N67Y	0.1	-0.206	-0.412	-0.012	0.165	-0.421	-0.02	-2	-3	-4	-0.1149	-0.9	-1.2	-1.4	2.5	0.01	1	-0.3	-0.6	-0.8	5.7	5.9	6.1	-0.491	-2	-0.27	-2	-4	9.5	-6.7	-0.4	-3.14	3	1	6	0.4	-1.4	143	-2	-3	-4	-2	-1.3	-1	-1	-19	20.1	-3.14	0.04
N67V	-0.14	-0.076	0.296	0.232	0.061	-0.161	0.92	-3	-11	-11	0.118	-2.4	-2.3	-2.2	-2.2	0.39	-4	0.7	0.7	0.1	5.4	5.6	5.4	0.158	-4	-0.46	-2	-7	11.5	-9.36	-0.6	-4.39	2	2	7	-0.9	-2.2	133	-3	-4	-5	-3	-5.7	-2	-3	-31	14.8	-2.76	0.22
S68A	-0.57	0.235	-0.163	-0.088	-0.188	-0.661	1.11	1	1	0	0.0464	1.4	1.3	1.1	0.1	0.15	0	0.3	0.3	-0.2	4.7	4.7	4.9	0.115	0	0.14	1	0	7.3	-3.67	3.5	-0.12	5	1	9	0.4	1.1	99	1	2	2	1	0	1	2	12	20.4	-2.49	0.08
S68R	-0.91	0.264	-0.685	-0.651	-0.211	-0.778	-0.98	-1	6	4	0.0442	-0.9	-0.5	-0.2	0.3	0.12	2	-0.2	-0.4	-0.8	5.6	5.4	5.7	-0.263	-1	-0.16	0	-2	-5.9	-2.18	0	-0.69	3	1	6	-2.2	-0.2	110	-1	-1	-2	-1	-0.6	-1	-1	-11	17.5	-2.78	0.08
S68N	-0.63	0.031	-0.552	0.108	-0.025	-0.928	0.53	1	7	6	0.1452	1.2	1.1	0.9	-0.3	0.14	3	0.5	0.3	-0.4	5.2	5.1	5.2	-0.334	0	0.14	1	0	-4.3	0.63	0.9	1.1	5	1	10	1.3	0.9	46	1	1	1	1	1	1	2	10	20.9	-2.13	-0.32
S68D	-0.94	0.064	-0.258	-0.025	-0.051	-0.721	0.58	0	8	6	0.0424	-0.4	0.1	0.4	-2.1	0.01	0	0.7	0.2	-0.5	5.2	4.7	5.4	-0.565	0	0.22	0	-3	-4.9	1.9	-0.3	1.03	3	2	7	0.3	0.5	65	0	0	-1	0	-0.2	0	0	4	19.1	-2.34	-0.13
S68C	-0.41	-0.019	-0.16	-0.039	0.015	-0.494	0.64	-1	-1	-2	-0.0132	0.9	0.3	0.1	1.5	0.09	-18	-0.1	-0.1	-0.5	5.1	5.3	5.5	-0.164	-2	0.1	0	-2	28.2	-5.8	1.3	-1.37	4	1	8	0	0.1	112	-1	-1	-2	-1	-7.7	1	1	-10	17.7	-3.41	0.02
S68Q	-0.76	0.042	-0.767	0.729	-0.034	-0.935	-0.48	-2	6	4	0.1169	-1.4	-0.6	0.1	-2.3	0.25	0	0.7	0.3	-0.2	5.4	5.3	5.3	0.298	0	-0.06	-1	-4	-7.1	-1.63	0.9	-0.44	3	1	10	-0.1	0.2	68	0	0	-1	0	-1.2	-1	-1	0	17.6	-3.06	0.1
S68E	-0.52	0.062	-0.311	-0.068	-0.05	-0.658	0.11	-1	6	3	0.0823	-1.2	-0.5	0.1	-2.8	0.1	0	0.9	0.5	-0.2	5.1	5.2	4.9	-0.207	-1	-0.17	0	-4	-9.3	-0.97	-0.8	-0.42	3	2	7	-2.7	0.2	80	0	0	-1	-1	-2.2	-1	0	-1	17.7	-2.57	-0.25
S68G	-0.69	0.218	-0.869	-0.762	-0.174	-0.979	-0.24	1	8	6	0.1075	0.8	0.6	0.4	-0.6	0.1	0	0.1	0.1	0	4.5	4.4	5.1	-0.1	-1	0.29	1	-1	-5.3	0.58	0.6	0.78	5	1	10	-0.1	0.4	56	0	0	-1	0	-1.3	1	1	2	20.2	-1.68	0.08
S68H	-1.35	-0.233	-0.905	0.113	0.186	-1.431	1.31	-2	3	2	-0.0005	-0.9	-0.5	-0.3	-1.6	0.15	0	-0.6	-0.6	-0.9	5.3	5.4	5.5	0.08	-1	0.14	-1	-5	-1.6	-3.1	0.3	-1.31	3	2	9	-0.3	-0.2	89	-1	-1	-2	-1	-2.6	-1	-2	-9	13.8	-3.12	-0.38
S68I	0.68	0.033	0.39	0.285	-0.026	0.096	0.25	-2	-8	-7	0.0332	-1.2	-1.4	-1.8	-0.5	0.35	-6	0.4	0.4	0	5.3	5.4	5.8	0.254	-4	-0.27	-1	-6	8.8	-11.75	0.4	-3.73	2	1	7	-0.3	-1.8	142	-2	-4	-4	-3	-4.7	-1	-1	-20	14.6	-3.47	0.33
S68L	0.43	0.267	0.424	-0.219	-0.213	0.096	0.39	-4	-7	-6	0.0959	-1.5	-2.1	-2.2	-1.2	0.26	-4	0.3	0.4	0	5.2	5.6	5.5	0.39	-3	-0.19	-3	-7	7.9	-9.84	0.4	-3.79	2	1	7	0.1	-2.1	145	-3	-4	-4	-3	-5.2	-2	-2	-22	12.2	-4.12	0.26
S68K	-0.77	0.209	-0.646	-0.924	-0.167	-0.762	-0.88	-1	6	4	0.169	-1.2	-0.4	0	-1.5	0.1	1	1.3	0.7	-0.1	4.9	5.5	5.4	-0.246	-1	-0.24	0	-3	-10	-1.38	-0.1	0.3	3	2	6	-2.6	0.1	121	-1	0	-1	0	-1.5	-1	-1	3	16.6	-1.91	-0.5
S68M	0.33	0.241	0.24	-0.106	-0.193	0.221	-0.23	-2	-5	-5	0.0185	-1.3	-1.5	-1.4	-1.3	0.32	-7	0.6	0.4	0	5.5	5.2	5.5	0.259	-2	-0.17	-2	-5	7.8	-7.62	0.6	-3.04	1	2	8	0.2	-1.4	135	-2	-2	-3	-2	-4.8	-1	-2	-10	14.7	-3.33	0.25
S68F	-0.4	0.107	-0.559	-0.463	-0.086	-0.579	-0.03	-3	-5	-5	0.0398	-1.8	-2.2	-2.6	0	0.1	-4	-0.7	-0.6	-0.8	5.4	5.6	5.5	0.357	-3	-0.01	-3	-6	8.9	-8.02	-0.4	-3.34	3	1	6	-0.5	-2.8	155	-2	-4	-4	-3	-4.8	-2	-1	-19	9.65	-4.01	-0.14
S68P	-0.23	0.341	-0.207	-0.386	-0.273	-0.121	-1.16	1	6	5	0.1626	1.4	1.1	0.5	0.4	0.17	1	0.5	0.5	0.3	5.4	5.2	5.1	0.057	-1	0.27	1	-1	-7.1	-1.44	-0.6	0.06	4	1	7	-1.8	0.4	74	-1	-1	-2	-1	-1	1	-1	-8	17.9	-1.56	-0.15
S68T	-0.53	-0.074	-0.465	0.142	0.059	-0.792	0.13	2	5	4	0.0228	1.5	1.5	1.4	1	0	5	0.5	0.2	-0.5	4.8	5.2	5.2	-0.43	1	0.45	1	1	-3	-0.07	2.8	1.29	5	1	9	-1.6	1.5	58	2	2	2	2	2	1	2	18	19.5	-2.22	-0.27
S68W	-0.63	0.129	-0.822	-0.996	-0.103	-0.678	-0.78	-2	-4	-3	-0.0802	-2.9	-3.9	-3.4	0.8	0.07	-7	-0.5	-0.7	-0.8	5.8	5.7	5.6	0.298	-3	-0.17	-2	-4	7.6	-7.36	-2	-3.55	2	1	4	-0.1	-3.3	177	-4	-4	-6	-4	-6.2	-3	-3	-29	9.7	-2.86	0.86
S68Y	-0.32	0.093	-0.55	-0.358	-0.074	-0.367	-0.71	-3	-1	-1	0.0214	-1.8	-1.9	-1.9	0.3	0.07	-1	-0.6	-0.6	-0.8	5.8	5.9	6.1	0.442	-2	-0.21	-3	-6	10.5	-6.95	0.1	-2.88	3	1	6	-0.1	-1.9	144	-2	-3	-3	-2	-3.4	-1	0	-19	14.4	-3.43	-0.03
S68V	0.7	0.011	0.32	-0.117	-0.009	-0.121	0.86	-2	-6	-5	0.1766	-0.9	-0.9	-1	-2.2	0.25	-5	0.3	0.4	-0.2	5.1	5.4	5.4	0.316	-3	-0.18	-1	-5	11.7	-10.43	1.1	-2.85	2	2	7	0	-1	124	-1	-2	-3	-2	-4.3	-1	-1	-22	15.1	-2.95	0.25
R69A	-0.71	0.035	0.265	0.015	-0.028	0.002	0.61	-3	1	1	0.1049	-1.7	-1.2	-0.8	-1.6	0.27	0	0.6	0.5	0.3	5.5	5.5	5.5	0.237	-2	-0.07	-2	-6	6.4	-4.35	2.3	-1.67	2	2	5	2.4	-0.6	112	-2	-2	-3	-2	-1.6	-1	-1	-9	16.8	-3.26	0.16
R69N	-0.37	0.017	0.46	0.143	-0.013	0.102	0.77	-1	10	7	-0.015	-0.1	0.4	0.3	-1.5	0.02	1	0.1	-0.3	-0.8	5.5	6.1	6	-0.303	-1	0.12	0	-5	-5.3	-0.16	-0.4	-0.49	2	2	6	2.1	0.3	86	0	-1	-1	-1	-1.5	0	2	4	17.1	-2.67	-0.02
R69D	0	0.008	0.104	-0.022	-0.006	-0.113	0.07	-3	13	9	-0.1859	-1.5	-1	-0.5	-2.3	-0.71	-2	-0.2	-0.8	-1.2	5.6	5.6	6	-0.527	-1	-0.01	-1	-9	-9	-1.92	-1.6	-0.6	2	2	9	0.9	-0.3	96	-1	-2	-3	-2	-3.4	-1	1	-18	18.2	-3.92	-0.87
R69C	0.09	0.04	-0.114	-0.209	-0.032	-0.158	-0.08	-4	-9	-7	0.0544	-0.4	-1.6	-2.2	0.7	0.32	-16	-0.7	-0.6	-0.6	5.9	5.6	6.1	0.174	-4	-0.2	-4	-7	23.8	-9.95	-0.6	-3.62	2	1	4	0.2	-2.2	180	-3	-5	-6	-4	-5.6	-1	-1	-29	14.4	-4.41	-0.12
R69Q	-0.56	0.035	0.18	0.14	-0.028	0.048	-0.23	1	16	12	0.0059	2.5	2.2	1.6	0.3	-0.12	7	0.2	-0.4	-1	6.1	6	6.4	0.222	1	0.57	1	-1	-6.5	-0.76	2.9	1.22	3	1	6	2	1.5	43	1	1	1	1	2.1	2	6	12	19.6	-4.13	-0.11
R69E	0.13	-0.06	0.255	0.309	0.048	-0.037	0.38	-3	13	10	-0.3511	-0.4	-0.1	0.3	-2	-0.75	3	-0.1	-0.7	-1.4	5.7	5.9	6.1	-0.717	0	0.34	-1	-8	-10	-1.47	1	1.1	2	2	9	0.9	0.4	54	0	0	-1	0	-0.2	0	2	3	18.7	-4.05	-0.87
R69G	-0.97	-0.012	0.479	0.529	0.009	-0.204	2.19	-4	0	0	-0.0251	-0.1	-0.7	-1	0.8	0.14	-2	0.7	0.4	0.3	6.7	6.3	6.7	-0.037	-3	-0.11	-3	-8	-8.3	-2.26	-1.9	-2.07	3	1	5	0.8	-1	125	-2	-3	-4	-3	-2.8	0	0	-18	16.1	-2.71	-0.1
R69H	-0.92	-0.019	-0.64	-0.143	0.015	-0.843	0.41	1	4	2	-0.0184	1.8	1.5	1	3.6	0.04	2	0	-0.4	-0.9	5.7	5.9	5.5	0.111	0	0.13	2	-1	-1.1	-2.33	1.8	-0.2	4	1	5	0.1	0.6	29	0	0	0	0	0.1	2	5	3	13.7	-3.24	0.35
R69I	0.61	-0.058	0.751	0.521	0.046	0.511	0.81	-2	-11	-10	-0.0266	-3.8	-3.2	-2.6	-1.2	0.18	-7	-0.4	-0.2	-0.6	5.9	6.1	6.2	-0.014	-3	-0.29	-2	-5	12.3	-8.02	0.5	-3.98	2	2	3	0.2	-2.4	97	-3	-4	-5	-4	-5.4	-3	-3	-28	14.3	-4.29	0.37
R69L	0.42	-0.038	0.733	0.528	0.03	0.511	0.74	-4	-8	-7	-0.0651	-3.2	-2.9	-2.4	-0.4	0.09	-4	-0.4	-0.4	-0.6	5.8	6.1	6	0.374	-3	-0.2	-3	-8	10.4	-7.13	1.8	-2.76	2	1	3	0.5	-2.2	102	-2	-3	-4	-3	-3.7	-3	-3	-20	12.2	-5.01	0.21
R69K	-1.64	0.048	0.194	0.151	-0.038	-0.076	-0.04	2	21	14	0.0839	4.3	3.9	2.9	-0.2	0.5	7	1	0.2	-0.4	6.5	6.3	5.3	0.734	2	0.47	3	1	-7.9	0.93	3.6	3.65	5	1	10	3.4	2.7	26	3	3	3	3	3.2	4	9	31	21.9	-2.11	0.15
R69M	0.02	0.043	0.033	-0.063	-0.034	0.022	0.2	-1	-1	-2	-0.0163	-3	-2.1	-1.8	-0.4	0.17	-8	-0.3	-0.4	-0.6	5.8	6.3	6.1	0.509	-2	-0.17	0	-3	9.6	-5.59	1.7	-2.34	2	1	3	0.1	-1.7	91	-1	-2	-3	-2	-4.2	-2	0	-10	15.5	-4.13	0.3
R69F	-0.23	-0.12	-0.249	0.673	0.096	-0.216	0.3	-4	-8	-8	-0.0904	-4.9	-4.3	-3.5	-1.5	0.08	-6	-0.5	-0.4	-0.6	5.7	6.1	5.9	-0.018	-3	-0.31	-4	-8	9.8	-6.89	0.4	-2.93	1	2	1	-0.5	-3.2	97	-2	-4	-5	-3	-6	-4	-4	-30	10.1	-4.51	0.22
R69P	0.03	-0.229	0.065	1.046	0.183	0.363	-1.18	-1	2	1	-0.0614	-1.3	-1.2	-1	0.3	-0.02	-3	-0.1	-0.4	-0.5	5.7	6.1	5.3	-0.176	-2	-0.17	0	-3	-8.8	-2.89	-2.1	-1.78	3	1	3	0.5	-0.9	103	-2	-3	-3	-3	-3.6	-1	-3	-18	15.7	-2.43	-0.17
R69S	-0.76	0.041	-0.309	-0.426	-0.033	-0.208	-1.13	-1	6	4	0.0442	-0.9	-0.5	-0.2	0.3	0.12	2	-0.2	-0.4	-0.8	5.6	5.4	5.7	-0.263	-1	-0.16	0	-2	-2.1	-1.52	0.2	-0.86	3	1	6	2.2	-0.2	110	-1	-1	-2	-1	-0.6	-1	-1	-11	17.5	-2.78	0.08
R69T	-0.25	0.05	0.055	-0.06	-0.04	0.011	-0.57	-2	5	2	-0.021	-1.3	-0.7	-0.3	-0.6	0	0	-0.1	-0.3	-0.9	5.9	6	6	0.25	-1	-0.32	-1	-5	-5.5	-2.29	0.7	-1.15	3	1	5	1.3	-0.2	71	-1	-2	-2	-1	-1.4	-1	-1	-8	20.6	-2.43	0.38
R69W	-0.16	-0.016	-0.322	-0.21	0.013	-0.295	0.27	1	-3	-4	-0.207	2	-1.1	-1.6	1.8	-0.41	-6	-0.5	-0.6	-0.7	6	5.9	6.3	-0.244	-2	-0.03	2	-1	8.6	-6.2	-0.5	-2.34	2	1	0	0.2	-1.6	101	-2	-4	-5	-3	-3.8	0	5	-29	9.94	-4.54	0.04
R69Y	0.44	-0.028	-0.027	-0.043	0.023	0.122	0.04	-6	-1	-3	-0.1369	-2.6	-2.7	-2	-1.9	-0.37	-1	-0.3	-0.5	-1	6	6.3	6.5	0.044	-2	-0.03	-4	-9	10.8	-6.44	1.7	-1.64	1	2	2	0.2	-1.8	77	-1	-3	-4	-1	-2.1	-2	-1	-15	13.8	-4.32	-0.07
R69V	0.29	-0.003	0.662	0.575	0.003	0.363	0.95	-3	-11	-10	0.0475	-3.7	-2.9	-2.2	-2.1	0.17	-4	-0.3	-0.3	-0.6	5.6	6	6	-0.011	-3	-0.29	-2	-7	14.6	-7.3	1	-3.36	2	2	3	0.7	-2	96	-2	-4	-4	-3	-4.9	-3	-2	-32	14.4	-3.7	0.35
E70A	-0.97	0.233	-0.951	-0.521	-0.186	-1.096	0.04	0	2	1	0.1346	-0.7	-0.3	-0.1	1.3	0.43	0	1	0.8	0.4	5.2	5	4.8	0.182	-1	0.08	0	-2	5.3	-4.66	3	-1.02	4	1	5	5.7	0	107	-1	-1	-2	-1	-0.7	-1	0	-10	18.1	-2.69	0.2
E70R	-0.6	0.103	0	0.04	-0.082	-0.182	-0.02	-3	13	10	-0.3511	-0.4	-0.1	0.3	-2	-0.75	3	-0.1	-0.7	-1.4	5.7	5.9	6.1	-0.717	0	0.34	-1	-8	-5.3	-0.6	2.2	0.98	2	2	9	-0.9	0.4	54	0	0	-1	0	-0.2	0	2	3	18.7	-4.05	-0.87
E70N	-0.89	0.132	-0.894	-0.568	-0.105	-1.045	-0.28	1	10	8	0.1146	1.1	1.2	1	0.3	-0.01	1	1.2	0.6	-0.2	5.3	5.6	5	-0.262	0	0.13	1	-1	-4.5	1.4	0.8	0.6	3	2	6	1.9	0.9	42	0	0	-1	0	-0.7	1	1	3	20	-2.43	-0.3
E70D	-1.26	0.141	-0.873	-0.337	-0.113	-1.026	-0.43	3	15	10	0.1581	4.4	3.9	2.9	3.8	0.4	5	2.1	1.1	0.1	5.5	5.9	5	-0.178	1	0.37	3	3	-3.7	4.09	2.4	3.37	5	1	10	2.7	2.7	45	2	2	2	2	2.4	4	8	20	22.8	-2.35	0.17
E70C	0.02	0.099	-0.488	-0.241	-0.079	-0.55	-0.3	-7	-8	-6	0.155	-4.7	-4.3	-3.2	-3	0.46	-20	0.7	0.8	0.6	5.7	5.1	5.7	0.121	-4	-0.51	-5	-12	21.3	-11.62	-0.6	-3.78	0	3	5	0.3	-3	170	-3	-5	-7	-3	-6.9	-4	-3	-39	12.2	-3.02	0.72
E70Q	-0.83	0.201	-0.844	-0.393	-0.161	-0.943	-0.65	2	17	13	-0.0413	2.1	1.7	1.7	2	0.1	5	1.6	0.7	-0.2	5.4	5.7	6.5	-0.728	1	0.51	2	2	-5.8	0.74	4.1	2.32	4	1	6	1.5	1.7	29	2	3	3	2	2.4	2	7	19	20.4	-3.45	0.03
E70G	-1.51	0.425	-1.174	-0.766	-0.34	-1.438	0.57	-1	1	0	0.2311	0.5	0.5	-0.5	1.4	0.48	0	1	0.9	0.4	4.5	5.6	5.3	-0.041	-2	-0.23	0	-3	-7.7	-0.89	-1.9	-2.17	4	1	6	0	-0.8	98	-2	-3	-4	-3	-2.5	0	3	-23	19.3	-1.58	0.5
E70H	-0.55	0.079	-0.41	0.024	-0.063	-0.631	0.44	-1	4	1	-0.0827	-0.2	-0.2	0.2	0.3	-0.11	0	0	-0.4	-1	5.5	5.7	5.8	0.072	-1	-0.19	1	-4	-1.8	-2.27	1.6	-0.47	2	2	5	-0.4	0.4	40	0	0	0	0	-2.3	0	2	2	15.7	-3.15	-0.1
E70I	-0.36	0.004	0.322	0.579	-0.003	-0.163	1.27	-3	-11	-10	0.1103	-4.1	-3.6	-2.9	-2.3	0.38	-8	0.7	0.8	0.2	5.6	5.9	5.9	0.385	-4	-0.51	-2	-5	8.7	-10.89	-0.3	-4.95	1	3	3	0.5	-2.7	134	-3	-5	-6	-4	-4.8	-3	-4	-33	14.9	-3.99	0.13
E70L	-0.23	0.048	0.233	0.321	-0.038	-0.163	0.85	-4	-8	-7	0.0802	-5	-4.4	-3.1	-2.5	0.37	-8	0.7	0.8	0.2	5.8	5.5	5.7	0.48	-4	-0.45	-3	-8	7.4	-9.31	1	-3.65	1	2	3	-0.4	-2.8	138	-2	-4	-6	-3	-5.6	-4	-5	-31	11.4	-4.35	0.34
E70K	-0.6	-0.053	-0.143	0.129	0.043	-0.491	0.24	-1	17	13	-0.2403	0.9	1	1.2	2	-0.87	6	1.4	0.2	-1	5.3	5.8	6.3	-0.782	1	0.54	0	-4	-9.1	0.49	2.3	2.26	4	1	9	-1.7	1.2	56	1	1	1	1	1.1	1	1	14	19.2	-2.83	-1.11
E70M	0.08	0.086	0.385	0.015	-0.069	0.273	0.26	-4	1	0	0.0637	-4.1	-3.4	-2.2	-1.8	0.24	-6	1.1	0.9	0.3	5.9	5.7	6.2	0.188	-3	-0.14	-2	-6	6.7	-7.69	1.1	-2.97	1	2	4	0.4	-2	126	-2	-3	-4	-2	-2.8	-3	-3	-21	15.2	-3.76	0.13
E70F	-0.82	0.049	-0.368	0.124	-0.039	-0.513	0.37	-6	-7	-7	0.0885	-6.7	-5.7	-4.3	-2.9	0.34	-10	-0.1	-0.1	-0.4	5.8	5.9	6	0.27	-4	-0.5	-5	-12	7.4	-8.51	-0.4	-3.79	0	3	2	-0.1	-3.9	140	-3	-5	-6	-3	-6.4	-5	-6	-32	9.24	-4.1	0.09
E70P	-0.84	0.015	-0.687	-0.329	-0.012	-0.455	-1.63	-1	5	0	0.2241	-2.6	-1.7	-0.7	-2.1	0.26	-1	1	0.7	0.4	5.5	5.3	5.6	-0.064	-1	-0.11	-1	-5	-7.9	-1.29	-0.2	0.06	3	2	4	-0.7	-0.5	93	0	-2	-2	-1	-1.5	-2	-3	-7	19.1	-1.7	0.01
E70S	-1.01	0.177	-1.347	-0.772	-0.141	-1.334	-1	-1	6	3	0.0823	-1.2	-0.5	0.1	-2.8	0.1	0	0.9	0.5	-0.2	5.1	5.2	4.9	-0.207	-1	-0.17	0	-4	-2.3	-1	0.4	-0.76	3	2	7	2.7	0.2	80	0	0	-1	-1	-2.2	-1	0	-1	17.7	-2.57	-0.25
E70T	-0.81	0.098	-0.83	-0.333	-0.079	-1.041	-0.11	-2	3	1	0.0675	-1.6	-0.9	-0.2	-2.1	0	3	1	0.5	-0.4	5.4	5.2	5.3	-0.006	-1	-0.27	0	-5	-5.8	-1.81	0.7	-1.28	3	2	5	2.2	-0.1	65	-1	-1	-2	-1	-0.5	-1	-1	-6	18.8	-2.34	-0.07
E70W	-0.1	-0.189	-0.169	0.188	0.151	-0.167	0.16	-8	-6	-5	-0.0967	-5.6	-6.3	-4.7	-3.2	-0.15	-3	-0.2	-0.3	-0.6	6.3	6.2	6.8	-0.089	-3	-0.22	-7	-15	6.8	-7.23	-1	-3.04	1	2	1	-0.2	-4.3	152	-3	-4	-6	-3	-7.6	-5	-3	-29	15.3	-3.84	0.2
E70Y	-0.35	0.129	-0.104	-0.042	-0.103	-0.226	0.32	-4	-1	-1	-0.0522	-4.1	-4	-3	-0.9	-0.16	-5	-0.1	-0.4	-0.7	5.8	6.1	6.5	-0.004	-3	-0.32	-4	-8	8.7	-7.74	0.2	-3.19	1	2	3	-0.1	-2.7	122	-2	-3	-5	-2	-3.7	-4	-5	-21	12.7	-3.62	0.08
E70V	-0.72	-0.055	0.072	0.678	0.044	-0.455	1.46	-3	-12	-11	0.101	-3	-2.7	-2.1	1.3	0.41	-6	0.8	0.9	0.2	5.3	5.4	5.5	0.255	-4	-0.44	-2	-6	10.8	-10.31	0.2	-4.26	4	1	4	-0.1	-1.9	121	-3	-4	-4	-3	-4.2	-2	-2	-28	15.1	-3.2	0.3
P71A	-0.84	-0.068	-0.465	0.497	0.054	-1.206	1.5	1	2	-1	0.1462	1.1	0.8	0.4	0.8	0.07	-1	0.4	0.5	0.4	5.2	5.3	4.9	0.022	-1	-0.07	1	-1	4.9	-5.95	0.3	-1.73	5	1	9	2	0.3	27	-1	-1	-1	-1	-1	1	0	-5	17.7	-1.78	0.19
P71R	-0.82	-0.21	0.201	0.889	0.168	-0.385	1.62	-1	2	1	-0.0614	-1.3	-1.2	-1	0.3	-0.02	-3	-0.1	-0.4	-0.5	5.7	6.1	5.3	-0.176	-2	-0.17	0	-3	-7.8	-3.94	-2.1	-1.24	3	1	3	-0.5	-0.9	103	-2	-3	-3	-3	-3.6	-1	-3	-18	15.7	-2.43	-0.17
P71N	-0.57	-0.18	-0.026	1.178	0.144	-0.669	1.28	-2	11	8	0.156	-1.1	-1.1	-1	-1.6	0.13	-1	0.6	0.6	0.3	5.3	5.5	5.1	0.109	-2	0.05	-1	-5	-7.3	-2.26	-1.5	0.29	2	2	8	0.8	-0.9	91	-2	-3	-4	-2	-2.4	-1	-2	-17	14.6	-1.01	0.19
P71D	-0.54	-0.127	0.065	1.361	0.101	-0.755	1.51	-2	11	7	0.2386	-2.8	-1.8	-1	-2.2	0.25	2	1	0.8	0.5	5.2	5.2	5.4	0.175	-1	0.09	-1	-7	-7.5	-0.52	-0.8	2.15	2	2	4	0.6	-0.7	108	-1	-2	-3	-1	-1	-2	-2	-7	19.4	-1.24	0.36
P71C	-0.08	-0.215	-0.256	0.681	0.172	-0.851	1.16	-3	0	-2	0.0545	-2.7	-3.1	-3.1	-1.9	-0.18	-18	-0.1	0.1	-0.1	5.9	5.7	5.2	-0.199	-3	0.02	-3	-7	26.7	-7.12	-2.9	-3.99	2	2	9	0	-3.1	169	-4	-4	-6	-4	-8.9	-2	-4	-30	5.43	-2.97	-0.15
P71Q	-0.34	-0.502	-0.165	1.164	0.402	-0.875	1.22	0	1	0	0.1127	0.1	-0.1	-0.2	1	-0.05	-4	0.6	0.5	0.3	5.7	5.4	5.8	-0.545	-1	-0.03	0	-2	-8.5	-2.87	-0.4	-0.11	3	1	8	0.3	-0.2	76	-1	-2	-3	-1	-3.6	0	0	-11	18	-2.67	-0.11
P71E	-0.07	-0.071	0.122	0.344	0.057	-0.794	2.02	-1	5	0	0.2241	-2.6	-1.7	-0.7	-2.1	0.26	-1	1	0.7	0.4	5.5	5.3	5.6	-0.064	-1	-0.11	-1	-5	-10	-1.51	-0.7	1.26	3	2	4	0.7	-0.5	93	0	-2	-2	-1	-1.5	-2	-3	-7	19.1	-1.7	0.01
P71G	-1.69	0.079	-0.51	0.448	-0.064	-1.475	2.44	-2	13	10	0.2131	-1.7	-1.8	-1.7	-1.8	-0.01	0	0.4	0.5	0.4	5.6	4	4.4	0.127	-2	0.25	-1	-5	-6.2	-0.2	-1.2	0.5	3	2	8	0.2	-1.6	42	-2	-3	-5	-2	-2.5	-1	-2	-18	17	-1.01	0.13
P71H	-1.78	-0.141	-0.19	1.284	0.113	-0.935	1.68	-1	4	3	0.0295	-0.4	-0.4	-1	0.7	-0.05	-4	-0.6	-0.5	-0.6	5.5	5.5	5.4	0.037	-2	0.05	0	-3	-1.2	-2.55	-1.1	-1.21	3	1	9	-0.2	-1.1	77	-2	-3	-4	-2	-4.3	0	-4	-18	11.7	-1.8	0.33
P71I	-0.92	-0.383	0.41	1.058	0.306	-0.594	2.85	-3	-14	-9	0.0882	-2	-2.3	-2.6	-1.6	0.05	-3	0.4	0.4	0.3	5.7	5.9	5.9	0.382	-4	-0.19	-2	-7	12.5	-7.9	-1.5	-4.07	2	2	9	-0.2	-2.6	95	-2	-4	-5	-3	-5.7	-2	-3	-30	9.35	-3.09	0.11
P71L	-0.55	-0.456	0.341	1.322	0.365	-0.594	2.43	-3	-12	-9	0.0745	-0.2	-1.3	-2.2	0	-0.08	1	0.4	0.4	0.4	5.6	5.8	5.9	-0.17	-3	-0.2	-3	-6	9.1	-8.52	-2.4	-4.99	3	1	9	-0.6	-2.3	98	-3	-4	-5	-4	-2.8	0	-1	-33	7.28	-3.75	0.01
P71K	-0.39	-0.387	-0.108	0.692	0.309	-0.932	1.72	-2	5	1	0.1099	-2.3	-1.6	-0.8	-1.5	0.12	1	1.3	1.1	0.6	5.9	5.9	5.4	0.068	-1	-0.17	-1	-6	-10.4	-1.66	-0.9	1.11	2	2	3	-0.1	-0.6	103	-1	-2	-2	-1	-0.6	-2	-4	-10	16.8	-0.5	0.3
P71M	-0.73	-0.154	0.197	1.137	0.123	-0.448	1.7	-3	-10	-9	-0.0069	-1.8	-2	-2.4	-1.4	-0.16	-4	0.3	0.3	0.2	5.4	5.8	6.1	-0.104	-3	-0.17	-2	-7	8.2	-7.1	-1.7	-3.74	2	2	10	0.2	-2.4	87	-2	-4	-4	-3	-9.8	-2	-3	-21	11.6	-3.11	-0.14
P71F	-1.03	-0.153	-0.21	1.246	0.122	-1.012	1.87	-5	-6	-5	-0.0604	-3.2	-3.4	-3.8	-1.8	-0.19	-4	-0.7	-0.6	-0.6	5.5	5.8	5.6	-0.083	-3	-0.12	-5	-9	10.1	-6.65	-2.7	-4.08	2	2	8	0	-3.8	114	-3	-5	-6	-4	-5	-3	-4	-39	3.14	-3.46	-0.19
P71S	-1.13	-0.192	-0.579	0.827	0.153	-1.201	0.81	1	6	5	0.1626	1.4	1.1	0.5	0.4	0.17	1	0.5	0.5	0.3	5.4	5.2	5.1	0.057	-1	0.27	1	-1	-2.1	-1.58	-0.4	0.46	4	1	7	1.8	0.4	74	-1	-1	-2	-1	-1	1	-1	-8	17.9	-1.56	-0.15
P71T	-0.56	-0.233	-0.3	1.006	0.186	-1.128	1.84	-1	5	3	0.1908	0.6	0.4	0.1	1.1	0	-1	0.6	0.5	0.2	5.4	5.5	5.3	0.108	-2	0.2	0	-3	-5.3	-2.2	-0.2	-0.15	4	1	8	0.5	0.1	38	-1	-2	-3	-1	-2	1	-1	-11	14.9	-1.24	0.11
P71W	-1.27	-0.232	-0.339	1.006	0.185	-1.123	1.84	-7	-5	-4	-0.091	-4.8	-5.8	-5.2	-1.6	-0.73	-5	-0.8	-0.8	-0.9	5.4	5.8	5.9	-0.312	-3	-0.13	-6	-12	8.9	-5.96	-3.1	-3.03	2	2	7	-0.1	-5	147	-3	-5	-7	-4	-7.4	-4	-6	-38	9.85	-3.96	-0.85
P71Y	-0.92	-0.098	-0.104	1.175	0.078	-0.846	1.72	-6	-5	-4	-0.1326	-3.8	-3.5	-3.4	-2.3	-0.4	-8	-0.8	-0.8	-0.8	5.8	5.6	6	0.071	-3	-0.23	-5	-12	10	-7.3	-1.9	-3.33	2	2	9	0.1	-3.1	110	-3	-4	-6	-3	-7	-3	-5	-28	6.99	-2.92	-0.13
P71V	-0.56	-0.269	0.216	1.374	0.215	-0.761	2.62	-2	-7	-5	0.0868	-1.6	-1.7	-1.9	-2.1	-0.08	-4	0.3	0.3	0.2	5.8	5.7	5.5	0.358	-3	-0.17	-1	-5	14.3	-7.69	-1.5	-3.88	3	2	10	0.2	-1.8	68	-3	-4	-4	-3	-5.2	-1	-3	-18	11.1	-2.43	0.16
S72A	-0.49	0.363	-0.299	0.293	-0.291	-1.103	2	1	1	0	0.0464	1.4	1.3	1.1	0.1	0.15	0	0.3	0.3	-0.2	4.7	4.7	4.9	0.115	0	0.14	1	0	7.3	-3.67	3.5	-0.12	5	1	9	0.4	1.1	99	1	2	2	1	0	1	2	12	20.4	-2.49	0.08
S72R	-0.46	-1.294	-0.621	0.071	1.035	-0.898	-0.53	-1	6	4	0.0442	-0.9	-0.5	-0.2	0.3	0.12	2	-0.2	-0.4	-0.8	5.6	5.4	5.7	-0.263	-1	-0.16	0	-2	-5.9	-2.18	0	-0.69	3	1	6	-2.2	-0.2	110	-1	-1	-2	-1	-0.6	-1	-1	-11	17.5	-2.78	0.08
S72N	-0.76	-0.29	-1.072	-0.455	0.232	-1.395	-0.01	1	7	6	0.1452	1.2	1.1	0.9	-0.3	0.14	3	0.5	0.3	-0.4	5.2	5.1	5.2	-0.334	0	0.14	1	0	-4.3	0.63	0.9	1.1	5	1	10	1.3	0.9	46	1	1	1	1	1	1	2	10	20.9	-2.13	-0.32
S72D	-0.84	-0.465	-1.92	-0.795	0.372	-2.107	-0.27	0	8	6	0.0424	-0.4	0.1	0.4	-2.1	0.01	0	0.7	0.2	-0.5	5.2	4.7	5.4	-0.565	0	0.22	0	-3	-4.9	1.9	-0.3	1.03	3	2	7	0.3	0.5	65	0	0	-1	0	-0.2	0	0	4	19.1	-2.34	-0.13
S72C	0.01	-0.058	-0.597	0.015	0.047	-1.2	1.42	-1	-1	-2	-0.0132	0.9	0.3	0.1	1.5	0.09	-18	-0.1	-0.1	-0.5	5.1	5.3	5.5	-0.164	-2	0.1	0	-2	28.2	-5.8	1.3	-1.37	4	1	8	0	0.1	112	-1	-1	-2	-1	-7.7	1	1	-10	17.7	-3.41	0.02
S72Q	-0.65	-0.904	-1.161	-0.692	0.723	-1.289	-0.79	-2	6	4	0.1169	-1.4	-0.6	0.1	-2.3	0.25	0	0.7	0.3	-0.2	5.4	5.3	5.3	0.298	0	-0.06	-1	-4	-7.1	-1.63	0.9	-0.44	3	1	10	-0.1	0.2	68	0	0	-1	0	-1.2	-1	-1	0	17.6	-3.06	0.1
S72E	-0.98	-0.548	-1.748	-0.565	0.438	-1.946	-0.28	-1	6	3	0.0823	-1.2	-0.5	0.1	-2.8	0.1	0	0.9	0.5	-0.2	5.1	5.2	4.9	-0.207	-1	-0.17	0	-4	-9.3	-0.97	-0.8	-0.42	3	2	7	-2.7	0.2	80	0	0	-1	-1	-2.2	-1	0	-1	17.7	-2.57	-0.25
S72G	-1.04	0.553	-0.952	0.162	-0.443	-1.42	0.88	1	8	6	0.1075	0.8	0.6	0.4	-0.6	0.1	0	0.1	0.1	0	4.5	4.4	5.1	-0.1	-1	0.29	1	-1	-5.3	0.58	0.6	0.78	5	1	10	-0.1	0.4	56	0	0	-1	0	-1.3	1	1	2	20.2	-1.68	0.08
S72H	-1.43	-1.592	-1.266	0.746	1.274	-1.647	0.42	-2	3	2	-0.0005	-0.9	-0.5	-0.3	-1.6	0.15	0	-0.6	-0.6	-0.9	5.3	5.4	5.5	0.08	-1	0.14	-1	-5	-1.6	-3.1	0.3	-1.31	3	2	9	-0.3	-0.2	89	-1	-1	-2	-1	-2.6	-1	-2	-9	13.8	-3.12	-0.38
S72I	-0.62	-0.673	0.553	1.49	0.538	-0.316	2.37	-2	-8	-7	0.0332	-1.2	-1.4	-1.8	-0.5	0.35	-6	0.4	0.4	0	5.3	5.4	5.8	0.254	-4	-0.27	-1	-6	8.8	-11.75	0.4	-3.73	2	1	7	-0.3	-1.8	142	-2	-4	-4	-3	-4.7	-1	-1	-20	14.6	-3.47	0.33
S72L	-0.75	-1.111	0.425	1.099	0.889	-0.316	1.76	-4	-7	-6	0.0959	-1.5	-2.1	-2.2	-1.2	0.26	-4	0.3	0.4	0	5.2	5.6	5.5	0.39	-3	-0.19	-3	-7	7.9	-9.84	0.4	-3.79	2	1	7	0.1	-2.1	145	-3	-4	-4	-3	-5.2	-2	-2	-22	12.2	-4.12	0.26
S72K	-0.68	-0.875	-0.513	-0.482	0.7	-0.76	-0.68	-1	6	4	0.169	-1.2	-0.4	0	-1.5	0.1	1	1.3	0.7	-0.1	4.9	5.5	5.4	-0.246	-1	-0.24	0	-3	-10	-1.38	-0.1	0.3	3	2	6	-2.6	0.1	121	-1	0	-1	0	-1.5	-1	-1	3	16.6	-1.91	-0.5
S72M	-0.38	-0.79	-0.125	0.993	0.632	-0.44	0.69	-2	-5	-5	0.0185	-1.3	-1.5	-1.4	-1.3	0.32	-7	0.6	0.4	0	5.5	5.2	5.5	0.259	-2	-0.17	-2	-5	7.8	-7.62	0.6	-3.04	1	2	8	0.2	-1.4	135	-2	-2	-3	-2	-4.8	-1	-2	-10	14.7	-3.33	0.25
S72F	-0.66	-2.746	-0.497	0.85	2.197	-0.984	1.04	-3	-5	-5	0.0398	-1.8	-2.2	-2.6	0	0.1	-4	-0.7	-0.6	-0.8	5.4	5.6	5.5	0.357	-3	-0.01	-3	-6	8.9	-8.02	-0.4	-3.34	3	1	6	-0.5	-2.8	155	-2	-4	-4	-3	-4.8	-2	-1	-19	9.65	-4.01	-0.14
S72P	-0.75	-0.209	-0.777	-0.307	0.167	-0.548	-1.69	1	6	5	0.1626	1.4	1.1	0.5	0.4	0.17	1	0.5	0.5	0.3	5.4	5.2	5.1	0.057	-1	0.27	1	-1	-7.1	-1.44	-0.6	0.06	4	1	7	-1.8	0.4	74	-1	-1	-2	-1	-1	1	-1	-8	17.9	-1.56	-0.15
S72T	-0.2	-0.395	-0.615	0.254	0.316	-1.057	0.29	2	5	4	0.0228	1.5	1.5	1.4	1	0	5	0.5	0.2	-0.5	4.8	5.2	5.2	-0.43	1	0.45	1	1	-3	-0.07	2.8	1.29	5	1	9	-1.6	1.5	58	2	2	2	2	2	1	2	18	19.5	-2.22	-0.27
S72W	-0.73	-3.674	-0.929	1.069	2.939	-1.211	0.09	-2	-4	-3	-0.0802	-2.9	-3.9	-3.4	0.8	0.07	-7	-0.5	-0.7	-0.8	5.8	5.7	5.6	0.298	-3	-0.17	-2	-4	7.6	-7.36	-2	-3.55	2	1	4	-0.1	-3.3	177	-4	-4	-6	-4	-6.2	-3	-3	-29	9.7	-2.86	0.86
S72Y	-1.07	-1.936	-0.56	0.219	1.549	-0.808	0.26	-3	-1	-1	0.0214	-1.8	-1.9	-1.9	0.3	0.07	-1	-0.6	-0.6	-0.8	5.8	5.9	6.1	0.442	-2	-0.21	-3	-6	10.5	-6.95	0.1	-2.88	3	1	6	-0.1	-1.9	144	-2	-3	-3	-2	-3.4	-1	0	-19	14.4	-3.43	-0.03
S72V	-0.71	-0.482	0.427	2.27	0.386	-0.548	2.84	-2	-6	-5	0.1766	-0.9	-0.9	-1	-2.2	0.25	-5	0.3	0.4	-0.2	5.1	5.4	5.4	0.316	-3	-0.18	-1	-5	11.7	-10.43	1.1	-2.85	2	2	7	0	-1	124	-1	-2	-3	-2	-4.3	-1	-1	-22	15.1	-2.95	0.25
Q73A	0.21	0.942	-0.012	-0.3	-0.754	-0.365	0.24	-1	0	1	-0.0457	-1.7	-0.9	-0.3	-2.1	0.21	1	0.6	0.4	0.2	5	5.4	5.3	-0.008	-1	-0.01	0	-3	6.3	-4.22	3.5	-1.3	3	2	9	0.1	-0.2	91	-1	-1	-2	-1	-0.6	-1	-2	-3	17.2	-3.65	0.08
Q73R	-0.3	0.202	-0.114	-0.052	-0.162	-0.597	0.5	1	16	12	0.0059	2.5	2.2	1.6	0.3	-0.12	7	0.2	-0.4	-1	6.1	6	6.4	0.222	1	0.57	1	-1	-4.8	-0.66	3.2	1.31	3	1	6	-2	1.5	43	1	1	1	1	2.1	2	6	12	19.6	-4.13	-0.11
Q73N	-0.73	0.543	-0.928	-0.712	-0.434	-1.24	-0.11	0	13	10	-0.005	0.1	0.5	0.7	0.4	-0.05	1	0.8	0.3	-0.3	5.3	5.9	5.9	-0.187	0	0.2	1	-3	-5.3	0.14	0.8	-0.14	3	2	10	0.8	0.7	46	0	0	0	0	-0.8	0	3	2	18.6	-3	-0.05
Q73D	-1.5	0.588	-1.483	-1.282	-0.47	-1.704	-0.28	1	16	13	-0.0728	0.6	0.6	0.8	0.3	0.12	1	1.2	0.6	-0.3	5.3	5.5	5.5	-0.128	0	0.19	2	-2	-6.8	0.51	0.6	0.78	4	2	6	1.2	0.9	61	0	0	-1	0	-1.1	1	2	2	22.2	-3.15	0.21
Q73C	0.51	0.632	0.277	-0.09	-0.505	-0.174	0.72	-7	-10	-9	0.0715	-3.2	-3.3	-2.6	-3.1	0.04	-14	0.1	0.3	0	5.5	5.4	6.1	0.487	-3	-0.29	-5	-12	24	-9.5	0	-3.78	1	2	8	-0.1	-2.4	154	-3	-4	-5	-3	-6.9	-3	-3	-30	13.8	-4.37	0.21
Q73E	-0.16	0.03	-0.991	-0.241	-0.024	-1.538	0.75	2	17	13	-0.0413	2.1	1.7	1.7	2	0.1	5	1.6	0.7	-0.2	5.4	5.7	6.5	-0.728	1	0.51	2	2	-8.3	0.5	3.3	2.62	4	1	6	-1.5	1.7	29	2	3	3	2	2.4	2	7	19	20.4	-3.45	0.03
Q73G	-0.55	1.149	-0.105	-0.193	-0.919	-0.766	1.44	-3	0	0	0.171	-1.6	-1.4	-1.1	-2.1	0.2	-3	0.6	0.5	0.2	5.1	5.9	7.2	-0.072	-2	-0.13	-1	-6	-8.4	-2.03	-1	-1.93	2	2	10	-0.5	-1	87	-2	-3	-4	-2	-2.8	-1	-1	-20	16.3	-3.02	-0.11
Q73H	-0.93	0.041	-0.39	0.4	-0.033	-0.894	0.93	3	6	2	-0.0125	3.2	2.4	1.4	3.6	0.22	2	-0.1	-0.2	-0.9	5.2	6.2	6.8	0.247	0	0.05	3	1	-1.4	-2.34	2.7	-0.1	4	1	9	0.4	1.2	24	1	1	1	1	1.4	2	7	3	21.2	-4.2	-0.31
Q73I	1.16	0.189	1.341	1.085	-0.151	0.677	1.66	-3	-12	-12	-0.048	-3.8	-2.7	-2	-1.9	0.14	-7	0.3	0.7	0	5.4	5.7	6	0.02	-3	-0.43	-2	-7	11.2	-8.94	1.2	-4.13	1	3	7	-0.5	-1.9	109	-2	-4	-5	-3	-7	-3	-4	-30	15.8	-4.65	0.33
Q73L	1.04	0.448	1.282	0.438	-0.358	0.677	1.33	-2	-9	-9	-0.0172	-2.4	-2	-1.7	0.1	0.08	-10	0.3	0.4	-0.2	5.8	5.9	5.6	0.391	-3	-0.3	-2	-4	10	-7.32	2.6	-2.74	2	1	7	-1.4	-1.6	113	-2	-3	-4	-2	-4.4	-2	-2	-23	13.3	-5.36	0.17
Q73K	0.05	0.404	0.086	-0.281	-0.323	-0.47	0.48	0	22	16	-0.0735	2.5	2.2	1.7	2.2	-0.2	4	1.5	0.8	-0.3	5.7	5.8	5.8	-0.181	1	0.52	1	-2	-8.9	0.13	3.1	2.36	4	1	6	-1.9	1.5	53	1	2	2	2	1.1	2	6	15	22	-2.56	0
Q73M	1.35	0.241	1.342	0.181	-0.193	1.033	0.78	-1	-2	-3	-0.1038	-3.1	-1.7	-1	-1.2	-0.01	-8	0.3	0.5	0	4.9	5.6	5.2	0.013	-2	-0.18	-1	-3	8.9	-6	3.4	-1.42	2	2	8	0.5	-1	101	0	-1	-1	0	-0.6	-2	-2	1	17.8	-4.46	0.27
Q73F	-0.31	0.024	0.284	0.083	-0.019	-0.071	0.94	-6	-10	-10	-0.0171	-4.4	-3.6	-2.8	-2.1	-0.04	-4	-0.4	-0.3	-0.6	5.7	6.1	6.1	0.283	-3	-0.44	-5	-11	9.2	-7.28	-0.6	-4.69	1	2	6	-0.3	-2.6	116	-4	-5	-5	-4	-6.4	-4	-4	-29	11.5	-4.89	0.14
Q73P	0.4	1.008	0.318	0.081	-0.807	0.362	-1.29	0	1	0	0.1127	0.1	-0.1	-0.2	1	-0.05	-4	0.6	0.5	0.3	5.7	5.4	5.8	-0.545	-1	-0.03	0	-2	-9	-2.89	-0.2	-0.67	3	1	8	-0.3	-0.2	76	-1	-2	-3	-1	-3.6	0	0	-11	18	-2.67	-0.11
Q73S	-0.86	0.728	-1.011	-1.189	-0.582	-1.224	-0.5	-2	6	4	0.1169	-1.4	-0.6	0.1	-2.3	0.25	0	0.7	0.3	-0.2	5.4	5.3	5.3	0.298	0	-0.06	-1	-4	-2.8	-1.96	1.3	-0.59	3	1	10	0.1	0.2	68	0	0	-1	0	-1.2	-1	-1	0	17.6	-3.06	0.1
Q73T	-0.73	0.662	-0.361	-0.499	-0.53	-0.876	0.52	-2	6	2	-0.0243	-1.7	-0.7	-0.1	-1.7	0	2	0.6	0.4	-0.4	5.6	5.3	6.3	0.06	-1	-0.15	-1	-5	-6.1	-2.68	0.8	-1.87	3	2	9	0.7	0	42	-1	-1	-1	-1	-0.4	-1	-2	-7	17.4	-3.44	-0.32
Q73W	-0.2	-0.296	0.155	0.653	0.237	-0.202	1.17	-6	-3	-5	-0.054	-2.6	-3.3	-2.8	-2.3	-0.11	-12	-0.4	-0.5	-0.9	5.5	6.2	6.7	0.459	-2	-0.17	-5	-11	8.3	-6.16	1.2	-1.51	1	1	4	-0.2	-2.7	130	-2	-3	-4	-1	-8.2	-3	0	-19	16.6	-4.87	0.01
Q73Y	0.5	-0.271	0.611	0.39	0.217	0.192	1.15	-5	-3	-4	-0.1431	-1.4	-1.9	-1.8	-0.8	-0.18	-5	-0.3	-0.4	-0.8	5.6	6.7	5.5	-0.036	-2	-0.28	-4	-10	10.4	-6.52	1.6	-2.55	2	1	6	0	-1.7	99	-1	-2	-3	-1	-5.1	-2	0	-9	14.6	-4.75	-0.21
Q73V	0.6	0.333	1.113	0.299	-0.267	0.362	1.99	-3	-12	-12	0.1061	-3.5	-2.4	-1.7	-2	0.17	-2	0.4	0.6	0	5.6	5.4	6	-0.191	-3	-0.38	-2	-6	13.1	-8.49	0.7	-4.38	2	2	7	-0.8	-1.5	96	-3	-3	-4	-3	-3.6	-3	-4	-19	15.2	-4.29	0.05
V74A	-2.71	0.238	-2.93	-2.081	-0.191	-2.474	-2.66	0	-5	-4	-0.1431	0.7	0.4	0.1	1	-0.38	0	-0.5	-0.2	-0.4	4.9	5.4	5.2	-0.359	-1	0.06	0	-2	13.4	-3.35	4.6	0.27	5	1	8	3.9	0.1	64	0	0	-1	0	-0.5	1	0	6	16.7	-3.86	-0.11
V74R	-1.12	-0.552	-2.054	-0.168	0.442	-1.954	-3.83	-3	-11	-10	0.0475	-3.7	-2.9	-2.2	-2.1	0.17	-4	-0.3	-0.3	-0.6	5.6	6	6	-0.011	-3	-0.29	-2	-7	-5.4	-7.47	-2.2	-3.71	2	2	3	-0.7	-2	96	-2	-4	-4	-3	-4.9	-3	-2	-32	14.4	-3.7	0.35
V74N	-2.48	0.204	-2.608	-1.791	-0.163	-2.486	-2.71	-3	-11	-11	0.118	-2.4	-2.3	-2.2	-2.2	0.39	-4	0.7	0.7	0.1	5.4	5.6	5.4	0.158	-4	-0.46	-2	-7	-10.7	-11.62	-3.8	-4.37	2	2	7	0.9	-2.2	133	-3	-4	-5	-3	-5.7	-2	-3	-31	14.8	-2.76	0.22
V74D	-3.35	0.244	-3.611	-2.969	-0.195	-3.224	-3.52	-3	-13	-12	0.2728	-3.3	-3	-2.9	1	0.66	-10	1	0.8	0.4	5.5	5.6	5.6	0.442	-5	-0.48	-2	-7	-14.8	-13.79	-5.9	-5.3	3	1	4	-0.1	-2.9	152	-3	-5	-6	-4	-5.2	-2	-3	-31	15.1	-3.28	0.11
V74C	-2.09	0.179	-1.896	-0.292	-0.143	-1.787	-1.45	-2	3	5	-0.2349	-3.1	-1.7	-0.2	-2.2	-0.51	0	-0.3	-0.3	-0.9	5.4	5.7	5.8	-0.026	0	0.33	-2	-5	41.3	1.58	5.4	1.94	2	1	9	0.6	0	192	-1	-1	-2	-1	-4.8	-2	0	-6	21.4	-4.82	-0.22
V74Q	-1.35	0.045	-2.498	-0.76	-0.036	-2.109	-4.14	-3	-12	-12	0.1061	-3.5	-2.4	-1.7	-2	0.17	-2	0.4	0.6	0	5.6	5.4	6	-0.191	-3	-0.38	-2	-6	-8.6	-8.92	-2.6	-4.67	2	2	7	0.8	-1.5	96	-3	-3	-4	-3	-3.6	-3	-4	-19	15.2	-4.29	0.05
V74E	-1.67	-0.154	-3.283	-0.8	0.123	-2.904	-3.36	-3	-12	-11	0.101	-3	-2.7	-2.1	1.3	0.41	-6	0.8	0.9	0.2	5.3	5.4	5.5	0.255	-4	-0.44	-2	-6	-13.4	-10.84	-4.9	-5.26	4	1	4	0.1	-1.9	121	-3	-4	-4	-3	-4.2	-2	-2	-28	15.1	-3.2	0.3
V74G	-3.68	0.357	-3.639	-2.861	-0.285	-3.072	-3.2	-2	-8	-7	0.1859	-2.3	-2.5	-3.1	1.1	0.04	-5	0.1	0.3	0.1	5.2	4.6	4.9	0.141	-5	-0.12	-1	-5	-11.4	-11.38	-2.5	-3.06	4	1	8	-0.4	-3.3	109	-3	-5	-6	-4	-5.6	-2	-1	-30	14.5	-2.77	0.17
V74H	-1.18	-0.499	-3.128	-0.725	0.399	-2.928	-2.51	-3	-4	-3	-0.0039	-3.8	-3	-2.1	-2.1	0.18	-6	-0.7	-0.4	-0.9	5.4	5.6	5.8	0.006	-3	-0.18	-2	-6	1	-6.24	-1.4	-3.82	1	2	8	-0.1	-2	84	-3	-5	-5	-4	-3.9	-3	-4	-29	12.9	-4.14	-0.23
V74I	-0.32	-0.011	-0.485	-0.063	0.009	-0.726	-0.6	3	9	11	-0.4223	3.9	3.6	3.2	1	-0.68	8	-0.5	-0.2	-0.9	5.6	6	6.1	-0.253	3	0.7	4	2	35.9	9.49	11.9	7	5	1	10	2.1	3.1	29	3	4	4	4	3.9	4	2	35	22.2	-5.31	-0.33
V74L	-0.44	-0.237	-0.72	-0.568	0.19	-0.726	-1.5	1	5	6	-0.4593	1.9	2	1.9	1.1	-0.8	6	-0.4	-0.4	-1	5.6	6	6.1	-0.454	1	0.49	2	-2	29.2	5.63	8.4	3.43	5	1	10	-0.1	1.8	32	1	1	1	1	1.8	2	0	18	18.9	-6.03	-0.48
V74K	-2.28	-0.478	-2.13	-1.103	0.382	-1.817	-3.86	-4	-14	-13	0.0609	-3.8	-2.7	-1.9	-2.1	0.16	-6	0.7	1	0.1	5.7	5.9	6.3	0.253	-3	-0.36	-2	-8	-12.6	-9.8	-4.8	-5.11	3	2	3	-1.1	-1.7	97	-2	-3	-4	-3	-3.7	-3	-4	-23	13.5	-2.19	0.4
V74M	-1.13	-0.442	-1.371	-1.111	0.353	-1.027	-2.07	1	0	1	-0.2127	3.3	2.5	1.8	1	-0.47	6	-0.2	-0.2	-0.8	5.5	5.9	5.9	-0.265	1	0.23	2	-1	23	1.76	6.1	1.69	4	1	10	1	1.6	21	1	1	1	1	0.7	2	1	10	19.1	-5.16	-0.4
V74F	-1.41	-0.473	-1.789	-1.078	0.378	-1.356	-2.06	-3	5	7	-0.4001	-0.5	-0.1	0.1	1	-0.67	1	-1.3	-1	-1.4	5.6	6	6.1	-0.288	0	0.47	-1	-7	26	3.32	5.1	1.39	4	1	8	-0.3	0.1	50	0	-1	-2	-1	-1.3	0	-1	0	17.2	-5.33	-0.27
V74P	-0.92	0.291	-2.045	-1.284	-0.233	-1.292	-4.82	-2	-7	-5	0.0868	-1.6	-1.7	-1.9	-2.1	-0.08	-4	0.3	0.3	0.2	5.8	5.7	5.5	0.358	-3	-0.17	-1	-5	-8.4	-8.51	-3	-3.05	3	2	10	-0.2	-1.8	68	-3	-4	-4	-3	-5.2	-1	-3	-18	11.1	-2.43	0.16
V74S	-3.47	0.23	-3.364	-2.703	-0.184	-2.988	-4.39	-2	-6	-5	0.1766	-0.9	-0.9	-1	-2.2	0.25	-5	0.3	0.4	-0.2	5.1	5.4	5.4	0.316	-3	-0.18	-1	-5	-5.5	-10.91	-1.4	-2.86	2	2	7	0	-1	124	-1	-2	-3	-2	-4.3	-1	-1	-22	15.1	-2.95	0.25
V74T	-2.53	0.095	-2.753	-1.313	-0.076	-2.512	-2.93	0	-3	-1	0.0119	0.6	0.4	0.2	-2.2	0	-1	0.3	0.3	-0.3	5.6	5.7	5.8	0.251	-1	0.07	0	-2	-3.9	-6.7	2	-0.24	3	2	8	1.5	0	69	0	0	0	0	-1.9	0	0	6	17.9	-2.87	0.27
V74W	-1.78	-0.906	-2.116	-0.32	0.725	-1.879	-2.31	-8	4	4	-0.2898	-4.8	-4.5	-2.9	-2.1	-0.62	-5	-1.1	-0.9	-1.1	6.3	6.3	6.4	-0.034	-2	0.29	-6	-14	22.1	1.31	1.3	-1.03	3	2	7	-0.1	-2.6	88	-3	-4	-5	-3	-4.9	-3	-2	-28	11.6	-4.7	0.2
V74Y	-1.22	-0.735	-2.119	-0.166	0.588	-1.615	-2.61	-3	2	2	-0.2792	-3.8	-2.6	-1.4	-2.2	-0.27	-1	-1	-0.7	-1.1	5.9	6	6.1	0.075	-2	0.31	-2	-6	25.1	1.87	3.8	0.05	3	2	9	0.1	-1.1	55	-1	-2	-3	-1	-1.8	-3	-4	-9	16.5	-4.54	0.03
I75A	-2.82	0.759	-2.679	-2.436	-0.607	-2.504	-1.43	-1	-6	-3	-0.0737	0.1	-0.4	-0.8	-1.8	-0.35	0	-0.4	-0.1	-0.4	5.2	5.5	5.5	-0.535	-2	-0.1	-1	-4	12.7	-3.54	4.1	-0.31	2	2	8	0.8	-0.8	94	-1	-2	-3	-1	-2.2	0	0	-5	17.2	-4.45	-0.08
I75R	-1.92	0.209	-1.463	-0.573	-0.168	-1.734	-0.97	-2	-11	-10	-0.0266	-3.8	-3.2	-2.6	-1.2	0.18	-7	-0.4	-0.2	-0.6	5.9	6.1	6.2	-0.014	-3	-0.29	-2	-5	-5.6	-7.1	-2.9	-4.43	2	2	3	-0.2	-2.4	97	-3	-4	-5	-4	-5.4	-3	-3	-28	14.3	-4.29	0.37
I75N	-3.01	0.716	-2.306	-1.856	-0.573	-2.378	-1.53	-2	-11	-11	0.1485	-2.5	-2.7	-2.8	0.9	0.55	-8	0.7	0.7	0.2	5.3	5.7	5.3	0.456	-5	-0.37	-2	-4	-11.3	-11.57	-3.8	-4.41	2	1	7	0.2	-2.8	149	-2	-5	-6	-3	-4.7	-2	-3	-32	14.8	-3.42	0.16
I75D	-3.41	0.655	-2.993	-2.429	-0.524	-2.948	-1.55	-3	-14	-12	0.1892	-4.2	-4	-3.9	-2.1	0.54	-9	0.9	0.9	0.4	5.7	5.6	6	0.229	-6	-0.54	-2	-6	-15	-13.36	-5.9	-5.36	1	2	3	0	-3.8	168	-4	-5	-7	-4	-4.8	-3	-3	-34	13.7	-3.46	0.54
I75C	-1.94	0.397	-1.529	-0.415	-0.317	-1.615	-0.73	-3	2	4	-0.2235	-3.6	-2.4	-1.2	-1.9	-0.48	-3	-0.2	-0.2	-0.8	5.2	5.5	5.9	-0.415	-1	0.26	-2	-5	39.5	0.31	4.8	1.3	2	2	9	0.1	-1.1	198	-3	-2	-2	-2	-7.7	-2	-1	-6	20.9	-5.53	-0.3
I75Q	-2.45	0.267	-2.227	-1.353	-0.213	-2.202	-1.8	-3	-12	-12	-0.048	-3.8	-2.7	-2	-1.9	0.14	-7	0.3	0.7	0	5.4	5.7	6	0.02	-3	-0.43	-2	-7	-9	-8.69	-2.4	-4.51	1	3	7	0.5	-1.9	109	-2	-4	-5	-3	-7	-3	-4	-30	15.8	-4.65	0.33
I75E	-3.41	0.205	-2.591	-0.68	-0.164	-2.705	-0.94	-3	-11	-10	0.1103	-4.1	-3.6	-2.9	-2.3	0.38	-8	0.7	0.8	0.2	5.6	5.9	5.9	0.385	-4	-0.51	-2	-5	-13.5	-10.38	-5.7	-6.08	1	3	3	-0.5	-2.7	134	-3	-5	-6	-4	-4.8	-3	-4	-33	14.9	-3.99	0.13
I75G	-3.53	1.09	-3.056	-2.365	-0.872	-3.056	-0.68	-4	-10	-8	0.1174	-3.4	-3.8	-4.3	-2.5	0.21	-3	0.2	0.3	0.1	5.5	5.1	5.2	0.127	-6	-0.22	-3	-9	-12.7	-12.05	-2.5	-3.12	2	2	7	0	-4.5	135	-4	-6	-7	-4	-5.5	-3	-2	-41	14.7	-3.5	0.05
I75H	-0.74	0.149	-2.423	-0.341	-0.119	-2.618	-0.79	-4	-4	-3	-0.0326	-3.7	-3.2	-2.3	-1.8	0.19	-4	-0.8	-0.5	-0.7	5.9	5.9	6.3	-0.062	-3	-0.14	-2	-8	0.6	-6.06	-1.2	-3.69	1	2	8	-0.1	-2.2	94	-3	-5	-6	-4	-5.1	-3	-4	-28	12.4	-4.55	-0.02
I75L	-0.36	-0.02	-0.663	0.389	0.016	-0.897	-0.56	1	8	8	-0.5112	2.4	2.7	2.8	1.2	-0.79	7	-0.4	-0.3	-1	5.6	6.1	6.3	-0.223	2	0.6	2	-1	29.5	6.53	9.8	4.84	5	1	10	-0.3	2.8	5	2	2	2	2	2.6	2	1	28	21	-6.67	-0.5
I75K	-1.97	0.205	-1.744	-0.822	-0.164	-1.974	-0.84	-2	-13	-12	0.0682	-3.8	-3	-2.3	0.7	0.21	-7	0.7	1	0.2	5.8	5.9	5.9	-0.058	-4	-0.4	-2	-5	-12.6	-9.26	-4.7	-5.08	2	2	3	-0.6	-2.1	102	-3	-4	-5	-3	-4.7	-3	-4	-31	14.2	-2.88	0.32
I75M	0.02	-0.177	-0.824	-0.53	0.141	-0.756	-1.12	1	2	3	-0.2137	4	3.1	2.6	3.3	-0.6	10	-0.3	-0.2	-0.8	5.7	5.9	6.1	-0.103	1	0.36	2	0	22.8	2.19	7.4	2.88	4	1	9	1.3	2.5	10	2	2	2	2	2.6	3	1	12	20.9	-5.37	0
I75F	-2.14	-0.168	-1.476	-0.488	0.134	-1.531	-0.59	0	6	7	-0.3791	0	0.5	0.9	1.3	-0.65	3	-1.4	-1.1	-1.4	6	6.2	6.4	-0.348	0	0.6	1	-2	25.3	3.12	6.3	2.56	4	1	9	-0.2	1	21	0	0	-1	0	0.5	0	-1	8	18.4	-6.11	-0.44
I75P	-1.21	0.397	-1.845	-0.975	-0.317	-1.416	-2.97	-3	-14	-9	0.0882	-2	-2.3	-2.6	-1.6	0.05	-3	0.4	0.4	0.3	5.7	5.9	5.9	0.382	-4	-0.19	-2	-7	-8.9	-8.48	-3.1	-3.16	2	2	9	0.2	-2.6	95	-2	-4	-5	-3	-5.7	-2	-3	-30	9.35	-3.09	0.11
I75S	-3.56	0.614	-3.138	-1.986	-0.491	-3.024	-2.12	-2	-8	-7	0.0332	-1.2	-1.4	-1.8	-0.5	0.35	-6	0.4	0.4	0	5.3	5.4	5.8	0.254	-4	-0.27	-1	-6	-6.2	-11.11	-2.2	-3.78	2	1	7	0.3	-1.8	142	-2	-4	-4	-3	-4.7	-1	-1	-20	14.6	-3.47	0.33
I75T	-3.15	0.243	-2.558	-0.781	-0.194	-2.637	-1.21	0	-4	-2	-0.07	0.7	0.3	-0.3	0.8	0	-3	0.3	0.4	-0.3	5.6	5.8	6.1	0.167	-2	0	0	-2	-4.7	-6.99	1.1	-1.2	3	1	8	0.8	-0.6	89	-1	-1	-2	-1	-3.2	1	0	-8	17.5	-3.61	0.14
I75W	-2.19	-0.442	-1.639	-0.717	0.354	-2.01	-0.33	-7	4	4	-0.1961	-5	-4.4	-2.3	-2.2	-0.65	-6	-1.2	-1	-1.2	6.2	6.3	6.6	-0.505	-1	0.36	-5	-12	21.3	1.12	1.6	-0.79	2	3	8	-0.5	-1.8	61	-2	-4	-5	-3	-3.3	-4	-3	-28	10.4	-5.79	-0.26
I75Y	-1.9	-0.223	-1.531	0.32	0.178	-1.681	-0.46	-2	2	3	-0.3164	-3.3	-2.2	-1	-1.6	-0.33	-2	-1.1	-0.8	-1.2	6	6.2	6.2	-0.1	-1	0.43	-1	-5	24.1	1.5	4	0.26	3	2	9	0	-0.7	33	0	-2	-3	-1	-2.5	-2	-4	-8	17.6	-5.39	-0.12
I75V	-1.66	0.268	-1.007	-0.705	-0.214	-1.416	0.29	3	9	11	-0.4223	3.9	3.6	3.2	1	-0.68	8	-0.5	-0.2	-0.9	5.6	6	6.1	-0.253	3	0.7	4	2	35.5	8.16	11.8	7.02	5	1	10	-2.1	3.1	29	3	4	4	4	3.9	4	2	35	22.2	-5.31	-0.33
F76A	-0.76	0.988	-1.97	-0.697	-0.79	-1.446	-3.73	-4	-4	-2	-0.1119	-3.2	-3.1	-2.6	-2.4	-0.33	-1	-0.3	0	-0.2	5.1	5.5	5.8	0.132	-2	-0.25	-4	-7	11.4	-3.42	1.8	-2.29	2	2	7	0.2	-2.3	113	-2	-3	-4	-3	-3.2	-3	-2	-19	11.9	-4.43	0.01
F76R	-1.71	0.292	-2.164	-1.365	-0.234	-2.103	-2.18	-4	-8	-8	-0.0904	-4.9	-4.3	-3.5	-1.5	0.08	-6	-0.5	-0.4	-0.6	5.7	6.1	5.9	-0.018	-3	-0.31	-4	-8	-6.5	-6.69	-2	-3.14	1	2	1	0.5	-3.2	97	-2	-4	-5	-3	-6	-4	-4	-30	10.1	-4.51	0.22
F76N	-2.72	0.93	-2.638	-1.669	-0.744	-2.464	-2.36	-4	-9	-9	0.0018	-3.5	-3.5	-3.2	-1.3	0.29	-3	-0.4	-0.4	-0.6	5.8	6.1	6.1	0.336	-4	-0.33	-4	-8	-9.3	-8.26	-4.4	-4.59	1	2	6	0.4	-3.1	158	-2	-4	-6	-4	-3.8	-3	-4	-29	11.4	-3.89	-0.22
F76D	-2.98	0.95	-3.027	-3.119	-0.76	-2.747	-2.76	-7	-10	-9	0.0827	-5.7	-5.4	-4.7	-1.7	0.48	-6	-0.1	-0.2	-0.3	5.6	5.9	5.6	0.118	-5	-0.4	-6	-13	-11.9	-8.93	-6.3	-5.31	1	2	2	0.1	-4.5	177	-4	-5	-6	-5	-7	-5	-6	-33	9.04	-3.52	0.55
F76C	0.07	0.715	-1.237	-0.447	-0.572	-1.14	-1.33	-6	2	3	-0.3262	-0.1	-0.1	-0.7	1.8	-0.53	-12	-1.4	-1.2	-1.5	5.4	5.8	5.9	-0.095	-2	0.3	-4	-11	39.2	1.34	3.8	0.64	3	1	8	0	-0.8	205	-2	-4	-4	-2	-4.4	0	1	-18	13.5	-4.81	0.49
F76Q	-1.77	0.605	-2.3	-0.991	-0.484	-2.065	-2.58	-6	-10	-10	-0.0171	-4.4	-3.6	-2.8	-2.1	-0.04	-4	-0.4	-0.3	-0.6	5.7	6.1	6.1	0.283	-3	-0.44	-5	-11	-8.7	-7.06	-3.1	-4.86	1	2	6	0.3	-2.6	116	-4	-5	-5	-4	-6.4	-4	-4	-29	11.5	-4.89	0.14
F76E	-2.8	0.514	-2.68	-1.265	-0.411	-2.524	-1.82	-6	-7	-7	0.0885	-6.7	-5.7	-4.3	-2.9	0.34	-10	-0.1	-0.1	-0.4	5.8	5.9	6	0.27	-4	-0.5	-5	-12	-12.5	-8.01	-4.3	-4.31	0	3	2	0.1	-3.9	140	-3	-5	-6	-3	-6.4	-5	-6	-32	9.24	-4.1	0.09
F76G	-1.91	1.38	-2.206	-0.953	-1.104	-1.85	-2.33	-5	-4	-3	0.0789	-5.7	-5.8	-5.4	-1.9	0.11	-8	0.3	0.2	0.1	5.4	6	5.3	0.457	-5	-0.09	-5	-8	-9.4	-7.42	-2.6	-2.9	1	2	6	0.5	-5.2	153	-3	-5	-6	-4	-8.6	-5	-4	-32	9.84	-3.76	-0.15
F76H	-1.67	0.398	-1.889	-0.868	-0.318	-1.896	-1.46	-2	-1	-1	-0.125	0.1	0.3	0	-1.1	-0.19	-1	-0.8	-0.6	-0.9	5.5	6	6.1	-0.141	-1	-0.06	-2	-5	0.4	-4.96	1.1	-0.99	2	2	7	0.5	-0.1	100	-2	-2	-2	-1	-1.7	0	-3	-8	10.7	-3.82	0.79
F76I	0.86	0.26	0.069	0.238	-0.208	-0.131	0.43	0	6	7	-0.3791	0	0.5	0.9	1.3	-0.65	3	-1.4	-1.1	-1.4	6	6.2	6.4	-0.348	0	0.6	1	-2	27.2	2.74	7	2.42	4	1	9	0.2	1	21	0	0	-1	0	0.5	0	-1	8	18.4	-6.11	-0.44
F76L	0.48	0.297	-0.375	0.29	-0.237	-0.131	-2.25	0	5	6	-0.545	2.4	2.2	2.1	2.2	-0.78	3	-1.4	-1.2	-1.4	5.8	6.2	6.3	-0.46	1	0.44	2	-2	23.2	1.57	7.6	2.96	4	1	9	1	2	22	1	1	0	1	1.8	2	1	17	20.6	-6.65	-0.4
F76K	-1.99	0.175	-1.786	-0.836	-0.14	-1.723	-1.68	-6	-11	-10	-0.0416	-6.3	-5.1	-3.6	-2.8	0.11	-8	-0.2	-0.1	-0.2	5.5	5.5	5.8	0.259	-4	-0.41	-5	-12	-12.2	-7.53	-5.1	-5.13	0	3	1	0.7	-3.3	102	-3	-5	-5	-4	-5.6	-5	-5	-29	9.68	-2.7	0.57
F76M	0.57	0.23	-0.363	0.132	-0.184	-0.308	-0.6	-1	2	3	-0.1785	-0.1	0.7	1.3	0.5	-0.89	0	-1.4	-1.2	-1.4	5.8	6.2	6	-0.501	1	0.22	0	-3	18.9	-0.35	4.8	0.69	2	2	8	-0.3	1.6	28	0	0	0	0	-0.6	0	0	2	20.2	-5.58	-0.14
F76P	0.78	0.802	-1.147	0.331	-0.642	-0.58	-4.14	-5	-6	-5	-0.0604	-3.2	-3.4	-3.8	-1.8	-0.19	-4	-0.7	-0.6	-0.6	5.5	5.8	5.6	-0.083	-3	-0.12	-5	-9	-8	-6.23	-3.8	-3.57	2	2	8	0	-3.8	114	-3	-5	-6	-4	-5	-3	-4	-39	3.14	-3.46	-0.19
F76S	-2.98	1.046	-2.96	-2.586	-0.837	-2.645	-3.58	-3	-5	-5	0.0398	-1.8	-2.2	-2.6	0	0.1	-4	-0.7	-0.6	-0.8	5.4	5.6	5.5	0.357	-3	-0.01	-3	-6	-4.1	-7.68	-2.2	-3.35	3	1	6	0.5	-2.8	155	-2	-4	-4	-3	-4.8	-2	-1	-19	9.65	-4.01	-0.14
F76T	-2.06	0.821	-2.529	-1.373	-0.657	-2.296	-2.54	-4	-4	-3	-0.112	-2.4	-2.6	-2.2	-2.1	0	-2	-0.8	-0.6	-0.8	5.7	6.1	5.9	0.058	-2	0.02	-3	-8	-5.3	-6.23	-0.1	-2.07	1	2	7	-0.8	-2.2	103	-1	-3	-4	-2	-5	-2	-2	-18	12.8	-3.85	-0.02
F76W	-0.52	-0.509	-0.198	0.589	0.407	-0.223	-1.22	-1	5	4	-0.3405	-1.6	0.5	3	0	-0.78	9	-1.2	-1.2	-1.4	6.2	6.5	6.3	-0.185	3	0.41	0	-4	18.4	-0.5	4.4	2.45	3	2	9	-0.7	3.6	40	1	1	0	1	3.4	-1	-3	14	19.3	-5.72	-0.13
F76Y	-0.21	-0.044	-0.259	0.557	0.035	-0.484	-0.76	4	3	3	-0.4212	5.6	5.9	5.3	2	-0.49	8	-1.2	-1	-1.3	5.9	6.4	6.1	-0.335	3	0.54	7	2	21	-0.36	7.6	4.24	5	1	10	0.5	5.1	22	3	4	4	4	3.4	5	2	37	22.6	-5.33	-0.07
F76V	0.74	0.616	-0.738	0.315	-0.493	-0.58	-1.65	-3	5	7	-0.4001	-0.5	-0.1	0.1	1	-0.67	1	-1.3	-1	-1.4	5.6	6	6.1	-0.288	0	0.47	-1	-7	27.5	1.52	5.8	1.36	4	1	8	0.3	0.1	50	0	-1	-2	-1	-1.3	0	-1	0	17.2	-5.33	-0.27
C77A	-0.9	0.029	-1.28	0.294	-0.023	-1.401	-0.83	-3	5	2	-0.1085	-1.7	-1.2	0.3	-1.9	-0.26	-5	-0.3	-0.2	-0.5	5	5.3	5.1	0.159	0	0.04	-2	-6	19.2	-1.72	2.7	-0.65	2	2	9	0.4	0.5	195	-1	-1	-1	-1	-3.4	-1	0	6	21.5	-3.99	0
C77R	-1.19	-0.536	-0.611	0.629	0.429	-0.837	-1.53	-4	-9	-7	0.0544	-0.4	-1.6	-2.2	0.7	0.32	-16	-0.7	-0.6	-0.6	5.9	5.6	6.1	0.174	-4	-0.2	-4	-7	-6.6	-8.93	-3	-3.48	2	1	4	-0.2	-2.2	180	-3	-5	-6	-4	-5.6	-1	-1	-29	14.4	-4.41	-0.12
C77N	-0.78	-0.212	-0.548	0.238	0.169	-0.887	-0.76	-5	-4	-5	-0.0844	-1.6	-1.9	-1.8	-1.5	0.28	-13	0.2	0.3	-0.1	5.7	5.7	5.2	0.105	-3	-0.14	-4	-9	-7	-11.04	-2.4	-1.98	2	2	8	-0.2	-1.8	139	-2	-4	-5	-2	-7.6	-1	-1	-30	14.7	-1.76	1.46
C77D	-0.69	-0.191	-0.404	-0.218	0.153	-0.805	-0.55	-7	-8	-8	0.1169	-3.7	-3.7	-3.2	-1.6	0.38	-13	0.6	0.3	0.2	5.2	5.4	5.1	-0.137	-4	-0.24	-5	-12	-7.4	-12.59	-4.9	-3.34	1	2	5	0.2	-3.2	154	-3	-5	-7	-4	-9.7	-3	-3	-30	14	-3.56	0.06
C77Q	-0.97	-0.338	-0.557	0.181	0.271	-0.716	-1.64	-7	-10	-9	0.0715	-3.2	-3.3	-2.6	-3.1	0.04	-14	0.1	0.3	0	5.5	5.4	6.1	0.487	-3	-0.29	-5	-12	-6.3	-9.31	-2.4	-3.45	1	2	8	0.1	-2.4	154	-3	-4	-5	-3	-6.9	-3	-3	-30	13.8	-4.37	0.21
C77E	-1.16	-0.266	-0.358	0.203	0.213	-0.658	-1	-7	-8	-6	0.155	-4.7	-4.3	-3.2	-3	0.46	-20	0.7	0.8	0.6	5.7	5.1	5.7	0.121	-4	-0.51	-5	-12	-12.2	-10.67	-4.1	-3.46	0	3	5	-0.3	-3	170	-3	-5	-7	-3	-6.9	-4	-3	-39	12.2	-3.02	0.72
C77G	-0.87	0.164	-1.714	-0.68	-0.131	-1.711	-1.16	-5	1	0	-0.0982	-1.3	-1.7	-2	1	-0.09	-15	-0.4	-0.3	-0.2	5.5	5.3	5.2	-0.187	-3	0.25	-3	-8	-3	-8.6	-1.6	-1.2	3	1	8	-0.3	-2	159	-3	-4	-6	-3	-8.2	-1	-1	-29	15	-3.43	-0.26
C77H	-0.73	-0.552	-1.877	0.687	0.441	-2.047	-1.02	-4	-2	-1	-0.0701	-1.2	-1.5	-1.3	-1.6	-0.19	-18	-1.2	-1.1	-1.3	5.4	5.9	6	-0.187	-3	0.18	-3	-7	11.4	-5.98	-0.9	-2.28	2	2	9	0.1	-1.3	174	-3	-4	-7	-3	-8.2	0	-1	-29	13.5	-4.79	-0.64
C77I	-0.52	-0.218	-0.227	0.576	0.175	-0.609	-0.15	-3	2	4	-0.2235	-3.6	-2.4	-1.2	-1.9	-0.48	-3	-0.2	-0.2	-0.8	5.2	5.5	5.9	-0.415	-1	0.26	-2	-5	31	4.64	4	0.06	2	2	9	-0.1	-1.1	198	-3	-2	-2	-2	-7.7	-2	-1	-6	20.9	-5.53	-0.3
C77L	-0.49	-0.326	-0.325	0.615	0.261	-0.609	-0.52	-7	1	2	-0.1305	-3.8	-2.6	-1.6	-1.3	-0.5	-11	-0.4	-0.4	-0.9	5.5	5.7	5.7	-0.061	-2	0.23	-6	-13	27.4	3.68	3.7	-0.27	2	2	9	0.2	-1.5	198	-2	-2	-3	-2	-8.7	-3	-1	-6	15.5	-6.13	-0.34
C77K	-0.86	-0.31	-0.357	0.122	0.248	-0.636	-1.3	-7	-11	-10	-0.033	-2.8	-3.3	-2.9	-3.2	0.35	-23	0.4	0.8	0.5	5.3	6.2	6.5	1.115	-4	-0.43	-5	-12	-12.3	-10.42	-4.2	-3.54	0	3	4	0	-2.8	202	-3	-5	-6	-3	-8.7	-3	-3	-29	9.83	-2.28	-0.5
C77M	-0.66	-0.372	-0.025	0.667	0.298	-0.097	-0.91	-6	0	1	-0.0557	-3.7	-2.5	-1.2	-2.7	-0.49	-9	-0.4	-0.3	-0.7	5.3	5.8	5.3	-0.032	-1	0.1	-5	-12	26.1	2.17	2.2	-1.22	2	3	10	0	-0.9	196	-2	-2	-3	-2	-4.4	-2	-1	-8	19.8	-5.07	-0.08
C77F	-0.87	-0.664	-1.219	0.969	0.531	-1.059	-1.41	-6	2	3	-0.3262	-0.1	-0.1	-0.7	1.8	-0.53	-12	-1.4	-1.2	-1.5	5.4	5.8	5.9	-0.095	-2	0.3	-4	-11	35.3	2.61	2.7	-0.03	3	1	8	0	-0.8	205	-2	-4	-4	-2	-4.4	0	1	-18	13.5	-4.81	0.49
C77P	-0.92	-0.046	-0.903	0.634	0.037	-0.847	-1.7	-3	0	-2	0.0545	-2.7	-3.1	-3.1	-1.9	-0.18	-18	-0.1	0.1	-0.1	5.9	5.7	5.2	-0.199	-3	0.02	-3	-7	0.2	-10.05	-3.6	-2.65	2	2	9	0	-3.1	169	-4	-4	-6	-4	-8.9	-2	-4	-30	5.43	-2.97	-0.15
C77S	-1.58	-0.098	-1.202	-0.374	0.079	-1.274	-1.81	-1	-1	-2	-0.0132	0.9	0.3	0.1	1.5	0.09	-18	-0.1	-0.1	-0.5	5.1	5.3	5.5	-0.164	-2	0.1	0	-2	2.6	-8.27	-0.4	-0.95	4	1	8	0	0.1	112	-1	-1	-2	-1	-7.7	1	1	-10	17.7	-3.41	0.02
C77T	-0.41	-0.293	-0.61	0.124	0.234	-0.941	-0.81	-3	-5	-3	-0.0013	-1.5	-1.1	-0.6	-1.9	0	-19	-0.1	0	-0.4	5.6	5.5	6	0.021	-1	0.14	-2	-7	1.5	-7.21	0.5	-0.79	2	2	9	-0.9	-0.5	149	-1	-1	-2	-1	-6	-1	0	-7	16.2	-2.92	0.46
C77W	-1.39	-0.592	-1.284	0.96	0.473	-1.253	-1.41	-8	-1	0	-0.1176	1.6	0.5	-0.9	4.1	-0.74	-24	-1.2	-1.1	-1.3	5.3	6.1	6.5	0.08	-2	0.18	-8	-14	25.9	1.05	-1.2	-2.5	3	1	6	-0.1	-1	215	-5	-3	-5	-5	-9.1	1	1	-18	9.56	-4.7	0.44
C77Y	-1	-0.56	-1.176	0.692	0.448	-1.048	-1.5	-1	-1	0	-0.2444	2.6	0.6	-0.4	2.6	-0.16	-1	-1.2	-1	-1.1	6.1	6.1	5.9	0.069	-2	0.21	0	-3	30.3	1.86	1	-1.78	3	1	8	0.1	-0.5	194	-3	-4	-5	-3	-7.7	2	3	-18	17.3	-4.71	0.1
C77V	-0.73	-0.264	-0.32	0.607	0.211	-0.847	0.47	-2	3	5	-0.2349	-3.1	-1.7	-0.2	-2.2	-0.51	0	-0.3	-0.3	-0.9	5.4	5.7	5.8	-0.026	0	0.33	-2	-5	31.5	4.11	4.6	0.87	2	1	9	-0.6	0	192	-1	-1	-2	-1	-4.8	-2	0	-6	21.4	-4.82	-0.22
N78A	-1.09	0.412	0.044	-0.298	-0.33	-0.266	0.15	0	1	0	0.1049	0	0	-0.2	-1.7	0.24	0	0.7	0.4	0.1	5	5.2	4.9	0.159	-2	-0.14	0	-3	4	-5.77	1.5	-1.9	3	2	9	-0.5	-0.3	111	-1	-2	-3	-1	-1.4	0	-1	-19	17.1	-2.06	0.31
N78R	-0.65	-0.293	0.13	0.762	0.234	0.021	-1.62	-1	10	7	-0.015	-0.1	0.4	0.3	-1.5	0.02	1	0.1	-0.3	-0.8	5.5	6.1	6	-0.303	-1	0.12	0	-5	-6.1	-1.19	0.3	-0.19	2	2	6	-2.1	0.3	86	0	-1	-1	-1	-1.5	0	2	4	17.1	-2.67	-0.02
N78D	-0.83	0.138	-2.415	-1.398	-0.11	-2.459	-0.71	2	16	12	0.0192	2.5	2.4	2.2	1.7	-0.12	5	0.8	0.2	-0.6	5.3	5.2	5	-0.534	1	0.56	2	2	-4.8	3.2	1.9	3.48	5	1	6	-1.3	2.2	23	2	2	2	2	2.6	2	6	18	21.4	-2.5	-0.51
N78C	-0.62	-0.004	-0.199	0.656	0.003	-0.563	0.45	-5	-4	-5	-0.0844	-1.6	-1.9	-1.8	-1.5	0.28	-13	0.2	0.3	-0.1	5.7	5.7	5.2	0.105	-3	-0.14	-4	-9	23.5	-9.21	-0.3	-2.83	2	2	8	0.2	-1.8	139	-2	-4	-5	-2	-7.6	-1	-1	-30	14.7	-1.76	1.46
N78Q	-0.35	-0.027	-1.003	0.875	0.021	-0.941	-1.54	0	13	10	-0.005	0.1	0.5	0.7	0.4	-0.05	1	0.8	0.3	-0.3	5.3	5.9	5.9	-0.187	0	0.2	1	-3	-7.2	-0.47	1.2	0.13	3	2	10	-0.8	0.7	46	0	0	0	0	-0.8	0	3	2	18.6	-3	-0.05
N78E	-0.7	-0.159	-2.348	-0.76	0.128	-2.296	-1.04	1	10	8	0.1146	1.1	1.2	1	0.3	-0.01	1	1.2	0.6	-0.2	5.3	5.6	5	-0.262	0	0.13	1	-1	-9.2	0.31	0.6	1.27	3	2	6	-1.9	0.9	42	0	0	-1	0	-0.7	1	1	3	20	-2.43	-0.3
N78G	-1	0.782	-0.531	0.173	-0.625	-0.526	-0.83	0	8	7	0.1196	-0.1	0.4	0.4	-2.6	0.1	1	0.3	0.2	0.1	5.1	5.6	5.3	-0.097	-1	0.22	0	-2	-7.6	-0.51	0.5	0.93	3	2	10	-0.4	0.4	80	0	-1	-1	0	-1.4	0	-2	7	18.1	-1.63	-0.09
N78H	-1.08	-1.014	-0.362	1.069	0.811	-0.405	-0.41	2	5	2	0.0386	1.4	1.4	1.2	1.8	0.1	5	-0.2	-0.5	-0.8	5.4	5.5	5.5	-0.141	0	0.32	2	1	-1.9	-2.2	2	0.53	4	1	9	-0.3	1.2	68	1	1	1	1	1.7	1	3	12	18.9	-3.05	-0.52
N78I	-0.88	-0.357	0.971	0.962	0.286	0.371	1.3	-2	-11	-11	0.1485	-2.5	-2.7	-2.8	0.9	0.55	-8	0.7	0.7	0.2	5.3	5.7	5.3	0.456	-5	-0.37	-2	-4	8.6	-10.75	-0.4	-4.39	2	1	7	-0.2	-2.8	149	-2	-5	-6	-3	-4.7	-2	-3	-32	14.8	-3.42	0.16
N78L	-0.52	-0.669	0.881	1.491	0.535	0.371	0.91	-4	-9	-9	0.089	-3.4	-3.5	-3.1	-2.2	0.36	-7	0.8	0.6	0.2	5.7	5.9	5.8	0.43	-4	-0.39	-3	-6	7.1	-9.48	-1.1	-5.08	1	2	7	-0.5	-3	153	-3	-5	-6	-4	-4.8	-3	-4	-32	11.7	-3.94	0.23
N78K	-0.77	-0.71	0.075	0.843	0.568	0.022	-1.56	1	12	10	-0.0381	1	1	0.9	3.5	-0.14	2	1.4	0.6	-0.2	5.3	5.7	5.9	0.222	0	0.22	1	0	-10.1	-0.26	0.5	1.17	4	1	6	-2.4	0.8	94	0	0	0	0	0.1	1	5	1	17.7	-1.63	-0.44
N78M	-0.63	-0.76	0.484	1.822	0.608	0.38	-0.04	-3	-3	-4	0.0124	-2.5	-2.6	-2.2	0.1	0.32	-6	0.5	0.6	0.2	5.2	6.3	5.7	0.405	-3	-0.11	-2	-7	6.2	-8	0.2	-3.28	1	2	8	-0.2	-2.2	142	-2	-3	-4	-2	-3.7	-2	-2	-19	13.7	-3.05	0.32
N78F	-1.47	-1.3	-0.448	1.632	1.04	-0.447	-0.1	-4	-9	-9	0.0018	-3.5	-3.5	-3.2	-1.3	0.29	-3	-0.4	-0.4	-0.6	5.8	6.1	6.1	0.336	-4	-0.33	-4	-8	7.8	-7.97	-1.9	-4.64	1	2	6	-0.4	-3.1	158	-2	-4	-6	-4	-3.8	-3	-4	-29	11.4	-3.89	-0.22
N78P	-0.55	0.048	-0.156	1.193	-0.038	0.185	-2.03	-2	11	8	0.156	-1.1	-1.1	-1	-1.6	0.13	-1	0.6	0.6	0.3	5.3	5.5	5.1	0.109	-2	0.05	-1	-5	-8.7	-1.81	-1.3	-0.37	2	2	8	-0.8	-0.9	91	-2	-3	-4	-2	-2.4	-1	-2	-17	14.6	-1.01	0.19
N78S	-0.79	0.346	-0.875	-0.141	-0.277	-0.763	-1.79	1	7	6	0.1452	1.2	1.1	0.9	-0.3	0.14	3	0.5	0.3	-0.4	5.2	5.1	5.2	-0.334	0	0.14	1	0	-1.3	0.24	1.6	1.09	5	1	10	-1.3	0.9	46	1	1	1	1	1	1	2	10	20.9	-2.13	-0.32
N78T	-0.34	-0.161	-0.088	0.505	0.129	-0.473	-0.11	0	4	2	0.0155	0.5	0.5	0.4	0.9	0	2	0.5	0.4	-0.4	5.3	5.5	5.2	-0.018	-1	0.13	0	-1	-5.2	-1.08	1	-0.27	4	1	9	-1.5	0.5	65	0	0	0	0	0.1	1	1	0	20.2	-2.05	-0.3
N78W	-1.25	-1.5	-0.837	0.381	1.2	-0.642	-0.9	-5	-5	-4	-0.025	-4.4	-5.2	-4	-3	-0.09	-9	-0.4	-0.5	-0.8	5.7	6.5	6.2	0.538	-3	-0.39	-4	-7	6.4	-7.43	-2.4	-3.75	0	3	4	0	-3.6	174	-4	-6	-7	-4	-6.1	-5	-3	-39	7.74	-3.31	0.2
N78Y	-0.49	-1.426	-0.136	1.372	1.141	-0.069	-0.37	-2	-3	-4	-0.1149	-0.9	-1.2	-1.4	2.5	0.01	1	-0.3	-0.6	-0.8	5.7	5.9	6.1	-0.491	-2	-0.27	-2	-4	9.5	-6.7	-0.4	-3.14	3	1	6	0.4	-1.4	143	-2	-3	-4	-2	-1.3	-1	-1	-19	20.1	-3.14	0.04
N78V	-0.61	-0.142	0.947	1.751	0.114	0.185	2	-3	-11	-11	0.118	-2.4	-2.3	-2.2	-2.2	0.39	-4	0.7	0.7	0.1	5.4	5.6	5.4	0.158	-4	-0.46	-2	-7	11.5	-9.36	-0.6	-4.39	2	2	7	-0.9	-2.2	133	-3	-4	-5	-3	-5.7	-2	-3	-31	14.8	-2.76	0.22
R79A	-0.75	0.664	-0.444	-0.344	-0.531	-0.627	0.19	-3	1	1	0.1049	-1.7	-1.2	-0.8	-1.6	0.27	0	0.6	0.5	0.3	5.5	5.5	5.5	0.237	-2	-0.07	-2	-6	6.4	-4.35	2.3	-1.67	2	2	5	2.4	-0.6	112	-2	-2	-3	-2	-1.6	-1	-1	-9	16.8	-3.26	0.16
R79N	-0.34	0.387	0.095	-0.323	-0.31	-0.058	-0.1	-1	10	7	-0.015	-0.1	0.4	0.3	-1.5	0.02	1	0.1	-0.3	-0.8	5.5	6.1	6	-0.303	-1	0.12	0	-5	-5.3	-0.16	-0.4	-0.49	2	2	6	2.1	0.3	86	0	-1	-1	-1	-1.5	0	2	4	17.1	-2.67	-0.02
R79D	-0.13	0.725	-0.022	-0.52	-0.58	-0.197	-0.07	-3	13	9	-0.1859	-1.5	-1	-0.5	-2.3	-0.71	-2	-0.2	-0.8	-1.2	5.6	5.6	6	-0.527	-1	-0.01	-1	-9	-9	-1.92	-1.6	-0.6	2	2	9	0.9	-0.3	96	-1	-2	-3	-2	-3.4	-1	1	-18	18.2	-3.92	-0.87
R79C	-0.68	0.433	-0.541	-0.202	-0.346	-0.534	-0.31	-4	-9	-7	0.0544	-0.4	-1.6	-2.2	0.7	0.32	-16	-0.7	-0.6	-0.6	5.9	5.6	6.1	0.174	-4	-0.2	-4	-7	23.8	-9.95	-0.6	-3.62	2	1	4	0.2	-2.2	180	-3	-5	-6	-4	-5.6	-1	-1	-29	14.4	-4.41	-0.12
R79Q	-0.68	0.561	-0.324	-0.288	-0.449	-0.359	-0.61	1	16	12	0.0059	2.5	2.2	1.6	0.3	-0.12	7	0.2	-0.4	-1	6.1	6	6.4	0.222	1	0.57	1	-1	-6.5	-0.76	2.9	1.22	3	1	6	2	1.5	43	1	1	1	1	2.1	2	6	12	19.6	-4.13	-0.11
R79E	-0.17	0.741	0.13	-0.639	-0.593	-0.132	0.27	-3	13	10	-0.3511	-0.4	-0.1	0.3	-2	-0.75	3	-0.1	-0.7	-1.4	5.7	5.9	6.1	-0.717	0	0.34	-1	-8	-10	-1.47	1	1.1	2	2	9	0.9	0.4	54	0	0	-1	0	-0.2	0	2	3	18.7	-4.05	-0.87
R79G	-1.15	0.892	-0.833	-0.823	-0.714	-0.854	-0.37	-4	0	0	-0.0251	-0.1	-0.7	-1	0.8	0.14	-2	0.7	0.4	0.3	6.7	6.3	6.7	-0.037	-3	-0.11	-3	-8	-8.3	-2.26	-1.9	-2.07	3	1	5	0.8	-1	125	-2	-3	-4	-3	-2.8	0	0	-18	16.1	-2.71	-0.1
R79H	-0.81	0.646	-1.112	-1.047	-0.517	-1.216	0.16	1	4	2	-0.0184	1.8	1.5	1	3.6	0.04	2	0	-0.4	-0.9	5.7	5.9	5.5	0.111	0	0.13	2	-1	-1.1	-2.33	1.8	-0.2	4	1	5	0.1	0.6	29	0	0	0	0	0.1	2	5	3	13.7	-3.24	0.35
R79I	-0.5	0.42	0.129	-0.411	-0.336	-0.045	0.33	-2	-11	-10	-0.0266	-3.8	-3.2	-2.6	-1.2	0.18	-7	-0.4	-0.2	-0.6	5.9	6.1	6.2	-0.014	-3	-0.29	-2	-5	12.3	-8.02	0.5	-3.98	2	2	3	0.2	-2.4	97	-3	-4	-5	-4	-5.4	-3	-3	-28	14.3	-4.29	0.37
R79L	-0.07	0.528	0.124	-0.385	-0.422	-0.045	0.31	-4	-8	-7	-0.0651	-3.2	-2.9	-2.4	-0.4	0.09	-4	-0.4	-0.4	-0.6	5.8	6.1	6	0.374	-3	-0.2	-3	-8	10.4	-7.13	1.8	-2.76	2	1	3	0.5	-2.2	102	-2	-3	-4	-3	-3.7	-3	-3	-20	12.2	-5.01	0.21
R79K	-1.9	0.22	-0.412	0.023	-0.176	-0.628	-0.19	2	21	14	0.0839	4.3	3.9	2.9	-0.2	0.5	7	1	0.2	-0.4	6.5	6.3	5.3	0.734	2	0.47	3	1	-7.9	0.93	3.6	3.65	5	1	10	3.4	2.7	26	3	3	3	3	3.2	4	9	31	21.9	-2.11	0.15
R79M	-0.22	0.585	-0.169	-0.483	-0.468	-0.146	0.09	-1	-1	-2	-0.0163	-3	-2.1	-1.8	-0.4	0.17	-8	-0.3	-0.4	-0.6	5.8	6.3	6.1	0.509	-2	-0.17	0	-3	9.6	-5.59	1.7	-2.34	2	1	3	0.1	-1.7	91	-1	-2	-3	-2	-4.2	-2	0	-10	15.5	-4.13	0.3
R79F	-1.45	0.194	-0.695	-0.461	-0.155	-0.842	0.53	-4	-8	-8	-0.0904	-4.9	-4.3	-3.5	-1.5	0.08	-6	-0.5	-0.4	-0.6	5.7	6.1	5.9	-0.018	-3	-0.31	-4	-8	9.8	-6.89	0.4	-2.93	1	2	1	-0.5	-3.2	97	-2	-4	-5	-3	-6	-4	-4	-30	10.1	-4.51	0.22
R79P	0.27	0.967	-0.541	-0.251	-0.774	-0.219	-1.36	-1	2	1	-0.0614	-1.3	-1.2	-1	0.3	-0.02	-3	-0.1	-0.4	-0.5	5.7	6.1	5.3	-0.176	-2	-0.17	0	-3	-8.8	-2.89	-2.1	-1.78	3	1	3	0.5	-0.9	103	-2	-3	-3	-3	-3.6	-1	-3	-18	15.7	-2.43	-0.17
R79S	-1.2	0.695	-0.829	-0.463	-0.556	-0.726	-1.12	-1	6	4	0.0442	-0.9	-0.5	-0.2	0.3	0.12	2	-0.2	-0.4	-0.8	5.6	5.4	5.7	-0.263	-1	-0.16	0	-2	-2.1	-1.52	0.2	-0.86	3	1	6	2.2	-0.2	110	-1	-1	-2	-1	-0.6	-1	-1	-11	17.5	-2.78	0.08
R79T	-0.66	0.548	-0.417	-0.289	-0.438	-0.516	-0.4	-2	5	2	-0.021	-1.3	-0.7	-0.3	-0.6	0	0	-0.1	-0.3	-0.9	5.9	6	6	0.25	-1	-0.32	-1	-5	-5.5	-2.29	0.7	-1.15	3	1	5	1.3	-0.2	71	-1	-2	-2	-1	-1.4	-1	-1	-8	20.6	-2.43	0.38
R79W	-0.87	-0.02	-0.557	0.122	0.016	-0.639	0.42	1	-3	-4	-0.207	2	-1.1	-1.6	1.8	-0.41	-6	-0.5	-0.6	-0.7	6	5.9	6.3	-0.244	-2	-0.03	2	-1	8.6	-6.2	-0.5	-2.34	2	1	0	0.2	-1.6	101	-2	-4	-5	-3	-3.8	0	5	-29	9.94	-4.54	0.04
R79Y	-0.11	0.225	-0.43	-0.395	-0.18	-0.278	-0.1	-6	-1	-3	-0.1369	-2.6	-2.7	-2	-1.9	-0.37	-1	-0.3	-0.5	-1	6	6.3	6.5	0.044	-2	-0.03	-4	-9	10.8	-6.44	1.7	-1.64	1	2	2	0.2	-1.8	77	-1	-3	-4	-1	-2.1	-2	-1	-15	13.8	-4.32	-0.07
R79V	-0.13	0.615	-0.05	-0.427	-0.492	-0.219	0.25	-3	-11	-10	0.0475	-3.7	-2.9	-2.2	-2.1	0.17	-4	-0.3	-0.3	-0.6	5.6	6	6	-0.011	-3	-0.29	-2	-7	14.6	-7.3	1	-3.36	2	2	3	0.7	-2	96	-2	-4	-4	-3	-4.9	-3	-2	-32	14.4	-3.7	0.35
S80A	-0.71	0.353	-0.295	-0.242	-0.282	-0.811	1.11	1	1	0	0.0464	1.4	1.3	1.1	0.1	0.15	0	0.3	0.3	-0.2	4.7	4.7	4.9	0.115	0	0.14	1	0	7.3	-3.67	3.5	-0.12	5	1	9	0.4	1.1	99	1	2	2	1	0	1	2	12	20.4	-2.49	0.08
S80R	-0.76	0.276	-0.58	-0.097	-0.221	-0.736	-0.69	-1	6	4	0.0442	-0.9	-0.5	-0.2	0.3	0.12	2	-0.2	-0.4	-0.8	5.6	5.4	5.7	-0.263	-1	-0.16	0	-2	-5.9	-2.18	0	-0.69	3	1	6	-2.2	-0.2	110	-1	-1	-2	-1	-0.6	-1	-1	-11	17.5	-2.78	0.08
S80N	-0.51	0.248	-0.686	-0.445	-0.198	-0.959	0.02	1	7	6	0.1452	1.2	1.1	0.9	-0.3	0.14	3	0.5	0.3	-0.4	5.2	5.1	5.2	-0.334	0	0.14	1	0	-4.3	0.63	0.9	1.1	5	1	10	1.3	0.9	46	1	1	1	1	1	1	2	10	20.9	-2.13	-0.32
S80D	-0.75	0.203	-0.525	-0.157	-0.163	-0.867	0.06	0	8	6	0.0424	-0.4	0.1	0.4	-2.1	0.01	0	0.7	0.2	-0.5	5.2	4.7	5.4	-0.565	0	0.22	0	-3	-4.9	1.9	-0.3	1.03	3	2	7	0.3	0.5	65	0	0	-1	0	-0.2	0	0	4	19.1	-2.34	-0.13
S80C	0.06	0.131	-0.266	0.693	-0.105	-0.709	1.04	-1	-1	-2	-0.0132	0.9	0.3	0.1	1.5	0.09	-18	-0.1	-0.1	-0.5	5.1	5.3	5.5	-0.164	-2	0.1	0	-2	28.2	-5.8	1.3	-1.37	4	1	8	0	0.1	112	-1	-1	-2	-1	-7.7	1	1	-10	17.7	-3.41	0.02
S80Q	-0.63	0.094	-0.978	-0.535	-0.075	-0.976	-1.21	-2	6	4	0.1169	-1.4	-0.6	0.1	-2.3	0.25	0	0.7	0.3	-0.2	5.4	5.3	5.3	0.298	0	-0.06	-1	-4	-7.1	-1.63	0.9	-0.44	3	1	10	-0.1	0.2	68	0	0	-1	0	-1.2	-1	-1	0	17.6	-3.06	0.1
S80E	-0.96	-0.141	-0.547	0.093	0.113	-0.788	-0.34	-1	6	3	0.0823	-1.2	-0.5	0.1	-2.8	0.1	0	0.9	0.5	-0.2	5.1	5.2	4.9	-0.207	-1	-0.17	0	-4	-9.3	-0.97	-0.8	-0.42	3	2	7	-2.7	0.2	80	0	0	-1	-1	-2.2	-1	0	-1	17.7	-2.57	-0.25
S80G	-0.55	0.556	-0.907	-0.443	-0.445	-1.128	0.11	1	8	6	0.1075	0.8	0.6	0.4	-0.6	0.1	0	0.1	0.1	0	4.5	4.4	5.1	-0.1	-1	0.29	1	-1	-5.3	0.58	0.6	0.78	5	1	10	-0.1	0.4	56	0	0	-1	0	-1.3	1	1	2	20.2	-1.68	0.08
S80H	-1.41	-0.45	-1.359	1.19	0.36	-1.598	0.2	-2	3	2	-0.0005	-0.9	-0.5	-0.3	-1.6	0.15	0	-0.6	-0.6	-0.9	5.3	5.4	5.5	0.08	-1	0.14	-1	-5	-1.6	-3.1	0.3	-1.31	3	2	9	-0.3	-0.2	89	-1	-1	-2	-1	-2.6	-1	-2	-9	13.8	-3.12	-0.38
S80I	-0.12	-0.181	0.557	1.139	0.145	-0.052	1.52	-2	-8	-7	0.0332	-1.2	-1.4	-1.8	-0.5	0.35	-6	0.4	0.4	0	5.3	5.4	5.8	0.254	-4	-0.27	-1	-6	8.8	-11.75	0.4	-3.73	2	1	7	-0.3	-1.8	142	-2	-4	-4	-3	-4.7	-1	-1	-20	14.6	-3.47	0.33
S80L	-0.36	-0.317	0.404	1.761	0.254	-0.052	0.83	-4	-7	-6	0.0959	-1.5	-2.1	-2.2	-1.2	0.26	-4	0.3	0.4	0	5.2	5.6	5.5	0.39	-3	-0.19	-3	-7	7.9	-9.84	0.4	-3.79	2	1	7	0.1	-2.1	145	-3	-4	-4	-3	-5.2	-2	-2	-22	12.2	-4.12	0.26
S80K	-0.72	-0.582	-0.542	0.711	0.465	-0.66	-0.98	-1	6	4	0.169	-1.2	-0.4	0	-1.5	0.1	1	1.3	0.7	-0.1	4.9	5.5	5.4	-0.246	-1	-0.24	0	-3	-10	-1.38	-0.1	0.3	3	2	6	-2.6	0.1	121	-1	0	-1	0	-1.5	-1	-1	3	16.6	-1.91	-0.5
S80M	-0.21	-0.397	0.197	0.908	0.317	0.124	-0.08	-2	-5	-5	0.0185	-1.3	-1.5	-1.4	-1.3	0.32	-7	0.6	0.4	0	5.5	5.2	5.5	0.259	-2	-0.17	-2	-5	7.8	-7.62	0.6	-3.04	1	2	8	0.2	-1.4	135	-2	-2	-3	-2	-4.8	-1	-2	-10	14.7	-3.33	0.25
S80F	-0.73	-0.666	-0.754	1.235	0.533	-0.862	0.06	-3	-5	-5	0.0398	-1.8	-2.2	-2.6	0	0.1	-4	-0.7	-0.6	-0.8	5.4	5.6	5.5	0.357	-3	-0.01	-3	-6	8.9	-8.02	-0.4	-3.34	3	1	6	-0.5	-2.8	155	-2	-4	-4	-3	-4.8	-2	-1	-19	9.65	-4.01	-0.14
S80P	-0.62	0.045	-0.52	0.285	-0.036	-0.27	-1.79	1	6	5	0.1626	1.4	1.1	0.5	0.4	0.17	1	0.5	0.5	0.3	5.4	5.2	5.1	0.057	-1	0.27	1	-1	-7.1	-1.44	-0.6	0.06	4	1	7	-1.8	0.4	74	-1	-1	-2	-1	-1	1	-1	-8	17.9	-1.56	-0.15
S80T	-0.21	0.1	-0.486	-0.276	-0.08	-0.819	0.1	2	5	4	0.0228	1.5	1.5	1.4	1	0	5	0.5	0.2	-0.5	4.8	5.2	5.2	-0.43	1	0.45	1	1	-3	-0.07	2.8	1.29	5	1	9	-1.6	1.5	58	2	2	2	2	2	1	2	18	19.5	-2.22	-0.27
S80W	-0.8	-0.468	-0.882	0.943	0.374	-0.926	-0.39	-2	-4	-3	-0.0802	-2.9	-3.9	-3.4	0.8	0.07	-7	-0.5	-0.7	-0.8	5.8	5.7	5.6	0.298	-3	-0.17	-2	-4	7.6	-7.36	-2	-3.55	2	1	4	-0.1	-3.3	177	-4	-4	-6	-4	-6.2	-3	-3	-29	9.7	-2.86	0.86
S80Y	-0.95	-0.703	-0.685	0.872	0.562	-0.589	-0.59	-3	-1	-1	0.0214	-1.8	-1.9	-1.9	0.3	0.07	-1	-0.6	-0.6	-0.8	5.8	5.9	6.1	0.442	-2	-0.21	-3	-6	10.5	-6.95	0.1	-2.88	3	1	6	-0.1	-1.9	144	-2	-3	-3	-2	-3.4	-1	0	-19	14.4	-3.43	-0.03
S80V	-0.59	-0.009	0.346	0.053	0.007	-0.27	1.52	-2	-6	-5	0.1766	-0.9	-0.9	-1	-2.2	0.25	-5	0.3	0.4	-0.2	5.1	5.4	5.4	0.316	-3	-0.18	-1	-5	11.7	-10.43	1.1	-2.85	2	2	7	0	-1	124	-1	-2	-3	-2	-4.3	-1	-1	-22	15.1	-2.95	0.25
P81A	-0.66	-0.073	-0.072	0.212	0.059	-0.554	0.69	1	2	-1	0.1462	1.1	0.8	0.4	0.8	0.07	-1	0.4	0.5	0.4	5.2	5.3	4.9	0.022	-1	-0.07	1	-1	4.9	-5.95	0.3	-1.73	5	1	9	2	0.3	27	-1	-1	-1	-1	-1	1	0	-5	17.7	-1.78	0.19
P81R	-0.35	-0.164	0.316	0.453	0.131	0.05	0.47	-1	2	1	-0.0614	-1.3	-1.2	-1	0.3	-0.02	-3	-0.1	-0.4	-0.5	5.7	6.1	5.3	-0.176	-2	-0.17	0	-3	-7.8	-3.94	-2.1	-1.24	3	1	3	-0.5	-0.9	103	-2	-3	-3	-3	-3.6	-1	-3	-18	15.7	-2.43	-0.17
P81N	-0.34	-0.025	0.096	-0.112	0.02	-0.297	0.7	-2	11	8	0.156	-1.1	-1.1	-1	-1.6	0.13	-1	0.6	0.6	0.3	5.3	5.5	5.1	0.109	-2	0.05	-1	-5	-7.3	-2.26	-1.5	0.29	2	2	8	0.8	-0.9	91	-2	-3	-4	-2	-2.4	-1	-2	-17	14.6	-1.01	0.19
P81D	-0.5	0.126	0.372	-0.071	-0.101	-0.177	0.74	-2	11	7	0.2386	-2.8	-1.8	-1	-2.2	0.25	2	1	0.8	0.5	5.2	5.2	5.4	0.175	-1	0.09	-1	-7	-7.5	-0.52	-0.8	2.15	2	2	4	0.6	-0.7	108	-1	-2	-3	-1	-1	-2	-2	-7	19.4	-1.24	0.36
P81C	-0.09	0.018	-0.556	-0.026	-0.014	-0.826	0.17	-3	0	-2	0.0545	-2.7	-3.1	-3.1	-1.9	-0.18	-18	-0.1	0.1	-0.1	5.9	5.7	5.2	-0.199	-3	0.02	-3	-7	26.7	-7.12	-2.9	-3.99	2	2	9	0	-3.1	169	-4	-4	-6	-4	-8.9	-2	-4	-30	5.43	-2.97	-0.15
P81Q	-0.11	-0.158	-0.131	0.251	0.127	-0.508	0.1	0	1	0	0.1127	0.1	-0.1	-0.2	1	-0.05	-4	0.6	0.5	0.3	5.7	5.4	5.8	-0.545	-1	-0.03	0	-2	-8.5	-2.87	-0.4	-0.11	3	1	8	0.3	-0.2	76	-1	-2	-3	-1	-3.6	0	0	-11	18	-2.67	-0.11
P81E	-0.09	-0.19	0.273	0.628	0.152	-0.276	0.73	-1	5	0	0.2241	-2.6	-1.7	-0.7	-2.1	0.26	-1	1	0.7	0.4	5.5	5.3	5.6	-0.064	-1	-0.11	-1	-5	-10	-1.51	-0.7	1.26	3	2	4	0.7	-0.5	93	0	-2	-2	-1	-1.5	-2	-3	-7	19.1	-1.7	0.01
P81G	-1.04	0.063	-0.224	0.202	-0.05	-0.692	0.65	-2	13	10	0.2131	-1.7	-1.8	-1.7	-1.8	-0.01	0	0.4	0.5	0.4	5.6	4	4.4	0.127	-2	0.25	-1	-5	-6.2	-0.2	-1.2	0.5	3	2	8	0.2	-1.6	42	-2	-3	-5	-2	-2.5	-1	-2	-18	17	-1.01	0.13
P81H	-0.4	-0.088	0.217	0.518	0.071	-0.142	0.91	-1	4	3	0.0295	-0.4	-0.4	-1	0.7	-0.05	-4	-0.6	-0.5	-0.6	5.5	5.5	5.4	0.037	-2	0.05	0	-3	-1.2	-2.55	-1.1	-1.21	3	1	9	-0.2	-1.1	77	-2	-3	-4	-2	-4.3	0	-4	-18	11.7	-1.8	0.33
P81I	-0.83	-0.264	0.165	0.714	0.211	-0.338	0.76	-3	-14	-9	0.0882	-2	-2.3	-2.6	-1.6	0.05	-3	0.4	0.4	0.3	5.7	5.9	5.9	0.382	-4	-0.19	-2	-7	12.5	-7.9	-1.5	-4.07	2	2	9	-0.2	-2.6	95	-2	-4	-5	-3	-5.7	-2	-3	-30	9.35	-3.09	0.11
P81L	-0.46	-0.224	0.181	0.934	0.179	-0.338	0.84	-3	-12	-9	0.0745	-0.2	-1.3	-2.2	0	-0.08	1	0.4	0.4	0.4	5.6	5.8	5.9	-0.17	-3	-0.2	-3	-6	9.1	-8.52	-2.4	-4.99	3	1	9	-0.6	-2.3	98	-3	-4	-5	-4	-2.8	0	-1	-33	7.28	-3.75	0.01
P81K	-0.51	-0.076	0.027	-0.169	0.06	-0.465	0.55	-2	5	1	0.1099	-2.3	-1.6	-0.8	-1.5	0.12	1	1.3	1.1	0.6	5.9	5.9	5.4	0.068	-1	-0.17	-1	-6	-10.4	-1.66	-0.9	1.11	2	2	3	-0.1	-0.6	103	-1	-2	-2	-1	-0.6	-2	-4	-10	16.8	-0.5	0.3
P81M	-0.58	-0.089	-0.158	0.493	0.071	-0.484	0.69	-3	-10	-9	-0.0069	-1.8	-2	-2.4	-1.4	-0.16	-4	0.3	0.3	0.2	5.4	5.8	6.1	-0.104	-3	-0.17	-2	-7	8.2	-7.1	-1.7	-3.74	2	2	10	0.2	-2.4	87	-2	-4	-4	-3	-9.8	-2	-3	-21	11.6	-3.11	-0.14
P81F	-0.9	-0.099	-0.286	1.262	0.079	-0.69	0.88	-5	-6	-5	-0.0604	-3.2	-3.4	-3.8	-1.8	-0.19	-4	-0.7	-0.6	-0.6	5.5	5.8	5.6	-0.083	-3	-0.12	-5	-9	10.1	-6.65	-2.7	-4.08	2	2	8	0	-3.8	114	-3	-5	-6	-4	-5	-3	-4	-39	3.14	-3.46	-0.19
P81S	-0.75	0.103	-0.402	-0.161	-0.082	-0.706	-0.26	1	6	5	0.1626	1.4	1.1	0.5	0.4	0.17	1	0.5	0.5	0.3	5.4	5.2	5.1	0.057	-1	0.27	1	-1	-2.1	-1.58	-0.4	0.46	4	1	7	1.8	0.4	74	-1	-1	-2	-1	-1	1	-1	-8	17.9	-1.56	-0.15
P81T	-0.58	0.001	-0.289	0.162	0	-0.696	0.28	-1	5	3	0.1908	0.6	0.4	0.1	1.1	0	-1	0.6	0.5	0.2	5.4	5.5	5.3	0.108	-2	0.2	0	-3	-5.3	-2.2	-0.2	-0.15	4	1	8	0.5	0.1	38	-1	-2	-3	-1	-2	1	-1	-11	14.9	-1.24	0.11
P81W	-1.18	-0.303	-0.334	1.039	0.243	-0.742	0.99	-7	-5	-4	-0.091	-4.8	-5.8	-5.2	-1.6	-0.73	-5	-0.8	-0.8	-0.9	5.4	5.8	5.9	-0.312	-3	-0.13	-6	-12	8.9	-5.96	-3.1	-3.03	2	2	7	-0.1	-5	147	-3	-5	-7	-4	-7.4	-4	-6	-38	9.85	-3.96	-0.85
P81Y	-0.64	-0.38	-0.184	0.233	0.304	-0.459	0.5	-6	-5	-4	-0.1326	-3.8	-3.5	-3.4	-2.3	-0.4	-8	-0.8	-0.8	-0.8	5.8	5.6	6	0.071	-3	-0.23	-5	-12	10	-7.3	-1.9	-3.33	2	2	9	0.1	-3.1	110	-3	-4	-6	-3	-7	-3	-5	-28	6.99	-2.92	-0.13
P81V	-0.4	-0.063	0.111	0.048	0.05	-0.376	0.69	-2	-7	-5	0.0868	-1.6	-1.7	-1.9	-2.1	-0.08	-4	0.3	0.3	0.2	5.8	5.7	5.5	0.358	-3	-0.17	-1	-5	14.3	-7.69	-1.5	-3.88	3	2	10	0.2	-1.8	68	-3	-4	-4	-3	-5.2	-1	-3	-18	11.1	-2.43	0.16
R82A	-0.63	1.138	-0.583	-0.142	-0.911	-0.896	0.41	-3	1	1	0.1049	-1.7	-1.2	-0.8	-1.6	0.27	0	0.6	0.5	0.3	5.5	5.5	5.5	0.237	-2	-0.07	-2	-6	6.4	-4.35	2.3	-1.67	2	2	5	2.4	-0.6	112	-2	-2	-3	-2	-1.6	-1	-1	-9	16.8	-3.26	0.16
R82N	-0.54	1.155	-0.425	0.319	-0.924	-0.555	-0.35	-1	10	7	-0.015	-0.1	0.4	0.3	-1.5	0.02	1	0.1	-0.3	-0.8	5.5	6.1	6	-0.303	-1	0.12	0	-5	-5.3	-0.16	-0.4	-0.49	2	2	6	2.1	0.3	86	0	-1	-1	-1	-1.5	0	2	4	17.1	-2.67	-0.02
R82D	-0.25	1.049	-0.098	0.038	-0.839	-0.233	-0.35	-3	13	9	-0.1859	-1.5	-1	-0.5	-2.3	-0.71	-2	-0.2	-0.8	-1.2	5.6	5.6	6	-0.527	-1	-0.01	-1	-9	-9	-1.92	-1.6	-0.6	2	2	9	0.9	-0.3	96	-1	-2	-3	-2	-3.4	-1	1	-18	18.2	-3.92	-0.87
R82C	-0.16	0.925	-0.743	-0.117	-0.74	-0.8	-0.27	-4	-9	-7	0.0544	-0.4	-1.6	-2.2	0.7	0.32	-16	-0.7	-0.6	-0.6	5.9	5.6	6.1	0.174	-4	-0.2	-4	-7	23.8	-9.95	-0.6	-3.62	2	1	4	0.2	-2.2	180	-3	-5	-6	-4	-5.6	-1	-1	-29	14.4	-4.41	-0.12
R82Q	-0.75	1.038	-0.512	0.162	-0.83	-0.518	-0.85	1	16	12	0.0059	2.5	2.2	1.6	0.3	-0.12	7	0.2	-0.4	-1	6.1	6	6.4	0.222	1	0.57	1	-1	-6.5	-0.76	2.9	1.22	3	1	6	2	1.5	43	1	1	1	1	2.1	2	6	12	19.6	-4.13	-0.11
R82E	-0.07	0.928	0.089	-0.235	-0.743	-0.049	-0.28	-3	13	10	-0.3511	-0.4	-0.1	0.3	-2	-0.75	3	-0.1	-0.7	-1.4	5.7	5.9	6.1	-0.717	0	0.34	-1	-8	-10	-1.47	1	1.1	2	2	9	0.9	0.4	54	0	0	-1	0	-0.2	0	2	3	18.7	-4.05	-0.87
R82G	-0.86	1.227	-0.958	-0.495	-0.981	-1.276	0.35	-4	0	0	-0.0251	-0.1	-0.7	-1	0.8	0.14	-2	0.7	0.4	0.3	6.7	6.3	6.7	-0.037	-3	-0.11	-3	-8	-8.3	-2.26	-1.9	-2.07	3	1	5	0.8	-1	125	-2	-3	-4	-3	-2.8	0	0	-18	16.1	-2.71	-0.1
R82H	-1.1	0.265	-1.261	-0.596	-0.212	-1.567	0.5	1	4	2	-0.0184	1.8	1.5	1	3.6	0.04	2	0	-0.4	-0.9	5.7	5.9	5.5	0.111	0	0.13	2	-1	-1.1	-2.33	1.8	-0.2	4	1	5	0.1	0.6	29	0	0	0	0	0.1	2	5	3	13.7	-3.24	0.35
R82I	0.39	0.731	0.533	0.107	-0.584	0.156	1.03	-2	-11	-10	-0.0266	-3.8	-3.2	-2.6	-1.2	0.18	-7	-0.4	-0.2	-0.6	5.9	6.1	6.2	-0.014	-3	-0.29	-2	-5	12.3	-8.02	0.5	-3.98	2	2	3	0.2	-2.4	97	-3	-4	-5	-4	-5.4	-3	-3	-28	14.3	-4.29	0.37
R82L	0.27	0.585	0.417	0.255	-0.468	0.156	0.58	-4	-8	-7	-0.0651	-3.2	-2.9	-2.4	-0.4	0.09	-4	-0.4	-0.4	-0.6	5.8	6.1	6	0.374	-3	-0.2	-3	-8	10.4	-7.13	1.8	-2.76	2	1	3	0.5	-2.2	102	-2	-3	-4	-3	-3.7	-3	-3	-20	12.2	-5.01	0.21
R82K	-1.33	0.222	-0.55	0.112	-0.177	-0.828	-0.1	2	21	14	0.0839	4.3	3.9	2.9	-0.2	0.5	7	1	0.2	-0.4	6.5	6.3	5.3	0.734	2	0.47	3	1	-7.9	0.93	3.6	3.65	5	1	10	3.4	2.7	26	3	3	3	3	3.2	4	9	31	21.9	-2.11	0.15
R82M	-0.54	0.872	-0.266	-0.518	-0.698	-0.299	0.1	-1	-1	-2	-0.0163	-3	-2.1	-1.8	-0.4	0.17	-8	-0.3	-0.4	-0.6	5.8	6.3	6.1	0.509	-2	-0.17	0	-3	9.6	-5.59	1.7	-2.34	2	1	3	0.1	-1.7	91	-1	-2	-3	-2	-4.2	-2	0	-10	15.5	-4.13	0.3
R82F	-0.5	0.248	-0.326	0.225	-0.198	-0.38	0.36	-4	-8	-8	-0.0904	-4.9	-4.3	-3.5	-1.5	0.08	-6	-0.5	-0.4	-0.6	5.7	6.1	5.9	-0.018	-3	-0.31	-4	-8	9.8	-6.89	0.4	-2.93	1	2	1	-0.5	-3.2	97	-2	-4	-5	-3	-6	-4	-4	-30	10.1	-4.51	0.22
R82P	-0.4	0.953	-0.41	-0.158	-0.763	-0.174	-1.21	-1	2	1	-0.0614	-1.3	-1.2	-1	0.3	-0.02	-3	-0.1	-0.4	-0.5	5.7	6.1	5.3	-0.176	-2	-0.17	0	-3	-8.8	-2.89	-2.1	-1.78	3	1	3	0.5	-0.9	103	-2	-3	-3	-3	-3.6	-1	-3	-18	15.7	-2.43	-0.17
R82S	-1.08	0.971	-1.294	-1.038	-0.777	-1.275	-0.96	-1	6	4	0.0442	-0.9	-0.5	-0.2	0.3	0.12	2	-0.2	-0.4	-0.8	5.6	5.4	5.7	-0.263	-1	-0.16	0	-2	-2.1	-1.52	0.2	-0.86	3	1	6	2.2	-0.2	110	-1	-1	-2	-1	-0.6	-1	-1	-11	17.5	-2.78	0.08
R82T	-0.48	1.113	-0.717	-0.189	-0.891	-0.873	-0.35	-2	5	2	-0.021	-1.3	-0.7	-0.3	-0.6	0	0	-0.1	-0.3	-0.9	5.9	6	6	0.25	-1	-0.32	-1	-5	-5.5	-2.29	0.7	-1.15	3	1	5	1.3	-0.2	71	-1	-2	-2	-1	-1.4	-1	-1	-8	20.6	-2.43	0.38
R82W	0.24	-0.482	-0.166	1.158	0.386	-0.01	0.11	1	-3	-4	-0.207	2	-1.1	-1.6	1.8	-0.41	-6	-0.5	-0.6	-0.7	6	5.9	6.3	-0.244	-2	-0.03	2	-1	8.6	-6.2	-0.5	-2.34	2	1	0	0.2	-1.6	101	-2	-4	-5	-3	-3.8	0	5	-29	9.94	-4.54	0.04
R82Y	0.21	0.147	0.089	0.276	-0.118	0.231	0.04	-6	-1	-3	-0.1369	-2.6	-2.7	-2	-1.9	-0.37	-1	-0.3	-0.5	-1	6	6.3	6.5	0.044	-2	-0.03	-4	-9	10.8	-6.44	1.7	-1.64	1	2	2	0.2	-1.8	77	-1	-3	-4	-1	-2.1	-2	-1	-15	13.8	-4.32	-0.07
R82V	-0.26	0.89	0.252	0.294	-0.712	-0.174	1.04	-3	-11	-10	0.0475	-3.7	-2.9	-2.2	-2.1	0.17	-4	-0.3	-0.3	-0.6	5.6	6	6	-0.011	-3	-0.29	-2	-7	14.6	-7.3	1	-3.36	2	2	3	0.7	-2	96	-2	-4	-4	-3	-4.9	-3	-2	-32	14.4	-3.7	0.35
V83A	-0.8	0.375	-1.202	-1.174	-0.3	-1.429	0	0	-5	-4	-0.1431	0.7	0.4	0.1	1	-0.38	0	-0.5	-0.2	-0.4	4.9	5.4	5.2	-0.359	-1	0.06	0	-2	13.4	-3.35	4.6	0.27	5	1	8	3.9	0.1	64	0	0	-1	0	-0.5	1	0	6	16.7	-3.86	-0.11
V83R	-0.59	-0.199	-0.365	0.177	0.159	-0.52	-0.75	-3	-11	-10	0.0475	-3.7	-2.9	-2.2	-2.1	0.17	-4	-0.3	-0.3	-0.6	5.6	6	6	-0.011	-3	-0.29	-2	-7	-5.4	-7.47	-2.2	-3.71	2	2	3	-0.7	-2	96	-2	-4	-4	-3	-4.9	-3	-2	-32	14.4	-3.7	0.35
V83N	-0.06	0.1	-0.837	-0.393	-0.08	-0.892	-1.34	-3	-11	-11	0.118	-2.4	-2.3	-2.2	-2.2	0.39	-4	0.7	0.7	0.1	5.4	5.6	5.4	0.158	-4	-0.46	-2	-7	-10.7	-11.62	-3.8	-4.37	2	2	7	0.9	-2.2	133	-3	-4	-5	-3	-5.7	-2	-3	-31	14.8	-2.76	0.22
V83D	-1.56	0.396	-1.509	-1.468	-0.317	-1.584	-1.06	-3	-13	-12	0.2728	-3.3	-3	-2.9	1	0.66	-10	1	0.8	0.4	5.5	5.6	5.6	0.442	-5	-0.48	-2	-7	-14.8	-13.79	-5.9	-5.3	3	1	4	-0.1	-2.9	152	-3	-5	-6	-4	-5.2	-2	-3	-31	15.1	-3.28	0.11
V83C	-0.06	0.036	-0.833	0.706	-0.029	-0.933	-0.46	-2	3	5	-0.2349	-3.1	-1.7	-0.2	-2.2	-0.51	0	-0.3	-0.3	-0.9	5.4	5.7	5.8	-0.026	0	0.33	-2	-5	41.3	1.58	5.4	1.94	2	1	9	0.6	0	192	-1	-1	-2	-1	-4.8	-2	0	-6	21.4	-4.82	-0.22
V83Q	-0.45	-0.107	-1.105	0.064	0.086	-1.172	-1.24	-3	-12	-12	0.1061	-3.5	-2.4	-1.7	-2	0.17	-2	0.4	0.6	0	5.6	5.4	6	-0.191	-3	-0.38	-2	-6	-8.6	-8.92	-2.6	-4.67	2	2	7	0.8	-1.5	96	-3	-3	-4	-3	-3.6	-3	-4	-19	15.2	-4.29	0.05
V83E	-1.22	-0.066	-1.497	-0.509	0.053	-1.633	-0.78	-3	-12	-11	0.101	-3	-2.7	-2.1	1.3	0.41	-6	0.8	0.9	0.2	5.3	5.4	5.5	0.255	-4	-0.44	-2	-6	-13.4	-10.84	-4.9	-5.26	4	1	4	0.1	-1.9	121	-3	-4	-4	-3	-4.2	-2	-2	-28	15.1	-3.2	0.3
V83G	-1.46	0.657	-1.529	-1.392	-0.526	-1.691	-0.16	-2	-8	-7	0.1859	-2.3	-2.5	-3.1	1.1	0.04	-5	0.1	0.3	0.1	5.2	4.6	4.9	0.141	-5	-0.12	-1	-5	-11.4	-11.38	-2.5	-3.06	4	1	8	-0.4	-3.3	109	-3	-5	-6	-4	-5.6	-2	-1	-30	14.5	-2.77	0.17
V83H	-0.49	-0.183	-1.102	-0.019	0.146	-1.223	-0.26	-3	-4	-3	-0.0039	-3.8	-3	-2.1	-2.1	0.18	-6	-0.7	-0.4	-0.9	5.4	5.6	5.8	0.006	-3	-0.18	-2	-6	1	-6.24	-1.4	-3.82	1	2	8	-0.1	-2	84	-3	-5	-5	-4	-3.9	-3	-4	-29	12.9	-4.14	-0.23
V83I	-0.42	-0.309	-0.505	0.733	0.247	-0.821	0.17	3	9	11	-0.4223	3.9	3.6	3.2	1	-0.68	8	-0.5	-0.2	-0.9	5.6	6	6.1	-0.253	3	0.7	4	2	35.9	9.49	11.9	7	5	1	10	2.1	3.1	29	3	4	4	4	3.9	4	2	35	22.2	-5.31	-0.33
V83L	-0.46	-0.21	-0.531	0.514	0.168	-0.821	0.06	1	5	6	-0.4593	1.9	2	1.9	1.1	-0.8	6	-0.4	-0.4	-1	5.6	6	6.1	-0.454	1	0.49	2	-2	29.2	5.63	8.4	3.43	5	1	10	-0.1	1.8	32	1	1	1	1	1.8	2	0	18	18.9	-6.03	-0.48
V83K	-0.67	-0.072	-0.94	0.235	0.058	-1.129	-0.82	-4	-14	-13	0.0609	-3.8	-2.7	-1.9	-2.1	0.16	-6	0.7	1	0.1	5.7	5.9	6.3	0.253	-3	-0.36	-2	-8	-12.6	-9.8	-4.8	-5.11	3	2	3	-1.1	-1.7	97	-2	-3	-4	-3	-3.7	-3	-4	-23	13.5	-2.19	0.4
V83M	-0.58	0.105	-0.436	-0.49	-0.084	-0.503	-0.29	1	0	1	-0.2127	3.3	2.5	1.8	1	-0.47	6	-0.2	-0.2	-0.8	5.5	5.9	5.9	-0.265	1	0.23	2	-1	23	1.76	6.1	1.69	4	1	10	1	1.6	21	1	1	1	1	0.7	2	1	10	19.1	-5.16	-0.4
V83F	-0.66	-0.204	-1.384	-0.223	0.164	-1.337	-0.53	-3	5	7	-0.4001	-0.5	-0.1	0.1	1	-0.67	1	-1.3	-1	-1.4	5.6	6	6.1	-0.288	0	0.47	-1	-7	26	3.32	5.1	1.39	4	1	8	-0.3	0.1	50	0	-1	-2	-1	-1.3	0	-1	0	17.2	-5.33	-0.27
V83P	-0.25	0.368	-0.74	-0.389	-0.294	-0.99	-0.05	-2	-7	-5	0.0868	-1.6	-1.7	-1.9	-2.1	-0.08	-4	0.3	0.3	0.2	5.8	5.7	5.5	0.358	-3	-0.17	-1	-5	-8.4	-8.51	-3	-3.05	3	2	10	-0.2	-1.8	68	-3	-4	-4	-3	-5.2	-1	-3	-18	11.1	-2.43	0.16
V83S	-0.54	0.269	-1.325	-0.738	-0.215	-1.333	-1.48	-2	-6	-5	0.1766	-0.9	-0.9	-1	-2.2	0.25	-5	0.3	0.4	-0.2	5.1	5.4	5.4	0.316	-3	-0.18	-1	-5	-5.5	-10.91	-1.4	-2.86	2	2	7	0	-1	124	-1	-2	-3	-2	-4.3	-1	-1	-22	15.1	-2.95	0.25
V83T	-0.79	-0.013	-1.176	0.261	0.01	-1.287	-0.98	0	-3	-1	0.0119	0.6	0.4	0.2	-2.2	0	-1	0.3	0.3	-0.3	5.6	5.7	5.8	0.251	-1	0.07	0	-2	-3.9	-6.7	2	-0.24	3	2	8	1.5	0	69	0	0	0	0	-1.9	0	0	6	17.9	-2.87	0.27
V83W	-1.16	-0.285	-1.392	-0.096	0.228	-1.478	-0.58	-8	4	4	-0.2898	-4.8	-4.5	-2.9	-2.1	-0.62	-5	-1.1	-0.9	-1.1	6.3	6.3	6.4	-0.034	-2	0.29	-6	-14	22.1	1.31	1.3	-1.03	3	2	7	-0.1	-2.6	88	-3	-4	-5	-3	-4.9	-3	-2	-28	11.6	-4.7	0.2
V83Y	-0.85	-0.525	-1.363	0.415	0.42	-1.196	-1	-3	2	2	-0.2792	-3.8	-2.6	-1.4	-2.2	-0.27	-1	-1	-0.7	-1.1	5.9	6	6.1	0.075	-2	0.31	-2	-6	25.1	1.87	3.8	0.05	3	2	9	0.1	-1.1	55	-1	-2	-3	-1	-1.8	-3	-4	-9	16.5	-4.54	0.03
V84A	-2.27	0.261	-3.044	-2.249	-0.209	-2.581	-2.66	0	-5	-4	-0.1431	0.7	0.4	0.1	1	-0.38	0	-0.5	-0.2	-0.4	4.9	5.4	5.2	-0.359	-1	0.06	0	-2	13.4	-3.35	4.6	0.27	5	1	8	3.9	0.1	64	0	0	-1	0	-0.5	1	0	6	16.7	-3.86	-0.11
V84R	-1.11	-0.212	-2.074	-1.343	0.169	-1.975	-3.83	-3	-11	-10	0.0475	-3.7	-2.9	-2.2	-2.1	0.17	-4	-0.3	-0.3	-0.6	5.6	6	6	-0.011	-3	-0.29	-2	-7	-5.4	-7.47	-2.2	-3.71	2	2	3	-0.7	-2	96	-2	-4	-4	-3	-4.9	-3	-2	-32	14.4	-3.7	0.35
V84N	-2.32	0.365	-2.794	-2.082	-0.292	-2.656	-2.84	-3	-11	-11	0.118	-2.4	-2.3	-2.2	-2.2	0.39	-4	0.7	0.7	0.1	5.4	5.6	5.4	0.158	-4	-0.46	-2	-7	-10.7	-11.62	-3.8	-4.37	2	2	7	0.9	-2.2	133	-3	-4	-5	-3	-5.7	-2	-3	-31	14.8	-2.76	0.22
V84D	-3.07	0.337	-3.848	-3.287	-0.27	-3.486	-3.45	-3	-13	-12	0.2728	-3.3	-3	-2.9	1	0.66	-10	1	0.8	0.4	5.5	5.6	5.6	0.442	-5	-0.48	-2	-7	-14.8	-13.79	-5.9	-5.3	3	1	4	-0.1	-2.9	152	-3	-5	-6	-4	-5.2	-2	-3	-31	15.1	-3.28	0.11
V84C	-1.82	-0.1	-2.269	-0.178	0.08	-2.149	-1.38	-2	3	5	-0.2349	-3.1	-1.7	-0.2	-2.2	-0.51	0	-0.3	-0.3	-0.9	5.4	5.7	5.8	-0.026	0	0.33	-2	-5	41.3	1.58	5.4	1.94	2	1	9	0.6	0	192	-1	-1	-2	-1	-4.8	-2	0	-6	21.4	-4.82	-0.22
V84Q	-1.21	0.155	-2.801	-2.254	-0.124	-2.423	-4.05	-3	-12	-12	0.1061	-3.5	-2.4	-1.7	-2	0.17	-2	0.4	0.6	0	5.6	5.4	6	-0.191	-3	-0.38	-2	-6	-8.6	-8.92	-2.6	-4.67	2	2	7	0.8	-1.5	96	-3	-3	-4	-3	-3.6	-3	-4	-19	15.2	-4.29	0.05
V84E	-1.59	-0.286	-3.571	-1.127	0.229	-3.229	-3.15	-3	-12	-11	0.101	-3	-2.7	-2.1	1.3	0.41	-6	0.8	0.9	0.2	5.3	5.4	5.5	0.255	-4	-0.44	-2	-6	-13.4	-10.84	-4.9	-5.26	4	1	4	0.1	-1.9	121	-3	-4	-4	-3	-4.2	-2	-2	-28	15.1	-3.2	0.3
V84G	-3.11	0.478	-3.686	-3.229	-0.383	-3.12	-3.2	-2	-8	-7	0.1859	-2.3	-2.5	-3.1	1.1	0.04	-5	0.1	0.3	0.1	5.2	4.6	4.9	0.141	-5	-0.12	-1	-5	-11.4	-11.38	-2.5	-3.06	4	1	8	-0.4	-3.3	109	-3	-5	-6	-4	-5.6	-2	-1	-30	14.5	-2.77	0.17
V84H	-0.82	-0.208	-3.053	-0.938	0.167	-2.824	-2.59	-3	-4	-3	-0.0039	-3.8	-3	-2.1	-2.1	0.18	-6	-0.7	-0.4	-0.9	5.4	5.6	5.8	0.006	-3	-0.18	-2	-6	1	-6.24	-1.4	-3.82	1	2	8	-0.1	-2	84	-3	-5	-5	-4	-3.9	-3	-4	-29	12.9	-4.14	-0.23
V84I	-0.4	-0.117	-0.827	0.081	0.094	-1.035	-0.6	3	9	11	-0.4223	3.9	3.6	3.2	1	-0.68	8	-0.5	-0.2	-0.9	5.6	6	6.1	-0.253	3	0.7	4	2	35.9	9.49	11.9	7	5	1	10	2.1	3.1	29	3	4	4	4	3.9	4	2	35	22.2	-5.31	-0.33
V84L	-0.56	-0.182	-1.065	-0.185	0.146	-1.035	-1.5	1	5	6	-0.4593	1.9	2	1.9	1.1	-0.8	6	-0.4	-0.4	-1	5.6	6	6.1	-0.454	1	0.49	2	-2	29.2	5.63	8.4	3.43	5	1	10	-0.1	1.8	32	1	1	1	1	1.8	2	0	18	18.9	-6.03	-0.48
V84K	-2.23	-0.275	-2.467	-1.124	0.22	-2.146	-3.86	-4	-14	-13	0.0609	-3.8	-2.7	-1.9	-2.1	0.16	-6	0.7	1	0.1	5.7	5.9	6.3	0.253	-3	-0.36	-2	-8	-12.6	-9.8	-4.8	-5.11	3	2	3	-1.1	-1.7	97	-2	-3	-4	-3	-3.7	-3	-4	-23	13.5	-2.19	0.4
V84M	-0.94	-0.262	-1.682	-1.251	0.21	-1.237	-2.39	1	0	1	-0.2127	3.3	2.5	1.8	1	-0.47	6	-0.2	-0.2	-0.8	5.5	5.9	5.9	-0.265	1	0.23	2	-1	23	1.76	6.1	1.69	4	1	10	1	1.6	21	1	1	1	1	0.7	2	1	10	19.1	-5.16	-0.4
V84F	-1	-0.76	-1.925	0.096	0.608	-1.499	-2.06	-3	5	7	-0.4001	-0.5	-0.1	0.1	1	-0.67	1	-1.3	-1	-1.4	5.6	6	6.1	-0.288	0	0.47	-1	-7	26	3.32	5.1	1.39	4	1	8	-0.3	0.1	50	0	-1	-2	-1	-1.3	0	-1	0	17.2	-5.33	-0.27
V84P	-1.02	-0.161	-2.285	-1.68	0.129	-1.53	-4.82	-2	-7	-5	0.0868	-1.6	-1.7	-1.9	-2.1	-0.08	-4	0.3	0.3	0.2	5.8	5.7	5.5	0.358	-3	-0.17	-1	-5	-8.4	-8.51	-3	-3.05	3	2	10	-0.2	-1.8	68	-3	-4	-4	-3	-5.2	-1	-3	-18	11.1	-2.43	0.16
V84S	-3.03	0.122	-3.552	-2.783	-0.098	-3.194	-4.39	-2	-6	-5	0.1766	-0.9	-0.9	-1	-2.2	0.25	-5	0.3	0.4	-0.2	5.1	5.4	5.4	0.316	-3	-0.18	-1	-5	-5.5	-10.91	-1.4	-2.86	2	2	7	0	-1	124	-1	-2	-3	-2	-4.3	-1	-1	-22	15.1	-2.95	0.25
V84T	-2.57	0.026	-3.054	-1.966	-0.021	-2.803	-2.98	0	-3	-1	0.0119	0.6	0.4	0.2	-2.2	0	-1	0.3	0.3	-0.3	5.6	5.7	5.8	0.251	-1	0.07	0	-2	-3.9	-6.7	2	-0.24	3	2	8	1.5	0	69	0	0	0	0	-1.9	0	0	6	17.9	-2.87	0.27
V84W	-1.53	-1.132	-2.376	0.347	0.905	-2.059	-2.8	-8	4	4	-0.2898	-4.8	-4.5	-2.9	-2.1	-0.62	-5	-1.1	-0.9	-1.1	6.3	6.3	6.4	-0.034	-2	0.29	-6	-14	22.1	1.31	1.3	-1.03	3	2	7	-0.1	-2.6	88	-3	-4	-5	-3	-4.9	-3	-2	-28	11.6	-4.7	0.2
V84Y	-0.94	-0.752	-2.315	0.319	0.602	-1.777	-2.79	-3	2	2	-0.2792	-3.8	-2.6	-1.4	-2.2	-0.27	-1	-1	-0.7	-1.1	5.9	6	6.1	0.075	-2	0.31	-2	-6	25.1	1.87	3.8	0.05	3	2	9	0.1	-1.1	55	-1	-2	-3	-1	-1.8	-3	-4	-9	16.5	-4.54	0.03
L85A	-2.21	0.65	-3.111	-2.061	-0.52	-2.455	-3.89	-3	-2	0	-0.1711	-1.3	-1.7	-1.4	-2.3	-0.37	-2	-0.4	-0.2	-0.4	5.2	5.5	5.4	-0.245	-2	0.2	-2	-5	13	-2.74	3.6	-0.88	2	2	8	-0.5	-1.2	96	-1	-2	-3	-2	-3.3	-1	-2	-7	13.6	-5.02	-0.09
L85R	-1.06	-0.173	-1.387	-1.224	0.139	-1.546	-1.68	-4	-8	-7	-0.0651	-3.2	-2.9	-2.4	-0.4	0.09	-4	-0.4	-0.4	-0.6	5.8	6.1	6	0.374	-3	-0.2	-3	-8	-5.7	-6.81	-1.4	-3.07	2	1	3	-0.5	-2.2	102	-2	-3	-4	-3	-3.7	-3	-3	-20	12.2	-5.01	0.21
L85N	-1.43	0.516	-2.193	-1.485	-0.412	-2.198	-1.93	-4	-9	-9	0.089	-3.4	-3.5	-3.1	-2.2	0.36	-7	0.8	0.6	0.2	5.7	5.9	5.8	0.43	-4	-0.39	-3	-6	-10.1	-9.98	-4.3	-4.99	1	2	7	0.5	-3	153	-3	-5	-6	-4	-4.8	-3	-4	-32	11.7	-3.94	0.23
L85D	-3.11	0.496	-3.305	-1.569	-0.397	-3.182	-1.89	-5	-11	-10	0.2673	-5.3	-4.9	-4.2	-2.4	0.62	-10	1	0.8	0.5	5.5	5.6	5.6	0.316	-5	-0.55	-4	-11	-13.3	-11.26	-5.4	-4.92	1	2	3	0.8	-4	172	-3	-5	-7	-4	-8	-4	-5	-43	12.5	-4.16	0.41
L85C	-1.49	0.318	-1.892	-0.776	-0.255	-1.833	-1.23	-7	1	2	-0.1305	-3.8	-2.6	-1.6	-1.3	-0.5	-11	-0.4	-0.4	-0.9	5.5	5.7	5.7	-0.061	-2	0.23	-6	-13	39.5	0.73	4.2	0.62	2	2	9	-0.2	-1.5	198	-2	-2	-3	-2	-8.7	-3	-1	-6	15.5	-6.13	-0.34
L85Q	-1.24	0.174	-2.092	-0.786	-0.14	-2.151	-1.42	-2	-9	-9	-0.0172	-2.4	-2	-1.7	0.1	0.08	-10	0.3	0.4	-0.2	5.8	5.9	5.6	0.391	-3	-0.3	-2	-4	-8.2	-7.44	-0.8	-3.02	2	1	7	1.4	-1.6	113	-2	-3	-4	-2	-4.4	-2	-2	-23	13.3	-5.36	0.17
L85E	-3.06	0.217	-2.855	-1.367	-0.174	-3.02	-0.71	-4	-8	-7	0.0802	-5	-4.4	-3.1	-2.5	0.37	-8	0.7	0.8	0.2	5.8	5.5	5.7	0.48	-4	-0.45	-3	-8	-12.4	-8.85	-3.9	-4.35	1	2	3	0.4	-2.8	138	-2	-4	-6	-3	-5.6	-4	-5	-31	11.4	-4.35	0.34
L85G	-3.09	1.151	-3.166	-2.684	-0.921	-2.917	-1.62	-5	-9	-8	0.0782	-4.6	-4.9	-4.6	-2.2	0.14	-6	0.3	0.3	0.2	5.9	4.9	5.7	-0.004	-5	-0.14	-4	-9	-11.5	-10.47	-2.7	-3.46	2	1	7	0.1	-4.4	138	-3	-5	-7	-4	-7.2	-4	-4	-42	11.5	-3.79	0.33
L85H	-0.89	-0.229	-2.102	-0.35	0.183	-2.426	-0.29	-3	-5	-4	-0.0169	-2.2	-2.1	-1.9	-0.1	0.1	-4	-0.6	-0.5	-0.8	5.7	5.8	5.8	0.029	-3	-0.12	-2	-5	0.9	-5.34	-0.4	-2.92	3	1	8	-0.3	-1.9	99	-2	-4	-5	-3	-4.2	-2	-4	-27	9.07	-4.85	0.25
L85I	-0.38	-0.119	-0.65	0.676	0.095	-1.137	0.49	1	8	8	-0.5112	2.4	2.7	2.8	1.2	-0.79	7	-0.4	-0.3	-1	5.6	6.1	6.3	-0.223	2	0.6	2	-1	31.9	6.58	9.7	4.66	5	1	10	0.3	2.8	5	2	2	2	2	2.6	2	1	28	21	-6.67	-0.5
L85K	-1.5	-0.128	-1.812	-0.198	0.103	-1.953	-1.25	-4	-10	-9	0.0543	-4.1	-3.3	-2.4	-2	0.16	-4	0.6	0.8	0.3	5.4	5.8	6	-0.015	-3	-0.34	-3	-7	-12.3	-8.48	-3.9	-4.37	2	2	3	-0.7	-2.1	107	-3	-4	-4	-3	-3.4	-3	-4	-21	12.1	-3.24	0.52
L85M	-0.66	-0.2	-1.224	0.413	0.16	-1.126	-1.08	3	5	6	-0.1822	2.9	3.2	2.9	1.5	-0.68	11	-0.3	-0.3	-0.9	5.4	6.2	6.3	-0.253	2	0.38	4	1	21.8	1.62	8.3	3.75	5	1	9	0.2	2.8	15	2	3	3	3	4.4	3	1	24	22.4	-6.24	-0.3
L85F	-0.83	-0.611	-1.403	0.26	0.489	-1.447	-0.61	0	5	6	-0.545	2.4	2.2	2.1	2.2	-0.78	3	-1.4	-1.2	-1.4	5.8	6.2	6.3	-0.46	1	0.44	2	-2	23.6	1.91	6.8	2.96	4	1	9	-1	2	22	1	1	0	1	1.8	2	1	17	20.6	-6.65	-0.4
L85P	-1.26	0.02	-1.912	-1.568	-0.016	-1.557	-2.57	-3	-12	-9	0.0745	-0.2	-1.3	-2.2	0	-0.08	1	0.4	0.4	0.4	5.6	5.8	5.9	-0.17	-3	-0.2	-3	-6	-9.2	-8.38	-3.8	-4.05	3	1	9	0.6	-2.3	98	-3	-4	-5	-4	-2.8	0	-1	-33	7.28	-3.75	0.01
L85S	-3	0.418	-3.005	-2.846	-0.334	-2.752	-2.99	-4	-7	-6	0.0959	-1.5	-2.1	-2.2	-1.2	0.26	-4	0.3	0.4	0	5.2	5.6	5.5	0.39	-3	-0.19	-3	-7	-5.1	-9.58	-2.1	-3.72	2	1	7	-0.1	-2.1	145	-3	-4	-4	-3	-5.2	-2	-2	-22	12.2	-4.12	0.26
L85T	-2.26	0.142	-2.471	-0.757	-0.114	-2.474	-1.59	-3	-6	-4	-0.0316	-0.4	-1	-1.1	-1.9	0	-5	0.3	0.4	-0.3	5.6	5.8	5.9	0.075	-2	-0.04	-2	-6	-5.3	-7.08	0.9	-1.49	2	2	8	-0.1	-1.3	92	-1	-2	-3	-1	-4.6	-1	-1	-13	14.3	-4.28	0.04
L85W	-2.13	-0.506	-1.749	0.28	0.405	-1.896	-0.98	-5	2	3	-0.2639	-3	-1.8	-0.9	-0.3	-0.7	2	-1.1	-1	-1.1	6.3	6.3	6.6	-0.635	-1	0.22	-2	-5	20.1	0.3	2.3	-0.14	4	1	8	0.1	-0.7	61	-2	-2	-4	-2	-1	-2	-2	-15	14.7	-6.4	-0.31
L85Y	-1.56	-0.599	-1.595	0.5	0.479	-1.643	-0.77	-3	0	2	-0.2614	-1.6	-0.7	-0.1	-1.6	-0.44	-4	-1.1	-0.9	-1.1	5.8	6.1	6	-0.289	-1	0.17	-1	-6	22.3	0.07	3.8	-0.11	3	2	9	-0.7	0	36	0	-2	-2	-1	-2.4	-1	-3	-2	17.9	-5.67	0.08
L85V	-1.37	0.127	-1.684	-0.376	-0.102	-1.557	-1.63	1	5	6	-0.4593	1.9	2	1.9	1.1	-0.8	6	-0.4	-0.4	-1	5.6	6	6.1	-0.454	1	0.49	2	-2	31.1	4.19	8.2	3.28	5	1	10	0.1	1.8	32	1	1	1	1	1.8	2	0	18	18.9	-6.03	-0.48
P86A	-1.59	0.143	-0.865	0.51	-0.114	-1.803	2.31	1	2	-1	0.1462	1.1	0.8	0.4	0.8	0.07	-1	0.4	0.5	0.4	5.2	5.3	4.9	0.022	-1	-0.07	1	-1	4.9	-5.95	0.3	-1.73	5	1	9	2	0.3	27	-1	-1	-1	-1	-1	1	0	-5	17.7	-1.78	0.19
P86R	-1.11	-1.572	-1.383	0.103	1.258	-1.78	-0.22	-1	2	1	-0.0614	-1.3	-1.2	-1	0.3	-0.02	-3	-0.1	-0.4	-0.5	5.7	6.1	5.3	-0.176	-2	-0.17	0	-3	-7.8	-3.94	-2.1	-1.24	3	1	3	-0.5	-0.9	103	-2	-3	-3	-3	-3.6	-1	-3	-18	15.7	-2.43	-0.17
P86N	-1.71	-0.177	-1.549	-0.793	0.142	-2.111	0.76	-2	11	8	0.156	-1.1	-1.1	-1	-1.6	0.13	-1	0.6	0.6	0.3	5.3	5.5	5.1	0.109	-2	0.05	-1	-5	-7.3	-2.26	-1.5	0.29	2	2	8	0.8	-0.9	91	-2	-3	-4	-2	-2.4	-1	-2	-17	14.6	-1.01	0.19
P86D	-2.73	-0.063	-2.124	0.173	0.051	-2.587	0.31	-2	11	7	0.2386	-2.8	-1.8	-1	-2.2	0.25	2	1	0.8	0.5	5.2	5.2	5.4	0.175	-1	0.09	-1	-7	-7.5	-0.52	-0.8	2.15	2	2	4	0.6	-0.7	108	-1	-2	-3	-1	-1	-2	-2	-7	19.4	-1.24	0.36
P86C	-0.02	-0.242	-0.105	1.295	0.194	-0.881	2.03	-3	0	-2	0.0545	-2.7	-3.1	-3.1	-1.9	-0.18	-18	-0.1	0.1	-0.1	5.9	5.7	5.2	-0.199	-3	0.02	-3	-7	26.7	-7.12	-2.9	-3.99	2	2	9	0	-3.1	169	-4	-4	-6	-4	-8.9	-2	-4	-30	5.43	-2.97	-0.15
P86Q	-1.7	-0.327	-1.2	-0.062	0.262	-1.656	0.16	0	1	0	0.1127	0.1	-0.1	-0.2	1	-0.05	-4	0.6	0.5	0.3	5.7	5.4	5.8	-0.545	-1	-0.03	0	-2	-8.5	-2.87	-0.4	-0.11	3	1	8	0.3	-0.2	76	-1	-2	-3	-1	-3.6	0	0	-11	18	-2.67	-0.11
P86E	-1.88	-0.427	-1.714	-0.282	0.342	-2.297	0.7	-1	5	0	0.2241	-2.6	-1.7	-0.7	-2.1	0.26	-1	1	0.7	0.4	5.5	5.3	5.6	-0.064	-1	-0.11	-1	-5	-10	-1.51	-0.7	1.26	3	2	4	0.7	-0.5	93	0	-2	-2	-1	-1.5	-2	-3	-7	19.1	-1.7	0.01
P86G	-2.27	0.464	-1.666	0.973	-0.371	-2.318	1.33	-2	13	10	0.2131	-1.7	-1.8	-1.7	-1.8	-0.01	0	0.4	0.5	0.4	5.6	4	4.4	0.127	-2	0.25	-1	-5	-6.2	-0.2	-1.2	0.5	3	2	8	0.2	-1.6	42	-2	-3	-5	-2	-2.5	-1	-2	-18	17	-1.01	0.13
P86H	-1.16	-0.299	-1.618	-0.279	0.239	-2.372	1.16	-1	4	3	0.0295	-0.4	-0.4	-1	0.7	-0.05	-4	-0.6	-0.5	-0.6	5.5	5.5	5.4	0.037	-2	0.05	0	-3	-1.2	-2.55	-1.1	-1.21	3	1	9	-0.2	-1.1	77	-2	-3	-4	-2	-4.3	0	-4	-18	11.7	-1.8	0.33
P86I	-0.97	-0.668	0.816	2.048	0.534	-0.277	4.06	-3	-14	-9	0.0882	-2	-2.3	-2.6	-1.6	0.05	-3	0.4	0.4	0.3	5.7	5.9	5.9	0.382	-4	-0.19	-2	-7	12.5	-7.9	-1.5	-4.07	2	2	9	-0.2	-2.6	95	-2	-4	-5	-3	-5.7	-2	-3	-30	9.35	-3.09	0.11
P86L	-0.65	-0.607	0.75	1.242	0.486	-0.277	3.28	-3	-12	-9	0.0745	-0.2	-1.3	-2.2	0	-0.08	1	0.4	0.4	0.4	5.6	5.8	5.9	-0.17	-3	-0.2	-3	-6	9.1	-8.52	-2.4	-4.99	3	1	9	-0.6	-2.3	98	-3	-4	-5	-4	-2.8	0	-1	-33	7.28	-3.75	0.01
P86K	-0.69	-0.749	-0.844	0.447	0.599	-1.332	0.09	-2	5	1	0.1099	-2.3	-1.6	-0.8	-1.5	0.12	1	1.3	1.1	0.6	5.9	5.9	5.4	0.068	-1	-0.17	-1	-6	-10.4	-1.66	-0.9	1.11	2	2	3	-0.1	-0.6	103	-1	-2	-2	-1	-0.6	-2	-4	-10	16.8	-0.5	0.3
P86M	-0.56	-0.519	0.135	1.297	0.415	-0.603	2.15	-3	-10	-9	-0.0069	-1.8	-2	-2.4	-1.4	-0.16	-4	0.3	0.3	0.2	5.4	5.8	6.1	-0.104	-3	-0.17	-2	-7	8.2	-7.1	-1.7	-3.74	2	2	10	0.2	-2.4	87	-2	-4	-4	-3	-9.8	-2	-3	-21	11.6	-3.11	-0.14
P86F	-0.87	-1.172	-0.025	1.275	0.938	-0.974	2.45	-5	-6	-5	-0.0604	-3.2	-3.4	-3.8	-1.8	-0.19	-4	-0.7	-0.6	-0.6	5.5	5.8	5.6	-0.083	-3	-0.12	-5	-9	10.1	-6.65	-2.7	-4.08	2	2	8	0	-3.8	114	-3	-5	-6	-4	-5	-3	-4	-39	3.14	-3.46	-0.19
P86S	-2.06	0.074	-1.987	-0.417	-0.06	-2.344	-0.1	1	6	5	0.1626	1.4	1.1	0.5	0.4	0.17	1	0.5	0.5	0.3	5.4	5.2	5.1	0.057	-1	0.27	1	-1	-2.1	-1.58	-0.4	0.46	4	1	7	1.8	0.4	74	-1	-1	-2	-1	-1	1	-1	-8	17.9	-1.56	-0.15
P86T	-1.79	-0.309	-1.142	0.065	0.247	-1.907	1.5	-1	5	3	0.1908	0.6	0.4	0.1	1.1	0	-1	0.6	0.5	0.2	5.4	5.5	5.3	0.108	-2	0.2	0	-3	-5.3	-2.2	-0.2	-0.15	4	1	8	0.5	0.1	38	-1	-2	-3	-1	-2	1	-1	-11	14.9	-1.24	0.11
P86W	-1.17	-0.966	-0.581	1.509	0.773	-1.308	1.43	-7	-5	-4	-0.091	-4.8	-5.8	-5.2	-1.6	-0.73	-5	-0.8	-0.8	-0.9	5.4	5.8	5.9	-0.312	-3	-0.13	-6	-12	8.9	-5.96	-3.1	-3.03	2	2	7	-0.1	-5	147	-3	-5	-7	-4	-7.4	-4	-6	-38	9.85	-3.96	-0.85
P86Y	-0.98	-0.625	-0.484	1.382	0.5	-1.155	1.33	-6	-5	-4	-0.1326	-3.8	-3.5	-3.4	-2.3	-0.4	-8	-0.8	-0.8	-0.8	5.8	5.6	6	0.071	-3	-0.23	-5	-12	10	-7.3	-1.9	-3.33	2	2	9	0.1	-3.1	110	-3	-4	-6	-3	-7	-3	-5	-28	6.99	-2.92	-0.13
P86V	-0.54	-0.263	0.456	1.551	0.211	-0.775	4.58	-2	-7	-5	0.0868	-1.6	-1.7	-1.9	-2.1	-0.08	-4	0.3	0.3	0.2	5.8	5.7	5.5	0.358	-3	-0.17	-1	-5	14.3	-7.69	-1.5	-3.88	3	2	10	0.2	-1.8	68	-3	-4	-4	-3	-5.2	-1	-3	-18	11.1	-2.43	0.16
V87A	-2.08	0.196	-2.723	-2.221	-0.157	-2.28	-2.66	0	-5	-4	-0.1431	0.7	0.4	0.1	1	-0.38	0	-0.5	-0.2	-0.4	4.9	5.4	5.2	-0.359	-1	0.06	0	-2	13.4	-3.35	4.6	0.27	5	1	8	3.9	0.1	64	0	0	-1	0	-0.5	1	0	6	16.7	-3.86	-0.11
V87R	-1.14	-0.33	-2.233	-0.617	0.264	-2.093	-4.53	-3	-11	-10	0.0475	-3.7	-2.9	-2.2	-2.1	0.17	-4	-0.3	-0.3	-0.6	5.6	6	6	-0.011	-3	-0.29	-2	-7	-5.4	-7.47	-2.2	-3.71	2	2	3	-0.7	-2	96	-2	-4	-4	-3	-4.9	-3	-2	-32	14.4	-3.7	0.35
V87N	-2.79	0.279	-2.809	-2.128	-0.223	-2.636	-3.12	-3	-11	-11	0.118	-2.4	-2.3	-2.2	-2.2	0.39	-4	0.7	0.7	0.1	5.4	5.6	5.4	0.158	-4	-0.46	-2	-7	-10.7	-11.62	-3.8	-4.37	2	2	7	0.9	-2.2	133	-3	-4	-5	-3	-5.7	-2	-3	-31	14.8	-2.76	0.22
V87D	-3.46	0.303	-3.482	-2.101	-0.242	-3.038	-4	-3	-13	-12	0.2728	-3.3	-3	-2.9	1	0.66	-10	1	0.8	0.4	5.5	5.6	5.6	0.442	-5	-0.48	-2	-7	-14.8	-13.79	-5.9	-5.3	3	1	4	-0.1	-2.9	152	-3	-5	-6	-4	-5.2	-2	-3	-31	15.1	-3.28	0.11
V87C	-1	0.05	-1.364	0.724	-0.04	-1.299	-1.45	-2	3	5	-0.2349	-3.1	-1.7	-0.2	-2.2	-0.51	0	-0.3	-0.3	-0.9	5.4	5.7	5.8	-0.026	0	0.33	-2	-5	41.3	1.58	5.4	1.94	2	1	9	0.6	0	192	-1	-1	-2	-1	-4.8	-2	0	-6	21.4	-4.82	-0.22
V87Q	-1.66	-0.086	-2.609	-0.843	0.069	-2.248	-3.88	-3	-12	-12	0.1061	-3.5	-2.4	-1.7	-2	0.17	-2	0.4	0.6	0	5.6	5.4	6	-0.191	-3	-0.38	-2	-6	-8.6	-8.92	-2.6	-4.67	2	2	7	0.8	-1.5	96	-3	-3	-4	-3	-3.6	-3	-4	-19	15.2	-4.29	0.05
V87E	-1.98	0.146	-3.206	-1.551	-0.117	-2.754	-3.96	-3	-12	-11	0.101	-3	-2.7	-2.1	1.3	0.41	-6	0.8	0.9	0.2	5.3	5.4	5.5	0.255	-4	-0.44	-2	-6	-13.4	-10.84	-4.9	-5.26	4	1	4	0.1	-1.9	121	-3	-4	-4	-3	-4.2	-2	-2	-28	15.1	-3.2	0.3
V87G	-3.63	0.466	-3.345	-2.94	-0.372	-2.78	-3.2	-2	-8	-7	0.1859	-2.3	-2.5	-3.1	1.1	0.04	-5	0.1	0.3	0.1	5.2	4.6	4.9	0.141	-5	-0.12	-1	-5	-11.4	-11.38	-2.5	-3.06	4	1	8	-0.4	-3.3	109	-3	-5	-6	-4	-5.6	-2	-1	-30	14.5	-2.77	0.17
V87H	-1.21	-0.289	-3.017	-1.224	0.231	-2.653	-3.19	-3	-4	-3	-0.0039	-3.8	-3	-2.1	-2.1	0.18	-6	-0.7	-0.4	-0.9	5.4	5.6	5.8	0.006	-3	-0.18	-2	-6	1	-6.24	-1.4	-3.82	1	2	8	-0.1	-2	84	-3	-5	-5	-4	-3.9	-3	-4	-29	12.9	-4.14	-0.23
V87I	-0.26	-0.342	-0.596	0.579	0.274	-0.791	-0.75	3	9	11	-0.4223	3.9	3.6	3.2	1	-0.68	8	-0.5	-0.2	-0.9	5.6	6	6.1	-0.253	3	0.7	4	2	35.9	9.49	11.9	7	5	1	10	2.1	3.1	29	3	4	4	4	3.9	4	2	35	22.2	-5.31	-0.33
V87L	-0.39	-0.446	-0.803	0.309	0.357	-0.791	-1.54	1	5	6	-0.4593	1.9	2	1.9	1.1	-0.8	6	-0.4	-0.4	-1	5.6	6	6.1	-0.454	1	0.49	2	-2	29.2	5.63	8.4	3.43	5	1	10	-0.1	1.8	32	1	1	1	1	1.8	2	0	18	18.9	-6.03	-0.48
V87K	-2.24	-0.557	-2.291	0.514	0.445	-1.896	-4.56	-4	-14	-13	0.0609	-3.8	-2.7	-1.9	-2.1	0.16	-6	0.7	1	0.1	5.7	5.9	6.3	0.253	-3	-0.36	-2	-8	-12.6	-9.8	-4.8	-5.11	3	2	3	-1.1	-1.7	97	-2	-3	-4	-3	-3.7	-3	-4	-23	13.5	-2.19	0.4
V87M	-0.85	-0.536	-1.373	1.22	0.429	-0.971	-2.33	1	0	1	-0.2127	3.3	2.5	1.8	1	-0.47	6	-0.2	-0.2	-0.8	5.5	5.9	5.9	-0.265	1	0.23	2	-1	23	1.76	6.1	1.69	4	1	10	1	1.6	21	1	1	1	1	0.7	2	1	10	19.1	-5.16	-0.4
V87F	-1.56	-0.758	-1.845	1.144	0.607	-1.369	-2.2	-3	5	7	-0.4001	-0.5	-0.1	0.1	1	-0.67	1	-1.3	-1	-1.4	5.6	6	6.1	-0.288	0	0.47	-1	-7	26	3.32	5.1	1.39	4	1	8	-0.3	0.1	50	0	-1	-2	-1	-1.3	0	-1	0	17.2	-5.33	-0.27
V87P	-0.99	0.039	-2.03	-1.949	-0.031	-1.277	-4.82	-2	-7	-5	0.0868	-1.6	-1.7	-1.9	-2.1	-0.08	-4	0.3	0.3	0.2	5.8	5.7	5.5	0.358	-3	-0.17	-1	-5	-8.4	-8.51	-3	-3.05	3	2	10	-0.2	-1.8	68	-3	-4	-4	-3	-5.2	-1	-3	-18	11.1	-2.43	0.16
V87S	-3.55	0.278	-3.291	-2.005	-0.223	-2.909	-4.39	-2	-6	-5	0.1766	-0.9	-0.9	-1	-2.2	0.25	-5	0.3	0.4	-0.2	5.1	5.4	5.4	0.316	-3	-0.18	-1	-5	-5.5	-10.91	-1.4	-2.86	2	2	7	0	-1	124	-1	-2	-3	-2	-4.3	-1	-1	-22	15.1	-2.95	0.25
V87T	-2.5	-0.073	-2.748	-0.826	0.058	-2.491	-3.04	0	-3	-1	0.0119	0.6	0.4	0.2	-2.2	0	-1	0.3	0.3	-0.3	5.6	5.7	5.8	0.251	-1	0.07	0	-2	-3.9	-6.7	2	-0.24	3	2	8	1.5	0	69	0	0	0	0	-1.9	0	0	6	17.9	-2.87	0.27
V87W	-1.67	-0.715	-2.098	1.205	0.572	-1.715	-2.72	-8	4	4	-0.2898	-4.8	-4.5	-2.9	-2.1	-0.62	-5	-1.1	-0.9	-1.1	6.3	6.3	6.4	-0.034	-2	0.29	-6	-14	22.1	1.31	1.3	-1.03	3	2	7	-0.1	-2.6	88	-3	-4	-5	-3	-4.9	-3	-2	-28	11.6	-4.7	0.2
V87Y	-1.19	-0.812	-2.122	0.869	0.65	-1.578	-2.75	-3	2	2	-0.2792	-3.8	-2.6	-1.4	-2.2	-0.27	-1	-1	-0.7	-1.1	5.9	6	6.1	0.075	-2	0.31	-2	-6	25.1	1.87	3.8	0.05	3	2	9	0.1	-1.1	55	-1	-2	-3	-1	-1.8	-3	-4	-9	16.5	-4.54	0.03
W88A	-3.16	0.822	-2.441	-2.093	-0.657	-2.735	-0.44	-7	-2	-1	-0.088	-4.3	-5.5	-4.1	-2.2	-0.4	-11	0.1	0.3	0.2	5.8	5.9	5.8	0.117	-3	-0.25	-6	-12	9.9	-3.91	1.5	-2.06	2	2	5	0.4	-3.6	148	-2	-4	-5	-3	-5.8	-4	-4	-29	10.1	-4.66	-0.38
W88R	-2.04	0.121	-1.635	-0.647	-0.097	-1.893	-0.45	1	-3	-4	-0.207	2	-1.1	-1.6	1.8	-0.41	-6	-0.5	-0.6	-0.7	6	5.9	6.3	-0.244	-2	-0.03	2	-1	-6.9	-6.07	-1.8	-2.46	2	1	0	-0.2	-1.6	101	-2	-4	-5	-3	-3.8	0	5	-29	9.94	-4.54	0.04
W88N	-2.87	0.427	-2.378	-1.45	-0.342	-2.633	-0.93	-5	-5	-4	-0.025	-4.4	-5.2	-4	-3	-0.09	-9	-0.4	-0.5	-0.8	5.7	6.5	6.2	0.538	-3	-0.39	-4	-7	-8.8	-6.74	-4.2	-3.91	0	3	4	0	-3.6	174	-4	-6	-7	-4	-6.1	-5	-3	-39	7.74	-3.31	0.2
W88D	-3.2	0.512	-2.808	-1.782	-0.41	-3.231	-0.73	-8	-5	-4	-0.0124	-6.3	-6.4	-5.5	-2.9	0.06	-7	-0.2	-0.5	-0.5	6.6	6	6.3	1.287	-4	-0.41	-7	-13	-10.7	-6.7	-5.9	-4.46	0	3	1	0.2	-5.2	181	-4	-6	-8	-5	-6	-5	-4	-40	9.08	-3.81	0.11
W88C	-0.08	0.528	-0.799	-0.074	-0.422	-1.069	0.23	-8	-1	0	-0.1176	1.6	0.5	-0.9	4.1	-0.74	-24	-1.2	-1.1	-1.3	5.3	6.1	6.5	0.08	-2	0.18	-8	-14	37.4	0.6	0.6	-2.06	3	1	6	0.1	-1	215	-5	-3	-5	-5	-9.1	1	1	-18	9.56	-4.7	0.44
W88Q	-2.67	0.321	-2.247	-1.32	-0.256	-2.464	-1.13	-6	-3	-5	-0.054	-2.6	-3.3	-2.8	-2.3	-0.11	-12	-0.4	-0.5	-0.9	5.5	6.2	6.7	0.459	-2	-0.17	-5	-11	-8.6	-5.95	-0.3	-1.62	1	1	4	0.2	-2.7	130	-2	-3	-4	-1	-8.2	-3	0	-19	16.6	-4.87	0.01
W88E	-3.14	0.216	-2.682	-1.138	-0.173	-3.113	-0.57	-8	-6	-5	-0.0967	-5.6	-6.3	-4.7	-3.2	-0.15	-3	-0.2	-0.3	-0.6	6.3	6.2	6.8	-0.089	-3	-0.22	-7	-15	-11.7	-6.26	-3.8	-3.37	1	2	1	0.2	-4.3	152	-3	-4	-6	-3	-7.6	-5	-3	-29	15.3	-3.84	0.2
W88G	-3.29	1.062	-2.563	-2.05	-0.849	-2.959	-0.07	-8	-1	-1	-0.1567	-1.7	-4.5	-4.1	1.4	-0.24	-10	0.3	0.2	0.1	5.8	5.2	4.5	0.036	-4	-0.08	-7	-13	-9	-5.99	-2	-1.76	3	1	5	0.1	-4	184	-2	-4	-6	-3	-6.3	-2	-2	-19	7.2	-3.77	-0.31
W88H	-2.67	0.152	-2.287	-0.967	-0.122	-2.341	-0.4	-5	3	-1	-0.02	-2.8	-2.7	-1	-2.1	-0.46	-9	-0.9	-0.8	-1.1	5.5	6	6.6	-0.098	0	-0.11	-3	-6	-0.3	-4.57	-0.7	-2.37	1	3	5	0.3	-0.8	115	-3	-4	-4	-3	-4	-3	-1	-18	0	-4.5	-0.05
W88I	-2.07	0.267	-1.532	-1.189	-0.213	-1.873	0.39	-7	4	4	-0.1961	-5	-4.4	-2.3	-2.2	-0.65	-6	-1.2	-1	-1.2	6.2	6.3	6.6	-0.505	-1	0.36	-5	-12	23.2	-0.27	3.5	-0.62	2	3	8	0.5	-1.8	61	-2	-4	-5	-3	-3.3	-4	-3	-28	10.4	-5.79	-0.26
W88L	-2.02	0.346	-1.606	-1.006	-0.277	-1.873	-0.04	-5	2	3	-0.2639	-3	-1.8	-0.9	-0.3	-0.7	2	-1.1	-1	-1.1	6.3	6.3	6.6	-0.635	-1	0.22	-2	-5	19.7	-0.92	4.3	0.12	4	1	8	-0.1	-0.7	61	-2	-2	-4	-2	-1	-2	-2	-15	14.7	-6.4	-0.31
W88K	-2.14	0.269	-1.689	-1.07	-0.215	-1.969	-0.63	-5	-8	-7	-0.1152	-1.4	-3.7	-3.6	-3	-0.28	-7	0	-0.2	-0.5	5.6	5.7	5	-0.822	-3	-0.22	-3	-10	-12.1	-6.32	-3.9	-3.41	1	2	0	0	-3.5	110	-2	-4	-6	-3	-5.4	-3	3	-30	7.79	-3.12	1
W88M	-1.65	0.282	-1.15	-0.089	-0.226	-1.319	-0.03	-7	2	2	-0.0775	-4.4	-2.8	-1.3	-2	-0.94	-4	-1.1	-1	-1.1	6.1	6.5	6.6	-0.783	0	0.16	-4	-11	16.2	-2.01	3.5	-0.13	3	2	7	-0.2	-1	67	-2	-2	-3	-1	-0.9	-3	-2	-8	18.5	-5.49	-0.2
W88F	-1.75	0.125	-1.606	-0.927	-0.1	-1.764	-0.15	-1	5	4	-0.3405	-1.6	0.5	3	0	-0.78	9	-1.2	-1.2	-1.4	6.2	6.5	6.3	-0.185	3	0.41	0	-4	18.4	-1.37	5.5	2.53	3	2	9	0.7	3.6	40	1	1	0	1	3.4	-1	-3	14	19.3	-5.72	-0.13
W88P	-2.63	0.361	-2.245	-1.871	-0.289	-2.188	-2.28	-7	-5	-4	-0.091	-4.8	-5.8	-5.2	-1.6	-0.73	-5	-0.8	-0.8	-0.9	5.4	5.8	5.9	-0.312	-3	-0.13	-6	-12	-7.4	-4.55	-3.7	-2.97	2	2	7	0.1	-5	147	-3	-5	-7	-4	-7.4	-4	-6	-38	9.85	-3.96	-0.85
W88S	-3.13	0.639	-2.542	-2.12	-0.511	-2.695	-1.81	-2	-4	-3	-0.0802	-2.9	-3.9	-3.4	0.8	0.07	-7	-0.5	-0.7	-0.8	5.8	5.7	5.6	0.298	-3	-0.17	-2	-4	-3.8	-6.28	-3	-3.71	2	1	4	0.1	-3.3	177	-4	-4	-6	-4	-6.2	-3	-3	-29	9.7	-2.86	0.86
W88T	-2.74	0.371	-2.183	-1.077	-0.297	-2.498	-0.52	-6	-2	-1	0.0052	-2.6	-4.5	-3.7	-2.2	0	0	-0.8	-0.6	-0.8	6.1	6.5	6.5	0.04	-2	-0.12	-5	-11	-5.5	-5.42	-1.2	-2.67	1	2	5	0.4	-3.5	128	-3	-4	-5	-3	-9.3	-4	-4	-19	17.2	-3.48	0.18
W88Y	-1.73	0.1	-1.419	-1.094	-0.08	-1.61	0.02	-1	2	2	-0.3209	-0.3	1.5	3.6	-0.5	-0.55	0	-1.1	-1	-1.3	6.5	6.9	6.1	-0.105	3	0.43	0	-4	19.1	-1.14	5.4	2.44	3	2	8	-0.2	4.1	37	3	3	3	2	2.3	0	-2	22	19.5	-5.12	-0.02
W88V	-2.82	0.21	-1.727	-0.892	-0.168	-2.188	0.84	-8	4	4	-0.2898	-4.8	-4.5	-2.9	-2.1	-0.62	-5	-1.1	-0.9	-1.1	6.3	6.3	6.4	-0.034	-2	0.29	-6	-14	23.8	-1.09	3.1	-0.84	3	2	7	0.1	-2.6	88	-3	-4	-5	-3	-4.9	-3	-2	-28	11.6	-4.7	0.2
L89A	-3.51	0.722	-3.758	-3.218	-0.578	-3.11	-3.89	-3	-2	0	-0.1711	-1.3	-1.7	-1.4	-2.3	-0.37	-2	-0.4	-0.2	-0.4	5.2	5.5	5.4	-0.245	-2	0.2	-2	-5	13	-2.74	3.6	-0.88	2	2	8	-0.5	-1.2	96	-1	-2	-3	-2	-3.3	-1	-2	-7	13.6	-5.02	-0.09
L89R	-1.91	0.148	-2.115	-1.331	-0.118	-2.088	-3.14	-4	-8	-7	-0.0651	-3.2	-2.9	-2.4	-0.4	0.09	-4	-0.4	-0.4	-0.6	5.8	6.1	6	0.374	-3	-0.2	-3	-8	-5.7	-6.81	-1.4	-3.07	2	1	3	-0.5	-2.2	102	-2	-3	-4	-3	-3.7	-3	-3	-20	12.2	-5.01	0.21
L89N	-3.41	0.601	-2.869	-2.449	-0.481	-2.749	-2.71	-4	-9	-9	0.089	-3.4	-3.5	-3.1	-2.2	0.36	-7	0.8	0.6	0.2	5.7	5.9	5.8	0.43	-4	-0.39	-3	-6	-10.1	-9.98	-4.3	-4.99	1	2	7	0.5	-3	153	-3	-5	-6	-4	-4.8	-3	-4	-32	11.7	-3.94	0.23
L89D	-3.56	0.697	-3.792	-4.031	-0.557	-3.435	-3.37	-5	-11	-10	0.2673	-5.3	-4.9	-4.2	-2.4	0.62	-10	1	0.8	0.5	5.5	5.6	5.6	0.316	-5	-0.55	-4	-11	-13.3	-11.26	-5.4	-4.92	1	2	3	0.8	-4	172	-3	-5	-7	-4	-8	-4	-5	-43	12.5	-4.16	0.41
L89C	-2.31	0.239	-2.309	-0.715	-0.191	-2.177	-1.42	-7	1	2	-0.1305	-3.8	-2.6	-1.6	-1.3	-0.5	-11	-0.4	-0.4	-0.9	5.5	5.7	5.7	-0.061	-2	0.23	-6	-13	39.5	0.73	4.2	0.62	2	2	9	-0.2	-1.5	198	-2	-2	-3	-2	-8.7	-3	-1	-6	15.5	-6.13	-0.34
L89Q	-2.44	0.37	-2.698	-2.18	-0.296	-2.466	-2.88	-2	-9	-9	-0.0172	-2.4	-2	-1.7	0.1	0.08	-10	0.3	0.4	-0.2	5.8	5.9	5.6	0.391	-3	-0.3	-2	-4	-8.2	-7.44	-0.8	-3.02	2	1	7	1.4	-1.6	113	-2	-3	-4	-2	-4.4	-2	-2	-23	13.3	-5.36	0.17
L89E	-3.48	0.279	-3.352	-3	-0.223	-3.152	-2.27	-4	-8	-7	0.0802	-5	-4.4	-3.1	-2.5	0.37	-8	0.7	0.8	0.2	5.8	5.5	5.7	0.48	-4	-0.45	-3	-8	-12.4	-8.85	-3.9	-4.35	1	2	3	0.4	-2.8	138	-2	-4	-6	-3	-5.6	-4	-5	-31	11.4	-4.35	0.34
L89G	-3.9	1.04	-4.083	-3.897	-0.832	-3.639	-2.55	-5	-9	-8	0.0782	-4.6	-4.9	-4.6	-2.2	0.14	-6	0.3	0.3	0.2	5.9	4.9	5.7	-0.004	-5	-0.14	-4	-9	-11.5	-10.47	-2.7	-3.46	2	1	7	0.1	-4.4	138	-3	-5	-7	-4	-7.2	-4	-4	-42	11.5	-3.79	0.33
L89H	-0.74	0.088	-3.01	-1.619	-0.07	-3.086	-1.41	-3	-5	-4	-0.0169	-2.2	-2.1	-1.9	-0.1	0.1	-4	-0.6	-0.5	-0.8	5.7	5.8	5.8	0.029	-3	-0.12	-2	-5	0.9	-5.34	-0.4	-2.92	3	1	8	-0.3	-1.9	99	-2	-4	-5	-3	-4.2	-2	-4	-27	9.07	-4.85	0.25
L89I	-0.83	-0.013	-0.978	-1.232	0.011	-1.511	0.77	1	8	8	-0.5112	2.4	2.7	2.8	1.2	-0.79	7	-0.4	-0.3	-1	5.6	6.1	6.3	-0.223	2	0.6	2	-1	31.9	6.58	9.7	4.66	5	1	10	0.3	2.8	5	2	2	2	2	2.6	2	1	28	21	-6.67	-0.5
L89K	-1.93	0.106	-2.406	-0.83	-0.085	-2.194	-3.04	-4	-10	-9	0.0543	-4.1	-3.3	-2.4	-2	0.16	-4	0.6	0.8	0.3	5.4	5.8	6	-0.015	-3	-0.34	-3	-7	-12.3	-8.48	-3.9	-4.37	2	2	3	-0.7	-2.1	107	-3	-4	-4	-3	-3.4	-3	-4	-21	12.1	-3.24	0.52
L89M	-2.17	-0.025	-1.894	-0.261	0.02	-1.705	-1.17	3	5	6	-0.1822	2.9	3.2	2.9	1.5	-0.68	11	-0.3	-0.3	-0.9	5.4	6.2	6.3	-0.253	2	0.38	4	1	21.8	1.62	8.3	3.75	5	1	9	0.2	2.8	15	2	3	3	3	4.4	3	1	24	22.4	-6.24	-0.3
L89F	-1.6	-0.319	-1.715	-0.382	0.255	-1.758	-0.66	0	5	6	-0.545	2.4	2.2	2.1	2.2	-0.78	3	-1.4	-1.2	-1.4	5.8	6.2	6.3	-0.46	1	0.44	2	-2	23.6	1.91	6.8	2.96	4	1	9	-1	2	22	1	1	0	1	1.8	2	1	17	20.6	-6.65	-0.4
L89P	-1.99	0.427	-2.737	-1.824	-0.342	-2.037	-4.31	-3	-12	-9	0.0745	-0.2	-1.3	-2.2	0	-0.08	1	0.4	0.4	0.4	5.6	5.8	5.9	-0.17	-3	-0.2	-3	-6	-9.2	-8.38	-3.8	-4.05	3	1	9	0.6	-2.3	98	-3	-4	-5	-4	-2.8	0	-1	-33	7.28	-3.75	0.01
L89S	-3.71	0.438	-3.631	-3.346	-0.351	-3.299	-4.05	-4	-7	-6	0.0959	-1.5	-2.1	-2.2	-1.2	0.26	-4	0.3	0.4	0	5.2	5.6	5.5	0.39	-3	-0.19	-3	-7	-5.1	-9.58	-2.1	-3.72	2	1	7	-0.1	-2.1	145	-3	-4	-4	-3	-5.2	-2	-2	-22	12.2	-4.12	0.26
L89T	-3.55	0.148	-3.1	-2.479	-0.119	-2.88	-2.76	-3	-6	-4	-0.0316	-0.4	-1	-1.1	-1.9	0	-5	0.3	0.4	-0.3	5.6	5.8	5.9	0.075	-2	-0.04	-2	-6	-5.3	-7.08	0.9	-1.49	2	2	8	-0.1	-1.3	92	-1	-2	-3	-1	-4.6	-1	-1	-13	14.3	-4.28	0.04
L89W	-2.04	-0.71	-2.102	-0.243	0.568	-2.076	-1.71	-5	2	3	-0.2639	-3	-1.8	-0.9	-0.3	-0.7	2	-1.1	-1	-1.1	6.3	6.3	6.6	-0.635	-1	0.22	-2	-5	20.1	0.3	2.3	-0.14	4	1	8	0.1	-0.7	61	-2	-2	-4	-2	-1	-2	-2	-15	14.7	-6.4	-0.31
L89Y	-1.66	-0.38	-2.187	-0.098	0.304	-1.99	-1.62	-3	0	2	-0.2614	-1.6	-0.7	-0.1	-1.6	-0.44	-4	-1.1	-0.9	-1.1	5.8	6.1	6	-0.289	-1	0.17	-1	-6	22.3	0.07	3.8	-0.11	3	2	9	-0.7	0	36	0	-2	-2	-1	-2.4	-1	-3	-2	17.9	-5.67	0.08
L89V	-2.11	0.197	-2.207	-1.061	-0.158	-2.037	-1.58	1	5	6	-0.4593	1.9	2	1.9	1.1	-0.8	6	-0.4	-0.4	-1	5.6	6	6.1	-0.454	1	0.49	2	-2	31.1	4.19	8.2	3.28	5	1	10	0.1	1.8	32	1	1	1	1	1.8	2	0	18	18.9	-6.03	-0.48
N90A	-1.38	0.214	-1.131	-0.544	-0.171	-1.333	0.19	0	1	0	0.1049	0	0	-0.2	-1.7	0.24	0	0.7	0.4	0.1	5	5.2	4.9	0.159	-2	-0.14	0	-3	4	-5.77	1.5	-1.9	3	2	9	-0.5	-0.3	111	-1	-2	-3	-1	-1.4	0	-1	-19	17.1	-2.06	0.31
N90R	-0.05	-0.168	-0.435	-0.146	0.134	-0.479	-1.3	-1	10	7	-0.015	-0.1	0.4	0.3	-1.5	0.02	1	0.1	-0.3	-0.8	5.5	6.1	6	-0.303	-1	0.12	0	-5	-6.1	-1.19	0.3	-0.19	2	2	6	-2.1	0.3	86	0	-1	-1	-1	-1.5	0	2	4	17.1	-2.67	-0.02
N90D	-1.13	0.178	-1.397	-0.711	-0.143	-1.677	0.08	2	16	12	0.0192	2.5	2.4	2.2	1.7	-0.12	5	0.8	0.2	-0.6	5.3	5.2	5	-0.534	1	0.56	2	2	-4.8	3.2	1.9	3.48	5	1	6	-1.3	2.2	23	2	2	2	2	2.6	2	6	18	21.4	-2.5	-0.51
N90C	-0.3	0.209	-0.345	-0.762	-0.167	-0.517	0.06	-5	-4	-5	-0.0844	-1.6	-1.9	-1.8	-1.5	0.28	-13	0.2	0.3	-0.1	5.7	5.7	5.2	0.105	-3	-0.14	-4	-9	23.5	-9.21	-0.3	-2.83	2	2	8	0.2	-1.8	139	-2	-4	-5	-2	-7.6	-1	-1	-30	14.7	-1.76	1.46
N90Q	-0.32	-0.2	-0.853	-0.094	0.16	-0.841	-1.13	0	13	10	-0.005	0.1	0.5	0.7	0.4	-0.05	1	0.8	0.3	-0.3	5.3	5.9	5.9	-0.187	0	0.2	1	-3	-7.2	-0.47	1.2	0.13	3	2	10	-0.8	0.7	46	0	0	0	0	-0.8	0	3	2	18.6	-3	-0.05
N90E	-1.02	0.111	-1.294	-0.554	-0.089	-1.434	-0.43	1	10	8	0.1146	1.1	1.2	1	0.3	-0.01	1	1.2	0.6	-0.2	5.3	5.6	5	-0.262	0	0.13	1	-1	-9.2	0.31	0.6	1.27	3	2	6	-1.9	0.9	42	0	0	-1	0	-0.7	1	1	3	20	-2.43	-0.3
N90G	-3.04	0.283	-1.821	0.005	-0.226	-1.728	-0.67	0	8	7	0.1196	-0.1	0.4	0.4	-2.6	0.1	1	0.3	0.2	0.1	5.1	5.6	5.3	-0.097	-1	0.22	0	-2	-7.6	-0.51	0.5	0.93	3	2	10	-0.4	0.4	80	0	-1	-1	0	-1.4	0	-2	7	18.1	-1.63	-0.09
N90H	-1.1	0.055	-1.175	-0.034	-0.044	-1.168	-0.24	2	5	2	0.0386	1.4	1.4	1.2	1.8	0.1	5	-0.2	-0.5	-0.8	5.4	5.5	5.5	-0.141	0	0.32	2	1	-1.9	-2.2	2	0.53	4	1	9	-0.3	1.2	68	1	1	1	1	1.7	1	3	12	18.9	-3.05	-0.52
N90I	-0.03	-0.051	-0.014	-0.099	0.041	-0.265	0.22	-2	-11	-11	0.1485	-2.5	-2.7	-2.8	0.9	0.55	-8	0.7	0.7	0.2	5.3	5.7	5.3	0.456	-5	-0.37	-2	-4	8.6	-10.75	-0.4	-4.39	2	1	7	-0.2	-2.8	149	-2	-5	-6	-3	-4.7	-2	-3	-32	14.8	-3.42	0.16
N90L	-0.12	0.134	0.005	-0.634	-0.107	-0.265	0.29	-4	-9	-9	0.089	-3.4	-3.5	-3.1	-2.2	0.36	-7	0.8	0.6	0.2	5.7	5.9	5.8	0.43	-4	-0.39	-3	-6	7.1	-9.48	-1.1	-5.08	1	2	7	-0.5	-3	153	-3	-5	-6	-4	-4.8	-3	-4	-32	11.7	-3.94	0.23
N90K	-0.21	0.082	-0.224	-0.323	-0.065	-0.282	-1.14	1	12	10	-0.0381	1	1	0.9	3.5	-0.14	2	1.4	0.6	-0.2	5.3	5.7	5.9	0.222	0	0.22	1	0	-10.1	-0.26	0.5	1.17	4	1	6	-2.4	0.8	94	0	0	0	0	0.1	1	5	1	17.7	-1.63	-0.44
N90M	0.36	-0.151	-0.111	0.158	0.121	-0.023	-0.45	-3	-3	-4	0.0124	-2.5	-2.6	-2.2	0.1	0.32	-6	0.5	0.6	0.2	5.2	6.3	5.7	0.405	-3	-0.11	-2	-7	6.2	-8	0.2	-3.28	1	2	8	-0.2	-2.2	142	-2	-3	-4	-2	-3.7	-2	-2	-19	13.7	-3.05	0.32
N90F	-1.03	0.092	-1.01	-0.831	-0.073	-0.852	-0.42	-4	-9	-9	0.0018	-3.5	-3.5	-3.2	-1.3	0.29	-3	-0.4	-0.4	-0.6	5.8	6.1	6.1	0.336	-4	-0.33	-4	-8	7.8	-7.97	-1.9	-4.64	1	2	6	-0.4	-3.1	158	-2	-4	-6	-4	-3.8	-3	-4	-29	11.4	-3.89	-0.22
N90P	-0.03	-0.087	-0.458	-0.175	0.07	-0.596	-0.14	-2	11	8	0.156	-1.1	-1.1	-1	-1.6	0.13	-1	0.6	0.6	0.3	5.3	5.5	5.1	0.109	-2	0.05	-1	-5	-8.7	-1.81	-1.3	-0.37	2	2	8	-0.8	-0.9	91	-2	-3	-4	-2	-2.4	-1	-2	-17	14.6	-1.01	0.19
N90S	-0.82	0.123	-1.254	-0.556	-0.098	-1.302	-0.75	1	7	6	0.1452	1.2	1.1	0.9	-0.3	0.14	3	0.5	0.3	-0.4	5.2	5.1	5.2	-0.334	0	0.14	1	0	-1.3	0.24	1.6	1.09	5	1	10	-1.3	0.9	46	1	1	1	1	1	1	2	10	20.9	-2.13	-0.32
N90T	-0.14	-0.056	-0.496	-0.136	0.045	-0.87	0.33	0	4	2	0.0155	0.5	0.5	0.4	0.9	0	2	0.5	0.4	-0.4	5.3	5.5	5.2	-0.018	-1	0.13	0	-1	-5.2	-1.08	1	-0.27	4	1	9	-1.5	0.5	65	0	0	0	0	0.1	1	1	0	20.2	-2.05	-0.3
N90W	-0.44	-0.052	-1.005	0.051	0.042	-0.726	-1	-5	-5	-4	-0.025	-4.4	-5.2	-4	-3	-0.09	-9	-0.4	-0.5	-0.8	5.7	6.5	6.2	0.538	-3	-0.39	-4	-7	6.4	-7.43	-2.4	-3.75	0	3	4	0	-3.6	174	-4	-6	-7	-4	-6.1	-5	-3	-39	7.74	-3.31	0.2
N90Y	-0.19	-0.548	-0.685	-0.911	0.438	-0.407	-0.78	-2	-3	-4	-0.1149	-0.9	-1.2	-1.4	2.5	0.01	1	-0.3	-0.6	-0.8	5.7	5.9	6.1	-0.491	-2	-0.27	-2	-4	9.5	-6.7	-0.4	-3.14	3	1	6	0.4	-1.4	143	-2	-3	-4	-2	-1.3	-1	-1	-19	20.1	-3.14	0.04
N90V	-0.32	0.154	-0.205	-0.741	-0.123	-0.596	0.74	-3	-11	-11	0.118	-2.4	-2.3	-2.2	-2.2	0.39	-4	0.7	0.7	0.1	5.4	5.6	5.4	0.158	-4	-0.46	-2	-7	11.5	-9.36	-0.6	-4.39	2	2	7	-0.9	-2.2	133	-3	-4	-5	-3	-5.7	-2	-3	-31	14.8	-2.76	0.22
F91A	-2.45	1.305	-2.248	-2.255	-1.044	-2.257	0.05	-4	-4	-2	-0.1119	-3.2	-3.1	-2.6	-2.4	-0.33	-1	-0.3	0	-0.2	5.1	5.5	5.8	0.132	-2	-0.25	-4	-7	11.4	-3.42	1.8	-2.29	2	2	7	0.2	-2.3	113	-2	-3	-4	-3	-3.2	-3	-2	-19	11.9	-4.43	0.01
F91R	-0.27	1.299	-0.525	-0.171	-1.039	-0.387	-0.41	-4	-8	-8	-0.0904	-4.9	-4.3	-3.5	-1.5	0.08	-6	-0.5	-0.4	-0.6	5.7	6.1	5.9	-0.018	-3	-0.31	-4	-8	-6.5	-6.69	-2	-3.14	1	2	1	0.5	-3.2	97	-2	-4	-5	-3	-6	-4	-4	-30	10.1	-4.51	0.22
F91N	-1.35	0.742	-1.099	-0.723	-0.594	-1.036	-0.42	-4	-9	-9	0.0018	-3.5	-3.5	-3.2	-1.3	0.29	-3	-0.4	-0.4	-0.6	5.8	6.1	6.1	0.336	-4	-0.33	-4	-8	-9.3	-8.26	-4.4	-4.59	1	2	6	0.4	-3.1	158	-2	-4	-6	-4	-3.8	-3	-4	-29	11.4	-3.89	-0.22
F91D	-2.3	0.895	-1.062	-0.682	-0.716	-1.168	-0.16	-7	-10	-9	0.0827	-5.7	-5.4	-4.7	-1.7	0.48	-6	-0.1	-0.2	-0.3	5.6	5.9	5.6	0.118	-5	-0.4	-6	-13	-11.9	-8.93	-6.3	-5.31	1	2	2	0.1	-4.5	177	-4	-5	-6	-5	-7	-5	-6	-33	9.04	-3.52	0.55
F91C	0.25	0.773	-1.001	-0.589	-0.618	-0.967	-0.56	-6	2	3	-0.3262	-0.1	-0.1	-0.7	1.8	-0.53	-12	-1.4	-1.2	-1.5	5.4	5.8	5.9	-0.095	-2	0.3	-4	-11	39.2	1.34	3.8	0.64	3	1	8	0	-0.8	205	-2	-4	-4	-2	-4.4	0	1	-18	13.5	-4.81	0.49
F91Q	-1.45	0.302	-1.203	-0.83	-0.242	-1.15	-0.81	-6	-10	-10	-0.0171	-4.4	-3.6	-2.8	-2.1	-0.04	-4	-0.4	-0.3	-0.6	5.7	6.1	6.1	0.283	-3	-0.44	-5	-11	-8.7	-7.06	-3.1	-4.86	1	2	6	0.3	-2.6	116	-4	-5	-5	-4	-6.4	-4	-4	-29	11.5	-4.89	0.14
F91E	-2.21	1.209	-0.966	-0.524	-0.967	-1.089	-0.07	-6	-7	-7	0.0885	-6.7	-5.7	-4.3	-2.9	0.34	-10	-0.1	-0.1	-0.4	5.8	5.9	6	0.27	-4	-0.5	-5	-12	-12.5	-8.01	-4.3	-4.31	0	3	2	0.1	-3.9	140	-3	-5	-6	-3	-6.4	-5	-6	-32	9.24	-4.1	0.09
F91G	-3.27	1.416	-2.715	-1.951	-1.133	-2.596	-0.55	-5	-4	-3	0.0789	-5.7	-5.8	-5.4	-1.9	0.11	-8	0.3	0.2	0.1	5.4	6	5.3	0.457	-5	-0.09	-5	-8	-9.4	-7.42	-2.6	-2.9	1	2	6	0.5	-5.2	153	-3	-5	-6	-4	-8.6	-5	-4	-32	9.84	-3.76	-0.15
F91H	-1.03	0.464	-0.937	-0.346	-0.371	-1.007	-0.15	-2	-1	-1	-0.125	0.1	0.3	0	-1.1	-0.19	-1	-0.8	-0.6	-0.9	5.5	6	6.1	-0.141	-1	-0.06	-2	-5	0.4	-4.96	1.1	-0.99	2	2	7	0.5	-0.1	100	-2	-2	-2	-1	-1.7	0	-3	-8	10.7	-3.82	0.79
F91I	-1.42	0.898	-1.218	-0.941	-0.719	-1.226	-0.16	0	6	7	-0.3791	0	0.5	0.9	1.3	-0.65	3	-1.4	-1.1	-1.4	6	6.2	6.4	-0.348	0	0.6	1	-2	27.2	2.74	7	2.42	4	1	9	0.2	1	21	0	0	-1	0	0.5	0	-1	8	18.4	-6.11	-0.44
F91L	-1.61	0.6	-1.181	-0.957	-0.48	-1.226	0.05	0	5	6	-0.545	2.4	2.2	2.1	2.2	-0.78	3	-1.4	-1.2	-1.4	5.8	6.2	6.3	-0.46	1	0.44	2	-2	23.2	1.57	7.6	2.96	4	1	9	1	2	22	1	1	0	1	1.8	2	1	17	20.6	-6.65	-0.4
F91K	-1.04	0.911	-0.991	-0.478	-0.729	-1.044	-0.38	-6	-11	-10	-0.0416	-6.3	-5.1	-3.6	-2.8	0.11	-8	-0.2	-0.1	-0.2	5.5	5.5	5.8	0.259	-4	-0.41	-5	-12	-12.2	-7.53	-5.1	-5.13	0	3	1	0.7	-3.3	102	-3	-5	-5	-4	-5.6	-5	-5	-29	9.68	-2.7	0.57
F91M	0.04	0.383	-0.859	-0.197	-0.306	-0.757	-0.43	-1	2	3	-0.1785	-0.1	0.7	1.3	0.5	-0.89	0	-1.4	-1.2	-1.4	5.8	6.2	6	-0.501	1	0.22	0	-3	18.9	-0.35	4.8	0.69	2	2	8	-0.3	1.6	28	0	0	0	0	-0.6	0	0	2	20.2	-5.58	-0.14
F91P	-1.81	1.115	-1.732	-1.315	-0.892	-1.565	-1.03	-5	-6	-5	-0.0604	-3.2	-3.4	-3.8	-1.8	-0.19	-4	-0.7	-0.6	-0.6	5.5	5.8	5.6	-0.083	-3	-0.12	-5	-9	-8	-6.23	-3.8	-3.57	2	2	8	0	-3.8	114	-3	-5	-6	-4	-5	-3	-4	-39	3.14	-3.46	-0.19
F91S	-1.71	1.067	-1.95	-1.827	-0.853	-1.822	-1.19	-3	-5	-5	0.0398	-1.8	-2.2	-2.6	0	0.1	-4	-0.7	-0.6	-0.8	5.4	5.6	5.5	0.357	-3	-0.01	-3	-6	-4.1	-7.68	-2.2	-3.35	3	1	6	0.5	-2.8	155	-2	-4	-4	-3	-4.8	-2	-1	-19	9.65	-4.01	-0.14
F91T	-1.52	1.108	-1.669	-1.358	-0.887	-1.645	-0.52	-4	-4	-3	-0.112	-2.4	-2.6	-2.2	-2.1	0	-2	-0.8	-0.6	-0.8	5.7	6.1	5.9	0.058	-2	0.02	-3	-8	-5.3	-6.23	-0.1	-2.07	1	2	7	-0.8	-2.2	103	-1	-3	-4	-2	-5	-2	-2	-18	12.8	-3.85	-0.02
F91W	-0.33	-0.059	-0.682	0.336	0.047	-0.712	-0.28	-1	5	4	-0.3405	-1.6	0.5	3	0	-0.78	9	-1.2	-1.2	-1.4	6.2	6.5	6.3	-0.185	3	0.41	0	-4	18.4	-0.5	4.4	2.45	3	2	9	-0.7	3.6	40	1	1	0	1	3.4	-1	-3	14	19.3	-5.72	-0.13
F91Y	-0.26	0.307	-0.833	-0.471	-0.245	-0.864	-0.47	4	3	3	-0.4212	5.6	5.9	5.3	2	-0.49	8	-1.2	-1	-1.3	5.9	6.4	6.1	-0.335	3	0.54	7	2	21	-0.36	7.6	4.24	5	1	10	0.5	5.1	22	3	4	4	4	3.4	5	2	37	22.6	-5.33	-0.07
F91V	-1.38	0.887	-1.556	-1.406	-0.71	-1.565	-0.07	-3	5	7	-0.4001	-0.5	-0.1	0.1	1	-0.67	1	-1.3	-1	-1.4	5.6	6	6.1	-0.288	0	0.47	-1	-7	27.5	1.52	5.8	1.36	4	1	8	0.3	0.1	50	0	-1	-2	-1	-1.3	0	-1	0	17.2	-5.33	-0.27
D92A	0	-0.032	-0.343	0.065	0.025	-0.405	-0.21	0	0	0	0.1018	-0.6	-0.2	-0.3	1	0.3	0	1	0.6	0.1	4.9	5	5	0.14	-2	-0.08	0	-3	4.1	-5.3	0.7	-2.11	4	1	5	1	-0.3	126	-2	-3	-3	-2	-1.6	0	0	-20	18.2	-2.74	0.02
D92R	0.8	-0.029	0.277	-0.019	0.024	0.293	-0.33	-3	13	9	-0.1859	-1.5	-1	-0.5	-2.3	-0.71	-2	-0.2	-0.8	-1.2	5.6	5.6	6	-0.527	-1	-0.01	-1	-9	-7.2	-1.93	-0.4	-0.33	2	2	9	-0.9	-0.3	96	-1	-2	-3	-2	-3.4	-1	1	-18	18.2	-3.92	-0.87
D92N	-0.03	-0.022	0.157	-0.194	0.018	0.027	0.1	2	16	12	0.0192	2.5	2.4	2.2	1.7	-0.12	5	0.8	0.2	-0.6	5.3	5.2	5	-0.534	1	0.56	2	2	-2.7	3.82	2.2	3.25	5	1	6	1.3	2.2	23	2	2	2	2	2.6	2	6	18	21.4	-2.5	-0.51
D92C	0.62	-0.014	0.04	0.123	0.011	0.095	-0.59	-7	-8	-8	0.1169	-3.7	-3.7	-3.2	-1.6	0.38	-13	0.6	0.3	0.2	5.2	5.4	5.1	-0.137	-4	-0.24	-5	-12	22.2	-10.18	-2.3	-4.24	1	2	5	-0.2	-3.2	154	-3	-5	-7	-4	-9.7	-3	-3	-30	14	-3.56	0.06
D92Q	0.24	-0.033	0.07	-0.008	0.027	0.033	-0.74	1	16	13	-0.0728	0.6	0.6	0.8	0.3	0.12	1	1.2	0.6	-0.3	5.3	5.5	5.5	-0.128	0	0.19	2	-2	-6.5	0.63	1.5	0.92	4	2	6	-1.2	0.9	61	0	0	-1	0	-1.1	1	2	2	22.2	-3.15	0.21
D92E	-0.1	-0.032	-0.114	-0.029	0.026	-0.336	0.01	3	15	10	0.1581	4.4	3.9	2.9	3.8	0.4	5	2.1	1.1	0.1	5.5	5.9	5	-0.178	1	0.37	3	3	-6	3.96	2.7	3.93	5	1	10	-2.7	2.7	45	2	2	2	2	2.4	4	8	20	22.8	-2.35	0.17
D92G	-0.11	-0.05	-0.511	-0.071	0.04	-0.586	-0.1	0	7	8	0.1115	0.8	0.7	0.2	1.1	0.17	2	0.5	0.5	0.2	4.5	4.7	6.1	-0.336	-1	0.11	1	-3	-7.1	0.39	-0.4	0.59	4	1	6	-1	0.1	94	-1	-2	-3	-1	-2.1	1	3	-10	18.7	-1.84	0.11
D92H	0.04	-0.032	-0.453	0.072	0.026	-0.471	0.04	0	8	4	-0.0749	0.1	0.3	0.4	1.7	-0.22	1	-0.3	-0.6	-1	5.2	5.8	5.5	-0.27	-1	0.22	1	-3	-2.7	-2.59	0.2	-0.65	3	1	5	-0.2	0.4	81	0	-2	-2	-1	-0.7	0	3	-7	17.2	-2.93	0
D92I	0.43	-0.047	0.161	-0.192	0.037	0.023	-0.02	-3	-14	-12	0.1892	-4.2	-4	-3.9	-2.1	0.54	-9	0.9	0.9	0.4	5.7	5.6	6	0.229	-6	-0.54	-2	-6	5.3	-13.72	-1.6	-4.98	1	2	3	0	-3.8	168	-4	-5	-7	-4	-4.8	-3	-3	-34	13.7	-3.46	0.54
D92L	0.38	-0.061	0.119	-0.345	0.049	0.023	-0.19	-5	-11	-10	0.2673	-5.3	-4.9	-4.2	-2.4	0.62	-10	1	0.8	0.5	5.5	5.6	5.6	0.316	-5	-0.55	-4	-11	4.8	-11.35	-1.3	-4.75	1	2	3	-0.8	-4	172	-3	-5	-7	-4	-8	-4	-5	-43	12.5	-4.16	0.41
D92K	0.27	-0.014	0.39	-0.003	0.011	0.213	-0.23	-1	16	11	-0.1154	-0.2	0.2	0.4	0.3	-0.69	0	0.9	0.1	-0.8	5.3	5.6	5.8	-0.759	0	0.18	0	-4	-10.6	-0.39	-0.1	1.13	3	2	9	-0.7	0.5	101	0	-1	-2	-1	-1.5	0	3	-4	18.2	-2.47	-0.87
D92M	0.59	-0.054	0.267	0.006	0.044	0.316	-0.18	-4	-7	-6	-0.0197	-4.3	-3.9	-3.2	-2.5	0.62	-7	1.1	0.9	0.4	6.1	5.9	5.5	0.097	-4	-0.25	-3	-9	4.4	-9.45	-1.7	-4.55	0	3	4	0.1	-3	160	-3	-5	-6	-4	-5.9	-3	-3	-30	15.5	-3.69	0.09
D92F	-0.43	-0.049	-0.59	-0.09	0.039	-0.51	-0.16	-7	-10	-9	0.0827	-5.7	-5.4	-4.7	-1.7	0.48	-6	-0.1	-0.2	-0.3	5.6	5.9	5.6	0.118	-5	-0.4	-6	-13	5.7	-9.67	-3	-5.14	1	2	2	-0.1	-4.5	177	-4	-5	-6	-5	-7	-5	-6	-33	9.04	-3.52	0.55
D92P	0.09	-0.041	-0.147	0.117	0.033	-0.099	-0.73	-2	11	7	0.2386	-2.8	-1.8	-1	-2.2	0.25	2	1	0.8	0.5	5.2	5.2	5.4	0.175	-1	0.09	-1	-7	-8.2	-0.94	-0.4	1.12	2	2	4	-0.6	-0.7	108	-1	-2	-3	-1	-1	-2	-2	-7	19.4	-1.24	0.36
D92S	0.16	0.022	-0.137	-0.372	-0.018	-0.102	-1.04	0	8	6	0.0424	-0.4	0.1	0.4	-2.1	0.01	0	0.7	0.2	-0.5	5.2	4.7	5.4	-0.565	0	0.22	0	-3	-0.1	1.79	0.9	0.9	3	2	7	-0.3	0.5	65	0	0	-1	0	-0.2	0	0	4	19.1	-2.34	-0.13
D92T	0.36	-0.02	0.152	-0.018	0.016	0.034	-0.35	-1	4	3	0.1043	-1.2	-0.7	-0.2	-2.1	0	0	0.9	0.3	-0.4	5.5	5.3	5.2	-0.433	-1	0.23	0	-4	-4.9	-0.32	0.2	-0.56	2	2	5	1.2	0	85	-1	-2	-2	-1	-1.8	-1	0	-10	19	-2.41	-0.26
D92W	-0.3	-0.138	-0.432	0.413	0.11	-0.414	0.04	-8	-5	-4	-0.0124	-6.3	-6.4	-5.5	-2.9	0.06	-7	-0.2	-0.5	-0.5	6.6	6	6.3	1.287	-4	-0.41	-7	-13	4.6	-8.82	-3.4	-4.19	0	3	1	-0.2	-5.2	181	-4	-6	-8	-5	-6	-5	-4	-40	9.08	-3.81	0.11
D92Y	0.01	-0.027	-0.451	-0.03	0.022	-0.292	-0.43	-5	-4	-5	-0.1165	-2.3	-3	-2.8	2.3	-0.07	-6	-0.2	-0.5	-0.7	5.7	6.2	6.2	0.694	-3	-0.34	-4	-10	8	-7.82	-1.4	-3.58	2	1	3	-0.1	-2.8	160	-2	-5	-6	-3	-3.8	-2	-2	-20	14.9	-3.63	-0.04
D92V	0.31	-0.021	0.01	-0.238	0.017	-0.099	-0.11	-3	-13	-12	0.2728	-3.3	-3	-2.9	1	0.66	-10	1	0.8	0.4	5.5	5.6	5.6	0.442	-5	-0.48	-2	-7	8.1	-12.42	-1.8	-4.97	3	1	4	0.1	-2.9	152	-3	-5	-6	-4	-5.2	-2	-3	-31	15.1	-3.28	0.11
G93A	-0.21	0.487	-1.342	-1.085	-0.39	-0.84	-2.72	1	5	1	0.1844	0.8	0.8	0.6	1.2	-0.03	1	0.1	0.4	0.3	4.6	4.7	4.5	0.282	-1	0.11	1	-1	7.3	-2.72	2	-0.26	5	1	9	-1.8	0.5	60	0	0	0	0	-0.5	1	1	4	19.9	-2.24	0.08
G93R	-0.87	-1.302	-1.254	1.625	1.041	-0.988	-3.26	-4	0	0	-0.0251	-0.1	-0.7	-1	0.8	0.14	-2	0.7	0.4	0.3	6.7	6.3	6.7	-0.037	-3	-0.11	-3	-8	-8.2	-3.58	-2.2	-1.56	3	1	5	-0.8	-1	125	-2	-3	-4	-3	-2.8	0	0	-18	16.1	-2.71	-0.1
G93N	-0.76	0.159	-1.427	-0.792	-0.128	-1.349	-1.37	0	8	7	0.1196	-0.1	0.4	0.4	-2.6	0.1	1	0.3	0.2	0.1	5.1	5.6	5.3	-0.097	-1	0.22	0	-2	-6.9	-1.07	-0.1	1.55	3	2	10	0.4	0.4	80	0	-1	-1	0	-1.4	0	-2	7	18.1	-1.63	-0.09
G93D	-1.65	-0.435	-2.709	0.2	0.348	-2.335	-2.32	0	7	8	0.1115	0.8	0.7	0.2	1.1	0.17	2	0.5	0.5	0.2	4.5	4.7	6.1	-0.336	-1	0.11	1	-3	-8.4	-0.67	-1.3	1.48	4	1	6	1	0.1	94	-1	-2	-3	-1	-2.1	1	3	-10	18.7	-1.84	0.11
G93C	-1.14	-0.421	-1.996	0.292	0.337	-1.492	-2.45	-5	1	0	-0.0982	-1.3	-1.7	-2	1	-0.09	-15	-0.4	-0.3	-0.2	5.5	5.3	5.2	-0.187	-3	0.25	-3	-8	30.7	-2.34	-1	-2.34	3	1	8	0.3	-2	159	-3	-4	-6	-3	-8.2	-1	-1	-29	15	-3.43	-0.26
G93Q	-1.62	-1.242	-2.019	1.747	0.993	-1.594	-3.14	-3	0	0	0.171	-1.6	-1.4	-1.1	-2.1	0.2	-3	0.6	0.5	0.2	5.1	5.9	7.2	-0.072	-2	-0.13	-1	-6	-9	-2.6	-1.3	-1.25	2	2	10	0.5	-1	87	-2	-3	-4	-2	-2.8	-1	-1	-20	16.3	-3.02	-0.11
G93E	-1.32	-0.459	-2.828	-0.02	0.367	-2.368	-2.8	-1	1	0	0.2311	0.5	0.5	-0.5	1.4	0.48	0	1	0.9	0.4	4.5	5.6	5.3	-0.041	-2	-0.23	0	-3	-10.8	-1.59	-3	-1.17	4	1	6	0	-0.8	98	-2	-3	-4	-3	-2.5	0	3	-23	19.3	-1.58	0.5
G93H	-1.02	-0.729	-1.581	0.11	0.583	-1.248	-1.6	-4	6	5	0.0979	-2.1	-2	-1.6	-2.2	0.23	-2	0.5	0.4	0.3	4.5	5.4	5.3	0.127	-2	0.18	-2	-8	-2.9	-3.42	-0.9	-1.15	1	2	9	0.2	-1.4	98	-2	-3	-4	-2	-3.2	-2	-3	-18	12.2	-2.47	0.01
G93I	-1	-2.394	-1.06	1.515	1.916	-0.475	-3.23	-4	-10	-8	0.1174	-3.4	-3.8	-4.3	-2.5	0.21	-3	0.2	0.3	0.1	5.5	5.1	5.2	0.127	-6	-0.22	-3	-9	7.8	-11.8	-1.2	-4.03	2	2	7	0	-4.5	135	-4	-6	-7	-4	-5.5	-3	-2	-41	14.7	-3.5	0.05
G93L	-0.95	-1.295	-1.099	0.764	1.036	-0.475	-3.41	-5	-9	-8	0.0782	-4.6	-4.9	-4.6	-2.2	0.14	-6	0.3	0.3	0.2	5.9	4.9	5.7	-0.004	-5	-0.14	-4	-9	6	-10.82	-1.4	-4.21	2	1	7	-0.1	-4.4	138	-3	-5	-7	-4	-7.2	-4	-4	-42	11.5	-3.79	0.33
G93K	-0.69	-0.803	-1.743	0.645	0.643	-1.377	-3.08	-3	-1	0	0.1963	-1.4	-1	-1.1	-2.2	0.12	0	1	0.7	0.4	5.9	4.7	4.9	0.065	-2	-0.23	-2	-6	-11.6	-2.1	-2.2	-0.44	2	2	5	-0.5	-1.1	127	-2	-2	-3	-2	-3.5	-1	-1	-18	15.6	-1.32	-0.17
G93M	-0.64	-1.534	-1.283	0.993	1.227	-0.511	-3.34	-4	-3	-5	-0.0573	-3.7	-3.8	-3.5	-2.3	0.08	-7	0.2	0.2	0.2	4.7	5.8	5.3	0.084	-4	-0.01	-3	-7	7.1	-7.33	-0.9	-3.19	1	2	8	0.4	-3.5	127	-2	-4	-5	-3	-5.2	-3	-3	-30	15	-3.02	0.31
G93F	-0.54	-0.943	-2.249	0.536	0.754	-1.238	-3.45	-5	-4	-3	0.0789	-5.7	-5.8	-5.4	-1.9	0.11	-8	0.3	0.2	0.1	5.4	6	5.3	0.457	-5	-0.09	-5	-8	8.8	-7.17	-1.9	-3.47	1	2	6	-0.5	-5.2	153	-3	-5	-6	-4	-8.6	-5	-4	-32	9.84	-3.76	-0.15
G93P	-0.31	-1.074	-1.503	0.224	0.859	-0.559	-5.14	-2	13	10	0.2131	-1.7	-1.8	-1.7	-1.8	-0.01	0	0.4	0.5	0.4	5.6	4	4.4	0.127	-2	0.25	-1	-5	-7.1	-0.52	-1.5	0.51	3	2	8	-0.2	-1.6	42	-2	-3	-5	-2	-2.5	-1	-2	-18	17	-1.01	0.13
G93S	-1.24	-0.425	-2.052	0.388	0.34	-1.518	-3.96	1	8	6	0.1075	0.8	0.6	0.4	-0.6	0.1	0	0.1	0.1	0	4.5	4.4	5.1	-0.1	-1	0.29	1	-1	-1.5	-0.24	0.6	1.17	5	1	10	0.1	0.4	56	0	0	-1	0	-1.3	1	1	2	20.2	-1.68	0.08
G93T	-1.43	-0.404	-2.065	-0.187	0.323	-1.488	-4.33	-1	1	1	0.1763	-0.5	-0.7	-1	-2.1	0	-4	0.2	0.2	0	5.9	5.5	5	-0.106	-2	-0.02	0	-5	-7.3	-3.37	-0.9	-1.03	2	2	9	-0.1	-1.1	59	-2	-2	-3	-2	-3.8	-1	0	-17	18.2	-1.81	-0.11
G93W	-1.34	-1.819	-2.429	1.598	1.456	-1.588	-4	-8	-1	-1	-0.1567	-1.7	-4.5	-4.1	1.4	-0.24	-10	0.3	0.2	0.1	5.8	5.2	4.5	0.036	-4	-0.08	-7	-13	8.4	-5.61	-1.7	-1.86	3	1	5	-0.1	-4	184	-2	-4	-6	-3	-6.3	-2	-2	-19	7.2	-3.77	-0.31
G93Y	-0.55	-3.167	-2.024	1.343	2.534	-1.175	-3.07	-6	-2	-1	-0.0176	-4.9	-4.8	-4.3	-1.8	-0.04	-10	0.4	0.2	0	4.3	4.8	6.2	0.121	-4	-0.24	-5	-12	9.8	-6.74	-1.3	-2.9	2	2	6	0.3	-4	147	-3	-5	-6	-3	-5.4	-4	-5	-29	13.7	-3.34	-0.21
G93V	-1.52	-0.591	-1.032	0.211	0.473	-0.559	-2.7	-2	-8	-7	0.1859	-2.3	-2.5	-3.1	1.1	0.04	-5	0.1	0.3	0.1	5.2	4.6	4.9	0.141	-5	-0.12	-1	-5	11.1	-10.01	-1.3	-3.91	4	1	8	0.4	-3.3	109	-3	-5	-6	-4	-5.6	-2	-1	-30	14.5	-2.77	0.17
E94A	0.19	-0.015	-0.383	-0.032	0.012	-0.569	0.04	0	2	1	0.1346	-0.7	-0.3	-0.1	1.3	0.43	0	1	0.8	0.4	5.2	5	4.8	0.182	-1	0.08	0	-2	5.3	-4.66	3	-1.02	4	1	5	5.7	0	107	-1	-1	-2	-1	-0.7	-1	0	-10	18.1	-2.69	0.2
E94R	0.62	-0.026	0.292	-0.103	0.021	0.172	-0.33	-3	13	10	-0.3511	-0.4	-0.1	0.3	-2	-0.75	3	-0.1	-0.7	-1.4	5.7	5.9	6.1	-0.717	0	0.34	-1	-8	-5.3	-0.6	2.2	0.98	2	2	9	-0.9	0.4	54	0	0	-1	0	-0.2	0	2	3	18.7	-4.05	-0.87
E94N	-0.15	-0.113	-0.049	0.219	0.091	-0.157	-0.66	1	10	8	0.1146	1.1	1.2	1	0.3	-0.01	1	1.2	0.6	-0.2	5.3	5.6	5	-0.262	0	0.13	1	-1	-4.5	1.4	0.8	0.6	3	2	6	1.9	0.9	42	0	0	-1	0	-0.7	1	1	3	20	-2.43	-0.3
E94D	-0.09	-0.196	-0.392	0.199	0.157	-0.562	-0.52	3	15	10	0.1581	4.4	3.9	2.9	3.8	0.4	5	2.1	1.1	0.1	5.5	5.9	5	-0.178	1	0.37	3	3	-3.7	4.09	2.4	3.37	5	1	10	2.7	2.7	45	2	2	2	2	2.4	4	8	20	22.8	-2.35	0.17
E94C	0.25	-0.007	0.112	-0.12	0.005	0.029	-0.34	-7	-8	-6	0.155	-4.7	-4.3	-3.2	-3	0.46	-20	0.7	0.8	0.6	5.7	5.1	5.7	0.121	-4	-0.51	-5	-12	21.3	-11.62	-0.6	-3.78	0	3	5	0.3	-3	170	-3	-5	-7	-3	-6.9	-4	-3	-39	12.2	-3.02	0.72
E94Q	0.08	-0.228	0.018	0.002	0.183	-0.132	-0.65	2	17	13	-0.0413	2.1	1.7	1.7	2	0.1	5	1.6	0.7	-0.2	5.4	5.7	6.5	-0.728	1	0.51	2	2	-5.8	0.74	4.1	2.32	4	1	6	1.5	1.7	29	2	3	3	2	2.4	2	7	19	20.4	-3.45	0.03
E94G	-0.03	-0.086	-0.484	0.244	0.069	-0.79	0.57	-1	1	0	0.2311	0.5	0.5	-0.5	1.4	0.48	0	1	0.9	0.4	4.5	5.6	5.3	-0.041	-2	-0.23	0	-3	-7.7	-0.89	-1.9	-2.17	4	1	6	0	-0.8	98	-2	-3	-4	-3	-2.5	0	3	-23	19.3	-1.58	0.5
E94H	-0.14	-0.2	-0.523	0.276	0.16	-0.682	0.19	-1	4	1	-0.0827	-0.2	-0.2	0.2	0.3	-0.11	0	0	-0.4	-1	5.5	5.7	5.8	0.072	-1	-0.19	1	-4	-1.8	-2.27	1.6	-0.47	2	2	5	-0.4	0.4	40	0	0	0	0	-2.3	0	2	2	15.7	-3.15	-0.1
E94I	0.21	-0.074	0.349	-0.074	0.059	-0.011	0.68	-3	-11	-10	0.1103	-4.1	-3.6	-2.9	-2.3	0.38	-8	0.7	0.8	0.2	5.6	5.9	5.9	0.385	-4	-0.51	-2	-5	8.7	-10.89	-0.3	-4.95	1	3	3	0.5	-2.7	134	-3	-5	-6	-4	-4.8	-3	-4	-33	14.9	-3.99	0.13
E94L	0.5	-0.065	0.267	-0.181	0.052	-0.011	0.31	-4	-8	-7	0.0802	-5	-4.4	-3.1	-2.5	0.37	-8	0.7	0.8	0.2	5.8	5.5	5.7	0.48	-4	-0.45	-3	-8	7.4	-9.31	1	-3.65	1	2	3	-0.4	-2.8	138	-2	-4	-6	-3	-5.6	-4	-5	-31	11.4	-4.35	0.34
E94K	0.66	-0.101	0.327	0.507	0.081	0.084	-0.41	-1	17	13	-0.2403	0.9	1	1.2	2	-0.87	6	1.4	0.2	-1	5.3	5.8	6.3	-0.782	1	0.54	0	-4	-9.1	0.49	2.3	2.26	4	1	9	-1.7	1.2	56	1	1	1	1	1.1	1	1	14	19.2	-2.83	-1.11
E94M	0.75	-0.121	0.385	0.494	0.097	0.36	-0.12	-4	1	0	0.0637	-4.1	-3.4	-2.2	-1.8	0.24	-6	1.1	0.9	0.3	5.9	5.7	6.2	0.188	-3	-0.14	-2	-6	6.7	-7.69	1.1	-2.97	1	2	4	0.4	-2	126	-2	-3	-4	-2	-2.8	-3	-3	-21	15.2	-3.76	0.13
E94F	-0.43	-0.5	-0.583	0.742	0.4	-0.611	-0.02	-6	-7	-7	0.0885	-6.7	-5.7	-4.3	-2.9	0.34	-10	-0.1	-0.1	-0.4	5.8	5.9	6	0.27	-4	-0.5	-5	-12	7.4	-8.51	-0.4	-3.79	0	3	2	-0.1	-3.9	140	-3	-5	-6	-3	-6.4	-5	-6	-32	9.24	-4.1	0.09
E94P	-0.02	-0.295	-0.135	0.198	0.236	-0.177	-0.64	-1	5	0	0.2241	-2.6	-1.7	-0.7	-2.1	0.26	-1	1	0.7	0.4	5.5	5.3	5.6	-0.064	-1	-0.11	-1	-5	-7.9	-1.29	-0.2	0.06	3	2	4	-0.7	-0.5	93	0	-2	-2	-1	-1.5	-2	-3	-7	19.1	-1.7	0.01
E94S	-0.2	-0.231	-0.311	0.057	0.185	-0.345	-1.15	-1	6	3	0.0823	-1.2	-0.5	0.1	-2.8	0.1	0	0.9	0.5	-0.2	5.1	5.2	4.9	-0.207	-1	-0.17	0	-4	-2.3	-1	0.4	-0.76	3	2	7	2.7	0.2	80	0	0	-1	-1	-2.2	-1	0	-1	17.7	-2.57	-0.25
E94T	-0.19	-0.14	-0.008	0.406	0.112	-0.171	-0.58	-2	3	1	0.0675	-1.6	-0.9	-0.2	-2.1	0	3	1	0.5	-0.4	5.4	5.2	5.3	-0.006	-1	-0.27	0	-5	-5.8	-1.81	0.7	-1.28	3	2	5	2.2	-0.1	65	-1	-1	-2	-1	-0.5	-1	-1	-6	18.8	-2.34	-0.07
E94W	-0.3	-0.156	-0.422	0.282	0.125	-0.501	0.16	-8	-6	-5	-0.0967	-5.6	-6.3	-4.7	-3.2	-0.15	-3	-0.2	-0.3	-0.6	6.3	6.2	6.8	-0.089	-3	-0.22	-7	-15	6.8	-7.23	-1	-3.04	1	2	1	-0.2	-4.3	152	-3	-4	-6	-3	-7.6	-5	-3	-29	15.3	-3.84	0.2
E94Y	-0.26	-0.426	-0.249	0.445	0.341	-0.386	0.32	-4	-1	-1	-0.0522	-4.1	-4	-3	-0.9	-0.16	-5	-0.1	-0.4	-0.7	5.8	6.1	6.5	-0.004	-3	-0.32	-4	-8	8.7	-7.74	0.2	-3.19	1	2	3	-0.1	-2.7	122	-2	-3	-5	-2	-3.7	-4	-5	-21	12.7	-3.62	0.08
E94V	0.13	-0.163	0.133	0.288	0.131	-0.177	0.47	-3	-12	-11	0.101	-3	-2.7	-2.1	1.3	0.41	-6	0.8	0.9	0.2	5.3	5.4	5.5	0.255	-4	-0.44	-2	-6	10.8	-10.31	0.2	-4.26	4	1	4	-0.1	-1.9	121	-3	-4	-4	-3	-4.2	-2	-2	-28	15.1	-3.2	0.3
P95A	-1.22	0.248	-1.04	0.069	-0.198	-1.855	1.85	1	2	-1	0.1462	1.1	0.8	0.4	0.8	0.07	-1	0.4	0.5	0.4	5.2	5.3	4.9	0.022	-1	-0.07	1	-1	4.9	-5.95	0.3	-1.73	5	1	9	2	0.3	27	-1	-1	-1	-1	-1	1	0	-5	17.7	-1.78	0.19
P95R	-0.58	-0.428	-0.573	1.175	0.343	-1.25	1.66	-1	2	1	-0.0614	-1.3	-1.2	-1	0.3	-0.02	-3	-0.1	-0.4	-0.5	5.7	6.1	5.3	-0.176	-2	-0.17	0	-3	-7.8	-3.94	-2.1	-1.24	3	1	3	-0.5	-0.9	103	-2	-3	-3	-3	-3.6	-1	-3	-18	15.7	-2.43	-0.17
P95N	-1.12	-0.147	-0.971	-0.179	0.118	-1.616	1.17	-2	11	8	0.156	-1.1	-1.1	-1	-1.6	0.13	-1	0.6	0.6	0.3	5.3	5.5	5.1	0.109	-2	0.05	-1	-5	-7.3	-2.26	-1.5	0.29	2	2	8	0.8	-0.9	91	-2	-3	-4	-2	-2.4	-1	-2	-17	14.6	-1.01	0.19
P95D	-1.62	0.132	-1.295	-0.476	-0.106	-1.958	0.95	-2	11	7	0.2386	-2.8	-1.8	-1	-2.2	0.25	2	1	0.8	0.5	5.2	5.2	5.4	0.175	-1	0.09	-1	-7	-7.5	-0.52	-0.8	2.15	2	2	4	0.6	-0.7	108	-1	-2	-3	-1	-1	-2	-2	-7	19.4	-1.24	0.36
P95C	-0.39	-0.231	-0.682	0.888	0.184	-1.278	1.2	-3	0	-2	0.0545	-2.7	-3.1	-3.1	-1.9	-0.18	-18	-0.1	0.1	-0.1	5.9	5.7	5.2	-0.199	-3	0.02	-3	-7	26.7	-7.12	-2.9	-3.99	2	2	9	0	-3.1	169	-4	-4	-6	-4	-8.9	-2	-4	-30	5.43	-2.97	-0.15
P95Q	-1.04	-0.159	-1.044	-0.293	0.128	-1.692	0.99	0	1	0	0.1127	0.1	-0.1	-0.2	1	-0.05	-4	0.6	0.5	0.3	5.7	5.4	5.8	-0.545	-1	-0.03	0	-2	-8.5	-2.87	-0.4	-0.11	3	1	8	0.3	-0.2	76	-1	-2	-3	-1	-3.6	0	0	-11	18	-2.67	-0.11
P95E	-1.13	-0.103	-1.067	0.063	0.082	-1.892	1.56	-1	5	0	0.2241	-2.6	-1.7	-0.7	-2.1	0.26	-1	1	0.7	0.4	5.5	5.3	5.6	-0.064	-1	-0.11	-1	-5	-10	-1.51	-0.7	1.26	3	2	4	0.7	-0.5	93	0	-2	-2	-1	-1.5	-2	-3	-7	19.1	-1.7	0.01
P95G	-1.99	0.653	-1.319	-0.619	-0.522	-2.257	2.28	-2	13	10	0.2131	-1.7	-1.8	-1.7	-1.8	-0.01	0	0.4	0.5	0.4	5.6	4	4.4	0.127	-2	0.25	-1	-5	-6.2	-0.2	-1.2	0.5	3	2	8	0.2	-1.6	42	-2	-3	-5	-2	-2.5	-1	-2	-18	17	-1.01	0.13
P95H	-1.61	-0.412	-0.977	0.036	0.33	-1.869	1.84	-1	4	3	0.0295	-0.4	-0.4	-1	0.7	-0.05	-4	-0.6	-0.5	-0.6	5.5	5.5	5.4	0.037	-2	0.05	0	-3	-1.2	-2.55	-1.1	-1.21	3	1	9	-0.2	-1.1	77	-2	-3	-4	-2	-4.3	0	-4	-18	11.7	-1.8	0.33
P95I	-0.8	-0.686	0.229	2.325	0.549	-0.812	2.98	-3	-14	-9	0.0882	-2	-2.3	-2.6	-1.6	0.05	-3	0.4	0.4	0.3	5.7	5.9	5.9	0.382	-4	-0.19	-2	-7	12.5	-7.9	-1.5	-4.07	2	2	9	-0.2	-2.6	95	-2	-4	-5	-3	-5.7	-2	-3	-30	9.35	-3.09	0.11
P95L	-0.52	-0.53	0.142	1.839	0.424	-0.812	2.48	-3	-12	-9	0.0745	-0.2	-1.3	-2.2	0	-0.08	1	0.4	0.4	0.4	5.6	5.8	5.9	-0.17	-3	-0.2	-3	-6	9.1	-8.52	-2.4	-4.99	3	1	9	-0.6	-2.3	98	-3	-4	-5	-4	-2.8	0	-1	-33	7.28	-3.75	0.01
P95K	-1.28	-0.491	-0.878	0.346	0.393	-1.742	1.87	-2	5	1	0.1099	-2.3	-1.6	-0.8	-1.5	0.12	1	1.3	1.1	0.6	5.9	5.9	5.4	0.068	-1	-0.17	-1	-6	-10.4	-1.66	-0.9	1.11	2	2	3	-0.1	-0.6	103	-1	-2	-2	-1	-0.6	-2	-4	-10	16.8	-0.5	0.3
P95M	-0.5	-0.52	0.079	1.285	0.416	-0.592	1.82	-3	-10	-9	-0.0069	-1.8	-2	-2.4	-1.4	-0.16	-4	0.3	0.3	0.2	5.4	5.8	6.1	-0.104	-3	-0.17	-2	-7	8.2	-7.1	-1.7	-3.74	2	2	10	0.2	-2.4	87	-2	-4	-4	-3	-9.8	-2	-3	-21	11.6	-3.11	-0.14
P95F	-0.81	-0.877	-0.402	2.239	0.702	-1.314	2.12	-5	-6	-5	-0.0604	-3.2	-3.4	-3.8	-1.8	-0.19	-4	-0.7	-0.6	-0.6	5.5	5.8	5.6	-0.083	-3	-0.12	-5	-9	10.1	-6.65	-2.7	-4.08	2	2	8	0	-3.8	114	-3	-5	-6	-4	-5	-3	-4	-39	3.14	-3.46	-0.19
P95S	-1.32	0.082	-1.603	-0.164	-0.066	-2.16	0.67	1	6	5	0.1626	1.4	1.1	0.5	0.4	0.17	1	0.5	0.5	0.3	5.4	5.2	5.1	0.057	-1	0.27	1	-1	-2.1	-1.58	-0.4	0.46	4	1	7	1.8	0.4	74	-1	-1	-2	-1	-1	1	-1	-8	17.9	-1.56	-0.15
P95T	-1.09	0.104	-1.113	0.087	-0.084	-1.973	1.9	-1	5	3	0.1908	0.6	0.4	0.1	1.1	0	-1	0.6	0.5	0.2	5.4	5.5	5.3	0.108	-2	0.2	0	-3	-5.3	-2.2	-0.2	-0.15	4	1	8	0.5	0.1	38	-1	-2	-3	-1	-2	1	-1	-11	14.9	-1.24	0.11
P95W	-1.3	-0.889	-0.588	1.894	0.712	-1.621	2.28	-7	-5	-4	-0.091	-4.8	-5.8	-5.2	-1.6	-0.73	-5	-0.8	-0.8	-0.9	5.4	5.8	5.9	-0.312	-3	-0.13	-6	-12	8.9	-5.96	-3.1	-3.03	2	2	7	-0.1	-5	147	-3	-5	-7	-4	-7.4	-4	-6	-38	9.85	-3.96	-0.85
P95Y	-0.75	-0.907	-0.402	2.306	0.726	-1.33	2.18	-6	-5	-4	-0.1326	-3.8	-3.5	-3.4	-2.3	-0.4	-8	-0.8	-0.8	-0.8	5.8	5.6	6	0.071	-3	-0.23	-5	-12	10	-7.3	-1.9	-3.33	2	2	9	0.1	-3.1	110	-3	-4	-6	-3	-7	-3	-5	-28	6.99	-2.92	-0.13
P95V	-0.49	-0.061	0.033	0.706	0.049	-1.127	3.53	-2	-7	-5	0.0868	-1.6	-1.7	-1.9	-2.1	-0.08	-4	0.3	0.3	0.2	5.8	5.7	5.5	0.358	-3	-0.17	-1	-5	14.3	-7.69	-1.5	-3.88	3	2	10	0.2	-1.8	68	-3	-4	-4	-3	-5.2	-1	-3	-18	11.1	-2.43	0.16
Q96A	0.16	0.196	-0.237	0.05	-0.157	-0.629	0.44	-1	0	1	-0.0457	-1.7	-0.9	-0.3	-2.1	0.21	1	0.6	0.4	0.2	5	5.4	5.3	-0.008	-1	-0.01	0	-3	6.3	-4.22	3.5	-1.3	3	2	9	0.1	-0.2	91	-1	-1	-2	-1	-0.6	-1	-2	-3	17.2	-3.65	0.08
Q96R	-0.2	-0.09	-0.113	0.344	0.072	-0.603	0.54	1	16	12	0.0059	2.5	2.2	1.6	0.3	-0.12	7	0.2	-0.4	-1	6.1	6	6.4	0.222	1	0.57	1	-1	-4.8	-0.66	3.2	1.31	3	1	6	-2	1.5	43	1	1	1	1	2.1	2	6	12	19.6	-4.13	-0.11
Q96N	-0.41	0.06	-0.813	0.072	-0.048	-1.179	0.09	0	13	10	-0.005	0.1	0.5	0.7	0.4	-0.05	1	0.8	0.3	-0.3	5.3	5.9	5.9	-0.187	0	0.2	1	-3	-5.3	0.14	0.8	-0.14	3	2	10	0.8	0.7	46	0	0	0	0	-0.8	0	3	2	18.6	-3	-0.05
Q96D	-0.17	0.213	-0.799	-0.058	-0.171	-1.123	-0.13	1	16	13	-0.0728	0.6	0.6	0.8	0.3	0.12	1	1.2	0.6	-0.3	5.3	5.5	5.5	-0.128	0	0.19	2	-2	-6.8	0.51	0.6	0.78	4	2	6	1.2	0.9	61	0	0	-1	0	-1.1	1	2	2	22.2	-3.15	0.21
Q96C	0.72	0.073	0.451	0.046	-0.059	-0.016	0.78	-7	-10	-9	0.0715	-3.2	-3.3	-2.6	-3.1	0.04	-14	0.1	0.3	0	5.5	5.4	6.1	0.487	-3	-0.29	-5	-12	24	-9.5	0	-3.78	1	2	8	-0.1	-2.4	154	-3	-4	-5	-3	-6.9	-3	-3	-30	13.8	-4.37	0.21
Q96E	0.14	0.136	-0.334	-0.123	-0.109	-0.906	0.69	2	17	13	-0.0413	2.1	1.7	1.7	2	0.1	5	1.6	0.7	-0.2	5.4	5.7	6.5	-0.728	1	0.51	2	2	-8.3	0.5	3.3	2.62	4	1	6	-1.5	1.7	29	2	3	3	2	2.4	2	7	19	20.4	-3.45	0.03
Q96G	-0.87	0.314	-0.4	-0.377	-0.251	-1.061	1.47	-3	0	0	0.171	-1.6	-1.4	-1.1	-2.1	0.2	-3	0.6	0.5	0.2	5.1	5.9	7.2	-0.072	-2	-0.13	-1	-6	-8.4	-2.03	-1	-1.93	2	2	10	-0.5	-1	87	-2	-3	-4	-2	-2.8	-1	-1	-20	16.3	-3.02	-0.11
Q96H	-0.51	0.045	-0.226	0.036	-0.036	-0.796	1.19	3	6	2	-0.0125	3.2	2.4	1.4	3.6	0.22	2	-0.1	-0.2	-0.9	5.2	6.2	6.8	0.247	0	0.05	3	1	-1.4	-2.34	2.7	-0.1	4	1	9	0.4	1.2	24	1	1	1	1	1.4	2	7	3	21.2	-4.2	-0.31
Q96I	1.21	0.029	1.234	0.577	-0.023	0.53	1.81	-3	-12	-12	-0.048	-3.8	-2.7	-2	-1.9	0.14	-7	0.3	0.7	0	5.4	5.7	6	0.02	-3	-0.43	-2	-7	11.2	-8.94	1.2	-4.13	1	3	7	-0.5	-1.9	109	-2	-4	-5	-3	-7	-3	-4	-30	15.8	-4.65	0.33
Q96L	1.11	0.22	1.164	0.377	-0.176	0.53	1.42	-2	-9	-9	-0.0172	-2.4	-2	-1.7	0.1	0.08	-10	0.3	0.4	-0.2	5.8	5.9	5.6	0.391	-3	-0.3	-2	-4	10	-7.32	2.6	-2.74	2	1	7	-1.4	-1.6	113	-2	-3	-4	-2	-4.4	-2	-2	-23	13.3	-5.36	0.17
Q96K	0.11	0.065	0.092	-0.154	-0.052	-0.453	0.43	0	22	16	-0.0735	2.5	2.2	1.7	2.2	-0.2	4	1.5	0.8	-0.3	5.7	5.8	5.8	-0.181	1	0.52	1	-2	-8.9	0.13	3.1	2.36	4	1	6	-1.9	1.5	53	1	2	2	2	1.1	2	6	15	22	-2.56	0
Q96M	1.41	0.124	1.11	0.415	-0.1	0.782	0.77	-1	-2	-3	-0.1038	-3.1	-1.7	-1	-1.2	-0.01	-8	0.3	0.5	0	4.9	5.6	5.2	0.013	-2	-0.18	-1	-3	8.9	-6	3.4	-1.42	2	2	8	0.5	-1	101	0	-1	-1	0	-0.6	-2	-2	1	17.8	-4.46	0.27
Q96F	-0.48	0.256	0.263	-0.196	-0.205	-0.136	1.06	-6	-10	-10	-0.0171	-4.4	-3.6	-2.8	-2.1	-0.04	-4	-0.4	-0.3	-0.6	5.7	6.1	6.1	0.283	-3	-0.44	-5	-11	9.2	-7.28	-0.6	-4.69	1	2	6	-0.3	-2.6	116	-4	-5	-5	-4	-6.4	-4	-4	-29	11.5	-4.89	0.14
Q96P	0.4	0.022	0.256	-0.31	-0.018	0.172	-0.82	0	1	0	0.1127	0.1	-0.1	-0.2	1	-0.05	-4	0.6	0.5	0.3	5.7	5.4	5.8	-0.545	-1	-0.03	0	-2	-9	-2.89	-0.2	-0.67	3	1	8	-0.3	-0.2	76	-1	-2	-3	-1	-3.6	0	0	-11	18	-2.67	-0.11
Q96S	-0.47	0.156	-1.149	-0.682	-0.125	-1.329	-0.58	-2	6	4	0.1169	-1.4	-0.6	0.1	-2.3	0.25	0	0.7	0.3	-0.2	5.4	5.3	5.3	0.298	0	-0.06	-1	-4	-2.8	-1.96	1.3	-0.59	3	1	10	0.1	0.2	68	0	0	-1	0	-1.2	-1	-1	0	17.6	-3.06	0.1
Q96T	-0.21	0.23	-0.432	-0.291	-0.184	-0.919	0.42	-2	6	2	-0.0243	-1.7	-0.7	-0.1	-1.7	0	2	0.6	0.4	-0.4	5.6	5.3	6.3	0.06	-1	-0.15	-1	-5	-6.1	-2.68	0.8	-1.87	3	2	9	0.7	0	42	-1	-1	-1	-1	-0.4	-1	-2	-7	17.4	-3.44	-0.32
Q96W	-0.23	0.178	0.116	-0.025	-0.143	-0.22	1.07	-6	-3	-5	-0.054	-2.6	-3.3	-2.8	-2.3	-0.11	-12	-0.4	-0.5	-0.9	5.5	6.2	6.7	0.459	-2	-0.17	-5	-11	8.3	-6.16	1.2	-1.51	1	1	4	-0.2	-2.7	130	-2	-3	-4	-1	-8.2	-3	0	-19	16.6	-4.87	0.01
Q96Y	0.42	-0.029	0.55	0.126	0.023	0.13	1.12	-5	-3	-4	-0.1431	-1.4	-1.9	-1.8	-0.8	-0.18	-5	-0.3	-0.4	-0.8	5.6	6.7	5.5	-0.036	-2	-0.28	-4	-10	10.4	-6.52	1.6	-2.55	2	1	6	0	-1.7	99	-1	-2	-3	-1	-5.1	-2	0	-9	14.6	-4.75	-0.21
Q96V	0.6	0.06	0.835	0.094	-0.048	0.172	1.46	-3	-12	-12	0.1061	-3.5	-2.4	-1.7	-2	0.17	-2	0.4	0.6	0	5.6	5.4	6	-0.191	-3	-0.38	-2	-6	13.1	-8.49	0.7	-4.38	2	2	7	-0.8	-1.5	96	-3	-3	-4	-3	-3.6	-3	-4	-19	15.2	-4.29	0.05
P97A	-0.62	0	-0.451	0.586	0	-1.192	1.5	1	2	-1	0.1462	1.1	0.8	0.4	0.8	0.07	-1	0.4	0.5	0.4	5.2	5.3	4.9	0.022	-1	-0.07	1	-1	4.9	-5.95	0.3	-1.73	5	1	9	2	0.3	27	-1	-1	-1	-1	-1	1	0	-5	17.7	-1.78	0.19
P97R	-0.29	-0.035	0.024	0.365	0.028	-0.584	1.62	-1	2	1	-0.0614	-1.3	-1.2	-1	0.3	-0.02	-3	-0.1	-0.4	-0.5	5.7	6.1	5.3	-0.176	-2	-0.17	0	-3	-7.8	-3.94	-2.1	-1.24	3	1	3	-0.5	-0.9	103	-2	-3	-3	-3	-3.6	-1	-3	-18	15.7	-2.43	-0.17
P97N	-0.39	0.162	-0.343	0.041	-0.129	-0.974	1.15	-2	11	8	0.156	-1.1	-1.1	-1	-1.6	0.13	-1	0.6	0.6	0.3	5.3	5.5	5.1	0.109	-2	0.05	-1	-5	-7.3	-2.26	-1.5	0.29	2	2	8	0.8	-0.9	91	-2	-3	-4	-2	-2.4	-1	-2	-17	14.6	-1.01	0.19
P97D	-0.54	-0.03	-0.595	0.615	0.024	-1.305	1.04	-2	11	7	0.2386	-2.8	-1.8	-1	-2.2	0.25	2	1	0.8	0.5	5.2	5.2	5.4	0.175	-1	0.09	-1	-7	-7.5	-0.52	-0.8	2.15	2	2	4	0.6	-0.7	108	-1	-2	-3	-1	-1	-2	-2	-7	19.4	-1.24	0.36
P97C	0.8	-0.031	-0.073	0.49	0.025	-0.67	1.16	-3	0	-2	0.0545	-2.7	-3.1	-3.1	-1.9	-0.18	-18	-0.1	0.1	-0.1	5.9	5.7	5.2	-0.199	-3	0.02	-3	-7	26.7	-7.12	-2.9	-3.99	2	2	9	0	-3.1	169	-4	-4	-6	-4	-8.9	-2	-4	-30	5.43	-2.97	-0.15
P97Q	-0.41	-0.284	-0.391	0.828	0.227	-1.1	1.22	0	1	0	0.1127	0.1	-0.1	-0.2	1	-0.05	-4	0.6	0.5	0.3	5.7	5.4	5.8	-0.545	-1	-0.03	0	-2	-8.5	-2.87	-0.4	-0.11	3	1	8	0.3	-0.2	76	-1	-2	-3	-1	-3.6	0	0	-11	18	-2.67	-0.11
P97E	-0.18	-0.244	-0.353	1.266	0.195	-1.282	2.02	-1	5	0	0.2241	-2.6	-1.7	-0.7	-2.1	0.26	-1	1	0.7	0.4	5.5	5.3	5.6	-0.064	-1	-0.11	-1	-5	-10	-1.51	-0.7	1.26	3	2	4	0.7	-0.5	93	0	-2	-2	-1	-1.5	-2	-3	-7	19.1	-1.7	0.01
P97G	-1.26	0.081	-0.531	0.246	-0.065	-1.496	2.44	-2	13	10	0.2131	-1.7	-1.8	-1.7	-1.8	-0.01	0	0.4	0.5	0.4	5.6	4	4.4	0.127	-2	0.25	-1	-5	-6.2	-0.2	-1.2	0.5	3	2	8	0.2	-1.6	42	-2	-3	-5	-2	-2.5	-1	-2	-18	17	-1.01	0.13
P97H	-1.19	-0.273	-0.263	0.493	0.218	-1.018	1.68	-1	4	3	0.0295	-0.4	-0.4	-1	0.7	-0.05	-4	-0.6	-0.5	-0.6	5.5	5.5	5.4	0.037	-2	0.05	0	-3	-1.2	-2.55	-1.1	-1.21	3	1	9	-0.2	-1.1	77	-2	-3	-4	-2	-4.3	0	-4	-18	11.7	-1.8	0.33
P97I	-0.85	-0.06	0.438	0.427	0.048	-0.455	2.22	-3	-14	-9	0.0882	-2	-2.3	-2.6	-1.6	0.05	-3	0.4	0.4	0.3	5.7	5.9	5.9	0.382	-4	-0.19	-2	-7	12.5	-7.9	-1.5	-4.07	2	2	9	-0.2	-2.6	95	-2	-4	-5	-3	-5.7	-2	-3	-30	9.35	-3.09	0.11
P97L	-0.53	-0.101	0.42	1.484	0.081	-0.455	2.12	-3	-12	-9	0.0745	-0.2	-1.3	-2.2	0	-0.08	1	0.4	0.4	0.4	5.6	5.8	5.9	-0.17	-3	-0.2	-3	-6	9.1	-8.52	-2.4	-4.99	3	1	9	-0.6	-2.3	98	-3	-4	-5	-4	-2.8	0	-1	-33	7.28	-3.75	0.01
P97K	-0.36	-0.066	-0.255	0.6	0.053	-1.081	1.72	-2	5	1	0.1099	-2.3	-1.6	-0.8	-1.5	0.12	1	1.3	1.1	0.6	5.9	5.9	5.4	0.068	-1	-0.17	-1	-6	-10.4	-1.66	-0.9	1.11	2	2	3	-0.1	-0.6	103	-1	-2	-2	-1	-0.6	-2	-4	-10	16.8	-0.5	0.3
P97M	-0.55	-0.133	0.229	0.886	0.106	-0.38	1.53	-3	-10	-9	-0.0069	-1.8	-2	-2.4	-1.4	-0.16	-4	0.3	0.3	0.2	5.4	5.8	6.1	-0.104	-3	-0.17	-2	-7	8.2	-7.1	-1.7	-3.74	2	2	10	0.2	-2.4	87	-2	-4	-4	-3	-9.8	-2	-3	-21	11.6	-3.11	-0.14
P97F	-0.54	-0.007	-0.104	0.335	0.005	-0.89	1.87	-5	-6	-5	-0.0604	-3.2	-3.4	-3.8	-1.8	-0.19	-4	-0.7	-0.6	-0.6	5.5	5.8	5.6	-0.083	-3	-0.12	-5	-9	10.1	-6.65	-2.7	-4.08	2	2	8	0	-3.8	114	-3	-5	-6	-4	-5	-3	-4	-39	3.14	-3.46	-0.19
P97S	-0.8	0.023	-0.769	0.223	-0.019	-1.385	0.81	1	6	5	0.1626	1.4	1.1	0.5	0.4	0.17	1	0.5	0.5	0.3	5.4	5.2	5.1	0.057	-1	0.27	1	-1	-2.1	-1.58	-0.4	0.46	4	1	7	1.8	0.4	74	-1	-1	-2	-1	-1	1	-1	-8	17.9	-1.56	-0.15
P97T	-0.33	0.055	-0.442	0.565	-0.044	-1.256	1.75	-1	5	3	0.1908	0.6	0.4	0.1	1.1	0	-1	0.6	0.5	0.2	5.4	5.5	5.3	0.108	-2	0.2	0	-3	-5.3	-2.2	-0.2	-0.15	4	1	8	0.5	0.1	38	-1	-2	-3	-1	-2	1	-1	-11	14.9	-1.24	0.11
P97W	-0.72	0.026	-0.359	0.594	-0.021	-1.15	1.84	-7	-5	-4	-0.091	-4.8	-5.8	-5.2	-1.6	-0.73	-5	-0.8	-0.8	-0.9	5.4	5.8	5.9	-0.312	-3	-0.13	-6	-12	8.9	-5.96	-3.1	-3.03	2	2	7	-0.1	-5	147	-3	-5	-7	-4	-7.4	-4	-6	-38	9.85	-3.96	-0.85
P97Y	-0.72	0.042	-0.074	0.321	-0.034	-0.811	1.72	-6	-5	-4	-0.1326	-3.8	-3.5	-3.4	-2.3	-0.4	-8	-0.8	-0.8	-0.8	5.8	5.6	6	0.071	-3	-0.23	-5	-12	10	-7.3	-1.9	-3.33	2	2	9	0.1	-3.1	110	-3	-4	-6	-3	-7	-3	-5	-28	6.99	-2.92	-0.13
P97V	-0.59	-0.2	0.305	1.365	0.16	-0.667	2.62	-2	-7	-5	0.0868	-1.6	-1.7	-1.9	-2.1	-0.08	-4	0.3	0.3	0.2	5.8	5.7	5.5	0.358	-3	-0.17	-1	-5	14.3	-7.69	-1.5	-3.88	3	2	10	0.2	-1.8	68	-3	-4	-4	-3	-5.2	-1	-3	-18	11.1	-2.43	0.16
Y98A	-1.22	0.501	-1.979	-1.183	-0.401	-2.101	-0.07	-4	-2	-1	-0.1408	-4	-3.5	-2.6	-2.4	-0.15	-3	0	0.2	-0.1	5.5	5.6	5.7	-0.03	-2	-0.36	-3	-7	10.2	-3.88	2.2	-2.32	2	2	7	0.4	-2.2	112	-2	-3	-4	-2	-4	-3	-3	-19	15.3	-3.96	0
Y98R	-1.21	0.175	-1.555	-0.906	-0.14	-1.701	-0.35	-6	-1	-3	-0.1369	-2.6	-2.7	-2	-1.9	-0.37	-1	-0.3	-0.5	-1	6	6.3	6.5	0.044	-2	-0.03	-4	-9	-6.5	-5.94	-0.1	-1.76	1	2	2	-0.2	-1.8	77	-1	-3	-4	-1	-2.1	-2	-1	-15	13.8	-4.32	-0.07
Y98N	-2.78	0.406	-2.517	-1.842	-0.325	-2.583	-0.63	-2	-3	-4	-0.1149	-0.9	-1.2	-1.4	2.5	0.01	1	-0.3	-0.6	-0.8	5.7	5.9	6.1	-0.491	-2	-0.27	-2	-4	-8.6	-6.73	-2.5	-3.17	3	1	6	-0.4	-1.4	143	-2	-3	-4	-2	-1.3	-1	-1	-19	20.1	-3.14	0.04
Y98D	-2.11	0.422	-2.126	-1.221	-0.338	-2.214	-0.87	-5	-4	-5	-0.1165	-2.3	-3	-2.8	2.3	-0.07	-6	-0.2	-0.5	-0.7	5.7	6.2	6.2	0.694	-3	-0.34	-4	-10	-10.7	-6.96	-4.2	-3.78	2	1	3	0.1	-2.8	160	-2	-5	-6	-3	-3.8	-2	-2	-20	14.9	-3.63	-0.04
Y98C	-0.94	0.347	-1.366	-1.272	-0.278	-1.541	-0.07	-1	-1	0	-0.2444	2.6	0.6	-0.4	2.6	-0.16	-1	-1.2	-1	-1.1	6.1	6.1	5.9	0.069	-2	0.21	0	-3	37.4	0.33	2.4	-1.25	3	1	8	-0.1	-0.5	194	-3	-4	-5	-3	-7.7	2	3	-18	17.3	-4.71	0.1
Y98Q	-2.03	0.313	-2.311	-1.235	-0.25	-2.344	-0.95	-5	-3	-4	-0.1431	-1.4	-1.9	-1.8	-0.8	-0.18	-5	-0.3	-0.4	-0.8	5.6	6.7	5.5	-0.036	-2	-0.28	-4	-10	-8.4	-5.99	-0.4	-2.67	2	1	6	0	-1.7	99	-1	-2	-3	-1	-5.1	-2	0	-9	14.6	-4.75	-0.21
Y98E	-1.88	0.315	-1.908	-1.261	-0.252	-2.061	-0.54	-4	-1	-1	-0.0522	-4.1	-4	-3	-0.9	-0.16	-5	-0.1	-0.4	-0.7	5.8	6.1	6.5	-0.004	-3	-0.32	-4	-8	-11.6	-6.32	-3.1	-3.59	1	2	3	0.1	-2.7	122	-2	-3	-5	-2	-3.7	-4	-5	-21	12.7	-3.62	0.08
Y98G	-2.02	0.598	-2.225	-1.352	-0.478	-2.417	0.26	-6	-2	-1	-0.0176	-4.9	-4.8	-4.3	-1.8	-0.04	-10	0.4	0.2	0	4.3	4.8	6.2	0.121	-4	-0.24	-5	-12	-8.8	-6.07	-1.9	-2.64	2	2	6	-0.3	-4	147	-3	-5	-6	-3	-5.4	-4	-5	-29	13.7	-3.34	-0.21
Y98H	-0.97	0.081	-0.797	-0.852	-0.065	-1.079	0.1	-1	0	0	-0.1976	4.4	3.7	2.5	2.3	-0.21	1	-0.6	-0.7	-1.2	5.7	6.2	5.7	-0.305	0	0.08	0	-3	0	-4.56	3.6	0.97	3	1	7	0.3	2.2	83	2	3	3	2	-0.4	4	6	20	19.4	-3.78	0.34
Y98I	-0.24	0.21	-0.788	-0.427	-0.168	-1.092	0.75	-2	2	3	-0.3164	-3.3	-2.2	-1	-1.6	-0.33	-2	-1.1	-0.8	-1.2	6	6.2	6.2	-0.1	-1	0.43	-1	-5	23.7	0.05	5.4	0.27	3	2	9	0	-0.7	33	0	-2	-3	-1	-2.5	-2	-4	-8	17.6	-5.39	-0.12
Y98L	-0.61	0.262	-0.897	-0.675	-0.209	-1.092	0.15	-3	0	2	-0.2614	-1.6	-0.7	-0.1	-1.6	-0.44	-4	-1.1	-0.9	-1.1	5.8	6.1	6	-0.289	-1	0.17	-1	-6	19.9	-0.99	5.1	-0.02	3	2	9	0.7	0	36	0	-2	-2	-1	-2.4	-1	-3	-2	17.9	-5.67	0.08
Y98K	-1.38	0.221	-1.631	-1.255	-0.177	-1.842	-0.26	-6	-3	-4	-0.112	-4	-3.6	-2.4	-0.8	-0.4	-5	0	-0.3	-0.8	5.6	5.7	5.8	-0.294	-3	-0.2	-4	-8	-11.7	-6.2	-3	-3.54	1	2	2	-0.1	-2.1	85	-1	-3	-4	-2	-3.7	-3	1	-17	14.7	-2.64	0.14
Y98M	0.1	0.101	-0.955	-0.907	-0.081	-1.03	-0.07	-4	1	2	-0.1621	-3.6	-1.8	-0.5	-2.9	-0.51	-3	-0.9	-1	-1.1	6.3	6.1	6	-0.218	0	0.07	-2	-10	16.6	-1.9	4.3	-0.32	2	3	8	0.1	-0.2	36	0	-1	-3	0	-1.3	-2	-3	-9	20	-5.01	-0.05
Y98F	-0.15	-0.027	-0.673	0.413	0.022	-0.962	0.03	4	3	3	-0.4212	5.6	5.9	5.3	2	-0.49	8	-1.2	-1	-1.3	5.9	6.4	6.1	-0.335	3	0.54	7	2	19.1	-0.88	8.2	4.28	5	1	10	-0.5	5.1	22	3	4	4	4	3.4	5	2	37	22.6	-5.33	-0.07
Y98P	-0.38	0.539	-1.548	-0.687	-0.431	-1.433	-1.43	-6	-5	-4	-0.1326	-3.8	-3.5	-3.4	-2.3	-0.4	-8	-0.8	-0.8	-0.8	5.8	5.6	6	0.071	-3	-0.23	-5	-12	-7.7	-5.16	-2.9	-3.11	2	2	9	-0.1	-3.1	110	-3	-4	-6	-3	-7	-3	-5	-28	6.99	-2.92	-0.13
Y98S	-3.22	0.418	-2.927	-1.62	-0.335	-2.908	-1.28	-3	-1	-1	0.0214	-1.8	-1.9	-1.9	0.3	0.07	-1	-0.6	-0.6	-0.8	5.8	5.9	6.1	0.442	-2	-0.21	-3	-6	-3.9	-6.67	-1.3	-2.98	3	1	6	0.1	-1.9	144	-2	-3	-3	-2	-3.4	-1	0	-19	14.4	-3.43	-0.03
Y98T	-2.66	0.294	-2.553	-1.521	-0.235	-2.645	-0.61	-3	0	0	-0.1445	-3.4	-3	-2.1	-2.1	0	3	-0.6	-0.5	-0.8	5.9	6.1	6.5	0.492	-2	-0.14	-3	-6	-5.3	-5.43	-0.2	-2.64	2	2	7	-0.4	-1.9	92	-1	-2	-3	-2	-2.7	-3	-3	-17	17.7	-3.33	0
Y98W	-0.36	0.122	-0.32	0.287	-0.098	-0.514	-0.04	-1	2	2	-0.3209	-0.3	1.5	3.6	-0.5	-0.55	0	-1.1	-1	-1.3	6.5	6.9	6.1	-0.105	3	0.43	0	-4	16.9	-1.14	4.9	2.44	3	2	8	0.2	4.1	37	3	3	3	2	2.3	0	-2	22	19.5	-5.12	-0.02
Y98V	-0.14	0.344	-1.117	-0.907	-0.275	-1.433	0.82	-3	2	2	-0.2792	-3.8	-2.6	-1.4	-2.2	-0.27	-1	-1	-0.7	-1.1	5.9	6	6.1	0.075	-2	0.31	-2	-6	24.6	-0.54	5.1	0.15	3	2	9	-0.1	-1.1	55	-1	-2	-3	-1	-1.8	-3	-4	-9	16.5	-4.54	0.03
P99A	-0.76	-0.004	-0.717	0.3	0.003	-0.952	-0.2	1	2	-1	0.1462	1.1	0.8	0.4	0.8	0.07	-1	0.4	0.5	0.4	5.2	5.3	4.9	0.022	-1	-0.07	1	-1	4.9	-5.95	0.3	-1.73	5	1	9	2	0.3	27	-1	-1	-1	-1	-1	1	0	-5	17.7	-1.78	0.19
P99R	-0.23	-0.006	-0.087	-0.571	0.005	-0.278	-0.4	-1	2	1	-0.0614	-1.3	-1.2	-1	0.3	-0.02	-3	-0.1	-0.4	-0.5	5.7	6.1	5.3	-0.176	-2	-0.17	0	-3	-7.8	-3.94	-2.1	-1.24	3	1	3	-0.5	-0.9	103	-2	-3	-3	-3	-3.6	-1	-3	-18	15.7	-2.43	-0.17
P99N	-0.35	0.002	-0.454	-0.599	-0.001	-0.672	-0.46	-2	11	8	0.156	-1.1	-1.1	-1	-1.6	0.13	-1	0.6	0.6	0.3	5.3	5.5	5.1	0.109	-2	0.05	-1	-5	-7.3	-2.26	-1.5	0.29	2	2	8	0.8	-0.9	91	-2	-3	-4	-2	-2.4	-1	-2	-17	14.6	-1.01	0.19
P99D	-0.72	0.002	-0.404	-0.537	-0.002	-0.691	-0.45	-2	11	7	0.2386	-2.8	-1.8	-1	-2.2	0.25	2	1	0.8	0.5	5.2	5.2	5.4	0.175	-1	0.09	-1	-7	-7.5	-0.52	-0.8	2.15	2	2	4	0.6	-0.7	108	-1	-2	-3	-1	-1	-2	-2	-7	19.4	-1.24	0.36
P99C	0.2	-0.004	-0.618	-0.454	0.003	-0.774	-0.32	-3	0	-2	0.0545	-2.7	-3.1	-3.1	-1.9	-0.18	-18	-0.1	0.1	-0.1	5.9	5.7	5.2	-0.199	-3	0.02	-3	-7	26.7	-7.12	-2.9	-3.99	2	2	9	0	-3.1	169	-4	-4	-6	-4	-8.9	-2	-4	-30	5.43	-2.97	-0.15
P99Q	-0.22	-0.115	-0.59	0.088	0.092	-0.778	-0.81	0	1	0	0.1127	0.1	-0.1	-0.2	1	-0.05	-4	0.6	0.5	0.3	5.7	5.4	5.8	-0.545	-1	-0.03	0	-2	-8.5	-2.87	-0.4	-0.11	3	1	8	0.3	-0.2	76	-1	-2	-3	-1	-3.6	0	0	-11	18	-2.67	-0.11
P99E	-0.32	-0.128	-0.392	0.256	0.103	-0.686	-0.42	-1	5	0	0.2241	-2.6	-1.7	-0.7	-2.1	0.26	-1	1	0.7	0.4	5.5	5.3	5.6	-0.064	-1	-0.11	-1	-5	-10	-1.51	-0.7	1.26	3	2	4	0.7	-0.5	93	0	-2	-2	-1	-1.5	-2	-3	-7	19.1	-1.7	0.01
P99G	-1.69	-0.043	-0.992	0.276	0.035	-1.216	-0.16	-2	13	10	0.2131	-1.7	-1.8	-1.7	-1.8	-0.01	0	0.4	0.5	0.4	5.6	4	4.4	0.127	-2	0.25	-1	-5	-6.2	-0.2	-1.2	0.5	3	2	8	0.2	-1.6	42	-2	-3	-5	-2	-2.5	-1	-2	-18	17	-1.01	0.13
P99H	-0.8	-0.206	-0.326	0.415	0.165	-0.52	0.16	-1	4	3	0.0295	-0.4	-0.4	-1	0.7	-0.05	-4	-0.6	-0.5	-0.6	5.5	5.5	5.4	0.037	-2	0.05	0	-3	-1.2	-2.55	-1.1	-1.21	3	1	9	-0.2	-1.1	77	-2	-3	-4	-2	-4.3	0	-4	-18	11.7	-1.8	0.33
P99I	-1.02	0.032	-0.026	-0.587	-0.025	-0.341	-0.03	-3	-14	-9	0.0882	-2	-2.3	-2.6	-1.6	0.05	-3	0.4	0.4	0.3	5.7	5.9	5.9	0.382	-4	-0.19	-2	-7	12.5	-7.9	-1.5	-4.07	2	2	9	-0.2	-2.6	95	-2	-4	-5	-3	-5.7	-2	-3	-30	9.35	-3.09	0.11
P99L	-0.62	-0.036	-0.029	-0.531	0.029	-0.341	-0.04	-3	-12	-9	0.0745	-0.2	-1.3	-2.2	0	-0.08	1	0.4	0.4	0.4	5.6	5.8	5.9	-0.17	-3	-0.2	-3	-6	9.1	-8.52	-2.4	-4.99	3	1	9	-0.6	-2.3	98	-3	-4	-5	-4	-2.8	0	-1	-33	7.28	-3.75	0.01
P99K	-0.19	-0.009	-0.464	-0.331	0.008	-0.731	-0.6	-2	5	1	0.1099	-2.3	-1.6	-0.8	-1.5	0.12	1	1.3	1.1	0.6	5.9	5.9	5.4	0.068	-1	-0.17	-1	-6	-10.4	-1.66	-0.9	1.11	2	2	3	-0.1	-0.6	103	-1	-2	-2	-1	-0.6	-2	-4	-10	16.8	-0.5	0.3
P99M	-0.54	-0.011	-0.38	-0.284	0.009	-0.53	-0.02	-3	-10	-9	-0.0069	-1.8	-2	-2.4	-1.4	-0.16	-4	0.3	0.3	0.2	5.4	5.8	6.1	-0.104	-3	-0.17	-2	-7	8.2	-7.1	-1.7	-3.74	2	2	10	0.2	-2.4	87	-2	-4	-4	-3	-9.8	-2	-3	-21	11.6	-3.11	-0.14
P99F	-0.74	0.009	-0.632	-0.56	-0.008	-0.713	-0.09	-5	-6	-5	-0.0604	-3.2	-3.4	-3.8	-1.8	-0.19	-4	-0.7	-0.6	-0.6	5.5	5.8	5.6	-0.083	-3	-0.12	-5	-9	10.1	-6.65	-2.7	-4.08	2	2	8	0	-3.8	114	-3	-5	-6	-4	-5	-3	-4	-39	3.14	-3.46	-0.19
P99S	-0.99	-0.134	-0.965	0.174	0.107	-1.129	-0.84	1	6	5	0.1626	1.4	1.1	0.5	0.4	0.17	1	0.5	0.5	0.3	5.4	5.2	5.1	0.057	-1	0.27	1	-1	-2.1	-1.58	-0.4	0.46	4	1	7	1.8	0.4	74	-1	-1	-2	-1	-1	1	-1	-8	17.9	-1.56	-0.15
P99T	-0.51	-0.208	-0.742	0.798	0.166	-1.004	-0.38	-1	5	3	0.1908	0.6	0.4	0.1	1.1	0	-1	0.6	0.5	0.2	5.4	5.5	5.3	0.108	-2	0.2	0	-3	-5.3	-2.2	-0.2	-0.15	4	1	8	0.5	0.1	38	-1	-2	-3	-1	-2	1	-1	-11	14.9	-1.24	0.11
P99W	-1.22	-0.073	-0.61	-0.135	0.058	-0.857	0.32	-7	-5	-4	-0.091	-4.8	-5.8	-5.2	-1.6	-0.73	-5	-0.8	-0.8	-0.9	5.4	5.8	5.9	-0.312	-3	-0.13	-6	-12	8.9	-5.96	-3.1	-3.03	2	2	7	-0.1	-5	147	-3	-5	-7	-4	-7.4	-4	-6	-38	9.85	-3.96	-0.85
P99Y	-0.6	0.004	-0.51	-0.675	-0.003	-0.545	-0.27	-6	-5	-4	-0.1326	-3.8	-3.5	-3.4	-2.3	-0.4	-8	-0.8	-0.8	-0.8	5.8	5.6	6	0.071	-3	-0.23	-5	-12	10	-7.3	-1.9	-3.33	2	2	9	0.1	-3.1	110	-3	-4	-6	-3	-7	-3	-5	-28	6.99	-2.92	-0.13
P99V	-0.37	0.025	-0.218	-0.399	-0.02	-0.512	-0.08	-2	-7	-5	0.0868	-1.6	-1.7	-1.9	-2.1	-0.08	-4	0.3	0.3	0.2	5.8	5.7	5.5	0.358	-3	-0.17	-1	-5	14.3	-7.69	-1.5	-3.88	3	2	10	0.2	-1.8	68	-3	-4	-4	-3	-5.2	-1	-3	-18	11.1	-2.43	0.16
T100A	-0.05	0.439	-0.289	-0.261	-0.351	-0.695	0.76	1	-2	-2	0.031	1.7	1.4	0.7	0.9	0	-3	0.2	0.2	-0.1	5.2	5.1	4.9	0.002	-1	0.11	1	0	6.7	-4.77	2.9	-1.04	5	1	10	-0.9	0.6	58	0	0	0	0	-0.8	2	1	0	18.1	-2.38	0.14
T100R	-0.19	0.415	-0.386	-0.309	-0.332	-0.69	0.2	-2	5	2	-0.021	-1.3	-0.7	-0.3	-0.6	0	0	-0.1	-0.3	-0.9	5.9	6	6	0.25	-1	-0.32	-1	-5	-5.4	-2.16	0.1	-0.99	3	1	5	-1.3	-0.2	71	-1	-2	-2	-1	-1.4	-1	-1	-8	20.6	-2.43	0.38
T100N	-0.42	0.648	-0.677	-0.604	-0.519	-0.896	-0.2	0	4	2	0.0155	0.5	0.5	0.4	0.9	0	2	0.5	0.4	-0.4	5.3	5.5	5.2	-0.018	-1	0.13	0	-1	-5.2	-0.75	-0.1	-0.21	4	1	9	1.5	0.5	65	0	0	0	0	0.1	1	1	0	20.2	-2.05	-0.3
T100D	-0.23	0.46	-0.041	-0.133	-0.368	-0.354	-0.08	-1	4	3	0.1043	-1.2	-0.7	-0.2	-2.1	0	0	0.9	0.3	-0.4	5.5	5.3	5.2	-0.433	-1	0.23	0	-4	-7	-0.62	-1.4	-0.43	2	2	5	-1.2	0	85	-1	-2	-2	-1	-1.8	-1	0	-10	19	-2.41	-0.26
T100C	-0.52	0.34	-0.177	-0.462	-0.272	-0.462	0.44	-3	-5	-3	-0.0013	-1.5	-1.1	-0.6	-1.9	0	-19	-0.1	0	-0.4	5.6	5.5	6	0.021	-1	0.14	-2	-7	27.1	-7.27	2.1	-0.96	2	2	9	0.9	-0.5	149	-1	-1	-2	-1	-6	-1	0	-7	16.2	-2.92	0.46
T100Q	-0.79	0.457	-0.596	-0.659	-0.365	-0.885	0	-2	6	2	-0.0243	-1.7	-0.7	-0.1	-1.7	0	2	0.6	0.4	-0.4	5.6	5.3	6.3	0.06	-1	-0.15	-1	-5	-7.3	-2.26	0	-1.67	3	2	9	-0.7	0	42	-1	-1	-1	-1	-0.4	-1	-2	-7	17.4	-3.44	-0.32
T100E	-0.17	0.338	0.18	-0.248	-0.27	-0.294	0.58	-2	3	1	0.0675	-1.6	-0.9	-0.2	-2.1	0	3	1	0.5	-0.4	5.4	5.2	5.3	-0.006	-1	-0.27	0	-5	-10.1	-2.25	-1.1	-1.06	3	2	5	-2.2	-0.1	65	-1	-1	-2	-1	-0.5	-1	-1	-6	18.8	-2.34	-0.07
T100G	-1.06	0.678	-0.638	-0.825	-0.543	-1.016	0.71	-1	1	1	0.1763	-0.5	-0.7	-1	-2.1	0	-4	0.2	0.2	0	5.9	5.5	5	-0.106	-2	-0.02	0	-5	-8	-2.58	-1	-1.15	2	2	9	0.1	-1.1	59	-2	-2	-3	-2	-3.8	-1	0	-17	18.2	-1.81	-0.11
T100H	-1.27	0.138	-0.938	-0.337	-0.11	-1.254	0.63	-3	4	3	0.0681	-1.7	-1.1	-0.5	-1.8	0	0	-0.6	-0.5	-0.9	5.5	5.6	5.9	0.061	-1	0.08	-1	-6	-1.5	-3.43	-0.3	-2.26	2	2	10	0	-0.3	47	-2	-3	-3	-2	-3	-1	-2	-20	14.8	-2.73	-0.05
T100I	0.73	0.2	0.562	-0.238	-0.16	0.088	1.02	0	-4	-2	-0.07	0.7	0.3	-0.3	0.8	0	-3	0.3	0.4	-0.3	5.6	5.8	6.1	0.167	-2	0	0	-2	13.6	-7.48	3.2	-1.36	3	1	8	-0.8	-0.6	89	-1	-1	-2	-1	-3.2	1	0	-8	17.5	-3.61	0.14
T100L	0.51	0.091	0.58	-0.001	-0.073	0.088	1.1	-3	-6	-4	-0.0316	-0.4	-1	-1.1	-1.9	0	-5	0.3	0.4	-0.3	5.6	5.8	5.9	0.075	-2	-0.04	-2	-6	10.9	-7.34	2.9	-1.66	2	2	8	0.1	-1.3	92	-1	-2	-3	-1	-4.6	-1	-1	-13	14.3	-4.28	0.04
T100K	-0.27	0.013	-0.425	0.306	-0.01	-0.788	0.18	-1	7	2	0.0467	-1.1	-0.4	0.1	1	0	1	1.2	0.8	-0.2	5.3	5.7	5.6	-0.17	-1	-0.24	0	-2	-10.1	-1.98	-1.1	-1.06	4	1	5	-1.4	0.1	78	-1	-1	-1	-1	-0.2	-1	-2	-8	17.6	-1.64	-0.29
T100M	0.71	0.226	0.326	-0.357	-0.181	0.14	0.43	-1	-4	-3	0.0018	0.6	0.1	-0.4	0.7	0	-3	0.5	0.3	-0.2	5.5	5.9	5.7	0.087	-1	-0.02	-1	-3	9.3	-6.61	2	-2.03	3	1	9	-0.1	-0.6	81	-1	-1	-1	-1	-3.2	0	0	-7	16.9	-3.33	0.19
T100F	-0.54	-0.041	-0.353	0.369	0.032	-0.512	0.41	-4	-4	-3	-0.112	-2.4	-2.6	-2.2	-2.1	0	-2	-0.8	-0.6	-0.8	5.7	6.1	5.9	0.058	-2	0.02	-3	-8	11	-6.42	1.1	-2.16	1	2	7	0.8	-2.2	103	-1	-3	-4	-2	-5	-2	-2	-18	12.8	-3.85	-0.02
T100P	0.02	0.384	0.187	0.116	-0.307	-0.139	0.39	-1	5	3	0.1908	0.6	0.4	0.1	1.1	0	-1	0.6	0.5	0.2	5.4	5.5	5.3	0.108	-2	0.2	0	-3	-7.3	-2.08	-0.6	-0.27	4	1	8	-0.5	0.1	38	-1	-2	-3	-1	-2	1	-1	-11	14.9	-1.24	0.11
T100S	-0.49	0.378	-0.983	-0.713	-0.302	-1.129	-0.5	2	5	4	0.0228	1.5	1.5	1.4	1	0	5	0.5	0.2	-0.5	4.8	5.2	5.2	-0.43	1	0.45	1	1	0.8	0.71	2.4	1.33	5	1	9	1.6	1.5	58	2	2	2	2	2	1	2	18	19.5	-2.22	-0.27
T100W	-0.81	0.073	-0.356	0.428	-0.058	-0.567	0.48	-6	-2	-1	0.0052	-2.6	-4.5	-3.7	-2.2	0	0	-0.8	-0.6	-0.8	6.1	6.5	6.5	0.04	-2	-0.12	-5	-11	9	-6.41	-0.7	-2.63	1	2	5	-0.4	-3.5	128	-3	-4	-5	-3	-9.3	-4	-4	-19	17.2	-3.48	0.18
T100Y	-0.48	0.252	-0.212	0.035	-0.202	-0.299	0.15	-3	0	0	-0.1445	-3.4	-3	-2.1	-2.1	0	3	-0.6	-0.5	-0.8	5.9	6.1	6.5	0.492	-2	-0.14	-3	-6	12.3	-5.58	0.7	-2.66	2	2	7	0.4	-1.9	92	-1	-2	-3	-2	-2.7	-3	-3	-17	17.7	-3.33	0
T100V	-0.24	0.073	0.33	0.195	-0.058	-0.139	0.98	0	-3	-1	0.0119	0.6	0.4	0.2	-2.2	0	-1	0.3	0.3	-0.3	5.6	5.7	5.8	0.251	-1	0.07	0	-2	16.2	-6.35	3.9	-0.44	3	2	8	-1.5	0	69	0	0	0	0	-1.9	0	0	6	17.9	-2.87	0.27
L101A	-2.95	0.632	-3.435	-2.709	-0.505	-2.78	-3.52	-3	-2	0	-0.1711	-1.3	-1.7	-1.4	-2.3	-0.37	-2	-0.4	-0.2	-0.4	5.2	5.5	5.4	-0.245	-2	0.2	-2	-5	13	-2.74	3.6	-0.88	2	2	8	-0.5	-1.2	96	-1	-2	-3	-2	-3.3	-1	-2	-7	13.6	-5.02	-0.09
L101R	-1.24	-0.066	-1.898	-1.449	0.053	-1.79	-2.64	-4	-8	-7	-0.0651	-3.2	-2.9	-2.4	-0.4	0.09	-4	-0.4	-0.4	-0.6	5.8	6.1	6	0.374	-3	-0.2	-3	-8	-5.7	-6.81	-1.4	-3.07	2	1	3	-0.5	-2.2	102	-2	-3	-4	-3	-3.7	-3	-3	-20	12.2	-5.01	0.21
L101N	-2.64	0.261	-2.728	-1.85	-0.209	-2.548	-2.31	-4	-9	-9	0.089	-3.4	-3.5	-3.1	-2.2	0.36	-7	0.8	0.6	0.2	5.7	5.9	5.8	0.43	-4	-0.39	-3	-6	-10.1	-9.98	-4.3	-4.99	1	2	7	0.5	-3	153	-3	-5	-6	-4	-4.8	-3	-4	-32	11.7	-3.94	0.23
L101D	-3.34	0.343	-3.698	-2.365	-0.274	-3.393	-2.5	-5	-11	-10	0.2673	-5.3	-4.9	-4.2	-2.4	0.62	-10	1	0.8	0.5	5.5	5.6	5.6	0.316	-5	-0.55	-4	-11	-13.3	-11.26	-5.4	-4.92	1	2	3	0.8	-4	172	-3	-5	-7	-4	-8	-4	-5	-43	12.5	-4.16	0.41
L101C	-2.8	0.252	-2.56	-1.156	-0.201	-2.477	-0.7	-7	1	2	-0.1305	-3.8	-2.6	-1.6	-1.3	-0.5	-11	-0.4	-0.4	-0.9	5.5	5.7	5.7	-0.061	-2	0.23	-6	-13	39.5	0.73	4.2	0.62	2	2	9	-0.2	-1.5	198	-2	-2	-3	-2	-8.7	-3	-1	-6	15.5	-6.13	-0.34
L101Q	-2.21	0.308	-2.701	-1.993	-0.246	-2.477	-2.19	-2	-9	-9	-0.0172	-2.4	-2	-1.7	0.1	0.08	-10	0.3	0.4	-0.2	5.8	5.9	5.6	0.391	-3	-0.3	-2	-4	-8.2	-7.44	-0.8	-3.02	2	1	7	1.4	-1.6	113	-2	-3	-4	-2	-4.4	-2	-2	-23	13.3	-5.36	0.17
L101E	-3.06	0.277	-3.383	-1.686	-0.222	-3.198	-1.78	-4	-8	-7	0.0802	-5	-4.4	-3.1	-2.5	0.37	-8	0.7	0.8	0.2	5.8	5.5	5.7	0.48	-4	-0.45	-3	-8	-12.4	-8.85	-3.9	-4.35	1	2	3	0.4	-2.8	138	-2	-4	-6	-3	-5.6	-4	-5	-31	11.4	-4.35	0.34
L101G	-3.06	0.862	-3.635	-2.727	-0.69	-3.285	-1.73	-5	-9	-8	0.0782	-4.6	-4.9	-4.6	-2.2	0.14	-6	0.3	0.3	0.2	5.9	4.9	5.7	-0.004	-5	-0.14	-4	-9	-11.5	-10.47	-2.7	-3.46	2	1	7	0.1	-4.4	138	-3	-5	-7	-4	-7.2	-4	-4	-42	11.5	-3.79	0.33
L101H	-0.67	-0.103	-2.555	-0.382	0.083	-2.606	-0.71	-3	-5	-4	-0.0169	-2.2	-2.1	-1.9	-0.1	0.1	-4	-0.6	-0.5	-0.8	5.7	5.8	5.8	0.029	-3	-0.12	-2	-5	0.9	-5.34	-0.4	-2.92	3	1	8	-0.3	-1.9	99	-2	-4	-5	-3	-4.2	-2	-4	-27	9.07	-4.85	0.25
L101I	-0.36	0.09	-0.895	-0.543	-0.072	-1.32	0.86	1	8	8	-0.5112	2.4	2.7	2.8	1.2	-0.79	7	-0.4	-0.3	-1	5.6	6.1	6.3	-0.223	2	0.6	2	-1	31.9	6.58	9.7	4.66	5	1	10	0.3	2.8	5	2	2	2	2	2.6	2	1	28	21	-6.67	-0.5
L101K	-1.55	0.12	-2.374	-0.947	-0.096	-2.194	-2.17	-4	-10	-9	0.0543	-4.1	-3.3	-2.4	-2	0.16	-4	0.6	0.8	0.3	5.4	5.8	6	-0.015	-3	-0.34	-3	-7	-12.3	-8.48	-3.9	-4.37	2	2	3	-0.7	-2.1	107	-3	-4	-4	-3	-3.4	-3	-4	-21	12.1	-3.24	0.52
L101M	-1.43	-0.138	-1.68	-0.929	0.11	-1.514	-0.74	3	5	6	-0.1822	2.9	3.2	2.9	1.5	-0.68	11	-0.3	-0.3	-0.9	5.4	6.2	6.3	-0.253	2	0.38	4	1	21.8	1.62	8.3	3.75	5	1	9	0.2	2.8	15	2	3	3	3	4.4	3	1	24	22.4	-6.24	-0.3
L101F	-1.55	-0.615	-1.584	-1.112	0.492	-1.682	-0.04	0	5	6	-0.545	2.4	2.2	2.1	2.2	-0.78	3	-1.4	-1.2	-1.4	5.8	6.2	6.3	-0.46	1	0.44	2	-2	23.6	1.91	6.8	2.96	4	1	9	-1	2	22	1	1	0	1	1.8	2	1	17	20.6	-6.65	-0.4
L101P	-1.33	0.529	-2.521	-1.535	-0.423	-1.789	-4.24	-3	-12	-9	0.0745	-0.2	-1.3	-2.2	0	-0.08	1	0.4	0.4	0.4	5.6	5.8	5.9	-0.17	-3	-0.2	-3	-6	-9.2	-8.38	-3.8	-4.05	3	1	9	0.6	-2.3	98	-3	-4	-5	-4	-2.8	0	-1	-33	7.28	-3.75	0.01
L101S	-3.17	0.451	-3.542	-2.45	-0.36	-3.207	-3.13	-4	-7	-6	0.0959	-1.5	-2.1	-2.2	-1.2	0.26	-4	0.3	0.4	0	5.2	5.6	5.5	0.39	-3	-0.19	-3	-7	-5.1	-9.58	-2.1	-3.72	2	1	7	-0.1	-2.1	145	-3	-4	-4	-3	-5.2	-2	-2	-22	12.2	-4.12	0.26
L101T	-3.03	0.376	-3.087	-1.132	-0.301	-2.874	-2.11	-3	-6	-4	-0.0316	-0.4	-1	-1.1	-1.9	0	-5	0.3	0.4	-0.3	5.6	5.8	5.9	0.075	-2	-0.04	-2	-6	-5.3	-7.08	0.9	-1.49	2	2	8	-0.1	-1.3	92	-1	-2	-3	-1	-4.6	-1	-1	-13	14.3	-4.28	0.04
L101W	-2.01	-0.913	-2.09	0.012	0.73	-2.026	-1.42	-5	2	3	-0.2639	-3	-1.8	-0.9	-0.3	-0.7	2	-1.1	-1	-1.1	6.3	6.3	6.6	-0.635	-1	0.22	-2	-5	20.1	0.3	2.3	-0.14	4	1	8	0.1	-0.7	61	-2	-2	-4	-2	-1	-2	-2	-15	14.7	-6.4	-0.31
L101Y	-1.41	-0.703	-2.117	-0.58	0.562	-1.811	-1.46	-3	0	2	-0.2614	-1.6	-0.7	-0.1	-1.6	-0.44	-4	-1.1	-0.9	-1.1	5.8	6.1	6	-0.289	-1	0.17	-1	-6	22.3	0.07	3.8	-0.11	3	2	9	-0.7	0	36	0	-2	-2	-1	-2.4	-1	-3	-2	17.9	-5.67	0.08
L101V	-1.45	0.208	-2.099	-0.788	-0.166	-1.789	-1.87	1	5	6	-0.4593	1.9	2	1.9	1.1	-0.8	6	-0.4	-0.4	-1	5.6	6	6.1	-0.454	1	0.49	2	-2	31.1	4.19	8.2	3.28	5	1	10	0.1	1.8	32	1	1	1	1	1.8	2	0	18	18.9	-6.03	-0.48
P102A	-0.73	0.018	-0.919	0.037	-0.014	-1.015	-0.2	1	2	-1	0.1462	1.1	0.8	0.4	0.8	0.07	-1	0.4	0.5	0.4	5.2	5.3	4.9	0.022	-1	-0.07	1	-1	4.9	-5.95	0.3	-1.73	5	1	9	2	0.3	27	-1	-1	-1	-1	-1	1	0	-5	17.7	-1.78	0.19
P102R	-0.02	-0.029	-0.036	0.119	0.023	-0.125	-0.4	-1	2	1	-0.0614	-1.3	-1.2	-1	0.3	-0.02	-3	-0.1	-0.4	-0.5	5.7	6.1	5.3	-0.176	-2	-0.17	0	-3	-7.8	-3.94	-2.1	-1.24	3	1	3	-0.5	-0.9	103	-2	-3	-3	-3	-3.6	-1	-3	-18	15.7	-2.43	-0.17
P102N	-0.19	0.016	-0.333	-0.044	-0.013	-0.441	-0.46	-2	11	8	0.156	-1.1	-1.1	-1	-1.6	0.13	-1	0.6	0.6	0.3	5.3	5.5	5.1	0.109	-2	0.05	-1	-5	-7.3	-2.26	-1.5	0.29	2	2	8	0.8	-0.9	91	-2	-3	-4	-2	-2.4	-1	-2	-17	14.6	-1.01	0.19
P102D	-0.37	-0.07	-0.399	-0.14	0.056	-0.564	-0.45	-2	11	7	0.2386	-2.8	-1.8	-1	-2.2	0.25	2	1	0.8	0.5	5.2	5.2	5.4	0.175	-1	0.09	-1	-7	-7.5	-0.52	-0.8	2.15	2	2	4	0.6	-0.7	108	-1	-2	-3	-1	-1	-2	-2	-7	19.4	-1.24	0.36
P102C	-0.22	-0.029	-0.832	0.46	0.023	-0.854	-0.32	-3	0	-2	0.0545	-2.7	-3.1	-3.1	-1.9	-0.18	-18	-0.1	0.1	-0.1	5.9	5.7	5.2	-0.199	-3	0.02	-3	-7	26.7	-7.12	-2.9	-3.99	2	2	9	0	-3.1	169	-4	-4	-6	-4	-8.9	-2	-4	-30	5.43	-2.97	-0.15
P102Q	-0.16	0.092	-0.645	-0.22	-0.074	-0.711	-0.81	0	1	0	0.1127	0.1	-0.1	-0.2	1	-0.05	-4	0.6	0.5	0.3	5.7	5.4	5.8	-0.545	-1	-0.03	0	-2	-8.5	-2.87	-0.4	-0.11	3	1	8	0.3	-0.2	76	-1	-2	-3	-1	-3.6	0	0	-11	18	-2.67	-0.11
P102E	-0.29	-0.055	-0.472	0.323	0.044	-0.64	-0.42	-1	5	0	0.2241	-2.6	-1.7	-0.7	-2.1	0.26	-1	1	0.7	0.4	5.5	5.3	5.6	-0.064	-1	-0.11	-1	-5	-10	-1.51	-0.7	1.26	3	2	4	0.7	-0.5	93	0	-2	-2	-1	-1.5	-2	-3	-7	19.1	-1.7	0.01
P102G	-1.06	-0.067	-1.136	-0.044	0.053	-1.223	-0.16	-2	13	10	0.2131	-1.7	-1.8	-1.7	-1.8	-0.01	0	0.4	0.5	0.4	5.6	4	4.4	0.127	-2	0.25	-1	-5	-6.2	-0.2	-1.2	0.5	3	2	8	0.2	-1.6	42	-2	-3	-5	-2	-2.5	-1	-2	-18	17	-1.01	0.13
P102H	-0.52	-0.069	-0.566	0.26	0.055	-0.664	0.16	-1	4	3	0.0295	-0.4	-0.4	-1	0.7	-0.05	-4	-0.6	-0.5	-0.6	5.5	5.5	5.4	0.037	-2	0.05	0	-3	-1.2	-2.55	-1.1	-1.21	3	1	9	-0.2	-1.1	77	-2	-3	-4	-2	-4.3	0	-4	-18	11.7	-1.8	0.33
P102I	-0.87	0.116	-0.416	0.039	-0.092	-0.589	-0.03	-3	-14	-9	0.0882	-2	-2.3	-2.6	-1.6	0.05	-3	0.4	0.4	0.3	5.7	5.9	5.9	0.382	-4	-0.19	-2	-7	12.5	-7.9	-1.5	-4.07	2	2	9	-0.2	-2.6	95	-2	-4	-5	-3	-5.7	-2	-3	-30	9.35	-3.09	0.11
P102L	-0.54	-0.263	-0.419	-0.04	0.211	-0.589	-0.04	-3	-12	-9	0.0745	-0.2	-1.3	-2.2	0	-0.08	1	0.4	0.4	0.4	5.6	5.8	5.9	-0.17	-3	-0.2	-3	-6	9.1	-8.52	-2.4	-4.99	3	1	9	-0.6	-2.3	98	-3	-4	-5	-4	-2.8	0	-1	-33	7.28	-3.75	0.01
P102K	-0.3	-0.044	-0.535	0.397	0.035	-0.681	-0.6	-2	5	1	0.1099	-2.3	-1.6	-0.8	-1.5	0.12	1	1.3	1.1	0.6	5.9	5.9	5.4	0.068	-1	-0.17	-1	-6	-10.4	-1.66	-0.9	1.11	2	2	3	-0.1	-0.6	103	-1	-2	-2	-1	-0.6	-2	-4	-10	16.8	-0.5	0.3
P102M	-0.5	-0.055	-0.411	0.033	0.044	-0.438	-0.02	-3	-10	-9	-0.0069	-1.8	-2	-2.4	-1.4	-0.16	-4	0.3	0.3	0.2	5.4	5.8	6.1	-0.104	-3	-0.17	-2	-7	8.2	-7.1	-1.7	-3.74	2	2	10	0.2	-2.4	87	-2	-4	-4	-3	-9.8	-2	-3	-21	11.6	-3.11	-0.14
P102F	-0.81	-0.275	-1.051	-0.272	0.22	-1.028	-0.09	-5	-6	-5	-0.0604	-3.2	-3.4	-3.8	-1.8	-0.19	-4	-0.7	-0.6	-0.6	5.5	5.8	5.6	-0.083	-3	-0.12	-5	-9	10.1	-6.65	-2.7	-4.08	2	2	8	0	-3.8	114	-3	-5	-6	-4	-5	-3	-4	-39	3.14	-3.46	-0.19
P102S	-0.95	0.006	-0.905	0.628	-0.005	-0.95	-0.84	1	6	5	0.1626	1.4	1.1	0.5	0.4	0.17	1	0.5	0.5	0.3	5.4	5.2	5.1	0.057	-1	0.27	1	-1	-2.1	-1.58	-0.4	0.46	4	1	7	1.8	0.4	74	-1	-1	-2	-1	-1	1	-1	-8	17.9	-1.56	-0.15
P102T	-0.69	-0.163	-0.78	-0.442	0.13	-0.922	-0.38	-1	5	3	0.1908	0.6	0.4	0.1	1.1	0	-1	0.6	0.5	0.2	5.4	5.5	5.3	0.108	-2	0.2	0	-3	-5.3	-2.2	-0.2	-0.15	4	1	8	0.5	0.1	38	-1	-2	-3	-1	-2	1	-1	-11	14.9	-1.24	0.11
P102W	-1.02	-0.191	-0.891	0.228	0.153	-1.073	0.32	-7	-5	-4	-0.091	-4.8	-5.8	-5.2	-1.6	-0.73	-5	-0.8	-0.8	-0.9	5.4	5.8	5.9	-0.312	-3	-0.13	-6	-12	8.9	-5.96	-3.1	-3.03	2	2	7	-0.1	-5	147	-3	-5	-7	-4	-7.4	-4	-6	-38	9.85	-3.96	-0.85
P102Y	-0.55	-0.171	-0.849	-0.505	0.137	-0.781	-0.27	-6	-5	-4	-0.1326	-3.8	-3.5	-3.4	-2.3	-0.4	-8	-0.8	-0.8	-0.8	5.8	5.6	6	0.071	-3	-0.23	-5	-12	10	-7.3	-1.9	-3.33	2	2	9	0.1	-3.1	110	-3	-4	-6	-3	-7	-3	-5	-28	6.99	-2.92	-0.13
P102V	-0.21	-0.168	-0.542	-0.26	0.134	-0.695	-0.08	-2	-7	-5	0.0868	-1.6	-1.7	-1.9	-2.1	-0.08	-4	0.3	0.3	0.2	5.8	5.7	5.5	0.358	-3	-0.17	-1	-5	14.3	-7.69	-1.5	-3.88	3	2	10	0.2	-1.8	68	-3	-4	-4	-3	-5.2	-1	-3	-18	11.1	-2.43	0.16
P103A	-0.63	0.499	-1.173	-0.789	-0.4	-1.192	-0.49	1	2	-1	0.1462	1.1	0.8	0.4	0.8	0.07	-1	0.4	0.5	0.4	5.2	5.3	4.9	0.022	-1	-0.07	1	-1	4.9	-5.95	0.3	-1.73	5	1	9	2	0.3	27	-1	-1	-1	-1	-1	1	0	-5	17.7	-1.78	0.19
P103R	-0.56	0.111	-0.267	-0.11	-0.089	-0.267	-0.71	-1	2	1	-0.0614	-1.3	-1.2	-1	0.3	-0.02	-3	-0.1	-0.4	-0.5	5.7	6.1	5.3	-0.176	-2	-0.17	0	-3	-7.8	-3.94	-2.1	-1.24	3	1	3	-0.5	-0.9	103	-2	-3	-3	-3	-3.6	-1	-3	-18	15.7	-2.43	-0.17
P103N	-0.54	0.458	-0.529	-0.085	-0.367	-0.659	-0.13	-2	11	8	0.156	-1.1	-1.1	-1	-1.6	0.13	-1	0.6	0.6	0.3	5.3	5.5	5.1	0.109	-2	0.05	-1	-5	-7.3	-2.26	-1.5	0.29	2	2	8	0.8	-0.9	91	-2	-3	-4	-2	-2.4	-1	-2	-17	14.6	-1.01	0.19
P103D	-0.62	0.459	-1.279	-1.138	-0.367	-1.247	-1.11	-2	11	7	0.2386	-2.8	-1.8	-1	-2.2	0.25	2	1	0.8	0.5	5.2	5.2	5.4	0.175	-1	0.09	-1	-7	-7.5	-0.52	-0.8	2.15	2	2	4	0.6	-0.7	108	-1	-2	-3	-1	-1	-2	-2	-7	19.4	-1.24	0.36
P103C	0.08	-0.179	-0.795	0.438	0.143	-0.895	0	-3	0	-2	0.0545	-2.7	-3.1	-3.1	-1.9	-0.18	-18	-0.1	0.1	-0.1	5.9	5.7	5.2	-0.199	-3	0.02	-3	-7	26.7	-7.12	-2.9	-3.99	2	2	9	0	-3.1	169	-4	-4	-6	-4	-8.9	-2	-4	-30	5.43	-2.97	-0.15
P103Q	-0.59	0.342	-0.912	-0.227	-0.273	-0.985	-0.62	0	1	0	0.1127	0.1	-0.1	-0.2	1	-0.05	-4	0.6	0.5	0.3	5.7	5.4	5.8	-0.545	-1	-0.03	0	-2	-8.5	-2.87	-0.4	-0.11	3	1	8	0.3	-0.2	76	-1	-2	-3	-1	-3.6	0	0	-11	18	-2.67	-0.11
P103E	-0.71	0.366	-1.163	-0.774	-0.293	-1.334	-0.22	-1	5	0	0.2241	-2.6	-1.7	-0.7	-2.1	0.26	-1	1	0.7	0.4	5.5	5.3	5.6	-0.064	-1	-0.11	-1	-5	-10	-1.51	-0.7	1.26	3	2	4	0.7	-0.5	93	0	-2	-2	-1	-1.5	-2	-3	-7	19.1	-1.7	0.01
P103G	-0.96	0.463	-1.366	-0.482	-0.37	-1.395	-0.37	-2	13	10	0.2131	-1.7	-1.8	-1.7	-1.8	-0.01	0	0.4	0.5	0.4	5.6	4	4.4	0.127	-2	0.25	-1	-5	-6.2	-0.2	-1.2	0.5	3	2	8	0.2	-1.6	42	-2	-3	-5	-2	-2.5	-1	-2	-18	17	-1.01	0.13
P103H	-1.04	0.389	-0.881	-0.443	-0.311	-0.915	-0.12	-1	4	3	0.0295	-0.4	-0.4	-1	0.7	-0.05	-4	-0.6	-0.5	-0.6	5.5	5.5	5.4	0.037	-2	0.05	0	-3	-1.2	-2.55	-1.1	-1.21	3	1	9	-0.2	-1.1	77	-2	-3	-4	-2	-4.3	0	-4	-18	11.7	-1.8	0.33
P103I	-0.67	-0.095	-0.604	0.243	0.076	-0.77	-0.08	-3	-14	-9	0.0882	-2	-2.3	-2.6	-1.6	0.05	-3	0.4	0.4	0.3	5.7	5.9	5.9	0.382	-4	-0.19	-2	-7	12.5	-7.9	-1.5	-4.07	2	2	9	-0.2	-2.6	95	-2	-4	-5	-3	-5.7	-2	-3	-30	9.35	-3.09	0.11
P103L	-0.64	0.134	-0.532	-0.037	-0.107	-0.77	0.21	-3	-12	-9	0.0745	-0.2	-1.3	-2.2	0	-0.08	1	0.4	0.4	0.4	5.6	5.8	5.9	-0.17	-3	-0.2	-3	-6	9.1	-8.52	-2.4	-4.99	3	1	9	-0.6	-2.3	98	-3	-4	-5	-4	-2.8	0	-1	-33	7.28	-3.75	0.01
P103K	-0.67	0.264	-0.908	-0.238	-0.211	-0.9	-1.2	-2	5	1	0.1099	-2.3	-1.6	-0.8	-1.5	0.12	1	1.3	1.1	0.6	5.9	5.9	5.4	0.068	-1	-0.17	-1	-6	-10.4	-1.66	-0.9	1.11	2	2	3	-0.1	-0.6	103	-1	-2	-2	-1	-0.6	-2	-4	-10	16.8	-0.5	0.3
P103M	-0.71	-0.203	-0.355	0.742	0.162	-0.468	0.25	-3	-10	-9	-0.0069	-1.8	-2	-2.4	-1.4	-0.16	-4	0.3	0.3	0.2	5.4	5.8	6.1	-0.104	-3	-0.17	-2	-7	8.2	-7.1	-1.7	-3.74	2	2	10	0.2	-2.4	87	-2	-4	-4	-3	-9.8	-2	-3	-21	11.6	-3.11	-0.14
P103F	-0.63	-0.655	-1.302	0.86	0.524	-1.324	-0.08	-5	-6	-5	-0.0604	-3.2	-3.4	-3.8	-1.8	-0.19	-4	-0.7	-0.6	-0.6	5.5	5.8	5.6	-0.083	-3	-0.12	-5	-9	10.1	-6.65	-2.7	-4.08	2	2	8	0	-3.8	114	-3	-5	-6	-4	-5	-3	-4	-39	3.14	-3.46	-0.19
P103S	-0.75	0.242	-0.963	-0.372	-0.194	-1.069	-0.43	1	6	5	0.1626	1.4	1.1	0.5	0.4	0.17	1	0.5	0.5	0.3	5.4	5.2	5.1	0.057	-1	0.27	1	-1	-2.1	-1.58	-0.4	0.46	4	1	7	1.8	0.4	74	-1	-1	-2	-1	-1	1	-1	-8	17.9	-1.56	-0.15
P103T	-0.49	0.227	-0.888	-0.549	-0.182	-1.062	-0.11	-1	5	3	0.1908	0.6	0.4	0.1	1.1	0	-1	0.6	0.5	0.2	5.4	5.5	5.3	0.108	-2	0.2	0	-3	-5.3	-2.2	-0.2	-0.15	4	1	8	0.5	0.1	38	-1	-2	-3	-1	-2	1	-1	-11	14.9	-1.24	0.11
P103W	-1	0.046	-1.171	0.079	-0.037	-1.393	0.14	-7	-5	-4	-0.091	-4.8	-5.8	-5.2	-1.6	-0.73	-5	-0.8	-0.8	-0.9	5.4	5.8	5.9	-0.312	-3	-0.13	-6	-12	8.9	-5.96	-3.1	-3.03	2	2	7	-0.1	-5	147	-3	-5	-7	-4	-7.4	-4	-6	-38	9.85	-3.96	-0.85
P103Y	-0.86	-0.048	-1.166	-0.16	0.038	-1.101	-0.37	-6	-5	-4	-0.1326	-3.8	-3.5	-3.4	-2.3	-0.4	-8	-0.8	-0.8	-0.8	5.8	5.6	6	0.071	-3	-0.23	-5	-12	10	-7.3	-1.9	-3.33	2	2	9	0.1	-3.1	110	-3	-4	-6	-3	-7	-3	-5	-28	6.99	-2.92	-0.13
P103V	-0.3	0.294	-0.729	-0.53	-0.235	-0.876	-0.12	-2	-7	-5	0.0868	-1.6	-1.7	-1.9	-2.1	-0.08	-4	0.3	0.3	0.2	5.8	5.7	5.5	0.358	-3	-0.17	-1	-5	14.3	-7.69	-1.5	-3.88	3	2	10	0.2	-1.8	68	-3	-4	-4	-3	-5.2	-1	-3	-18	11.1	-2.43	0.16
G104A	-0.43	0.111	-0.699	-1.107	-0.089	-0.434	-1.96	1	5	1	0.1844	0.8	0.8	0.6	1.2	-0.03	1	0.1	0.4	0.3	4.6	4.7	4.5	0.282	-1	0.11	1	-1	7.3	-2.72	2	-0.26	5	1	9	-1.8	0.5	60	0	0	0	0	-0.5	1	1	4	19.9	-2.24	0.08
G104R	-1.12	0.106	-0.625	-1.017	-0.085	-0.395	-2.39	-4	0	0	-0.0251	-0.1	-0.7	-1	0.8	0.14	-2	0.7	0.4	0.3	6.7	6.3	6.7	-0.037	-3	-0.11	-3	-8	-8.2	-3.58	-2.2	-1.56	3	1	5	-0.8	-1	125	-2	-3	-4	-3	-2.8	0	0	-18	16.1	-2.71	-0.1
G104N	-0.84	-0.044	-0.581	-0.298	0.035	-0.489	-1.44	0	8	7	0.1196	-0.1	0.4	0.4	-2.6	0.1	1	0.3	0.2	0.1	5.1	5.6	5.3	-0.097	-1	0.22	0	-2	-6.9	-1.07	-0.1	1.55	3	2	10	0.4	0.4	80	0	-1	-1	0	-1.4	0	-2	7	18.1	-1.63	-0.09
G104D	-1.37	-0.134	-1.142	-0.753	0.107	-0.872	-2.33	0	7	8	0.1115	0.8	0.7	0.2	1.1	0.17	2	0.5	0.5	0.2	4.5	4.7	6.1	-0.336	-1	0.11	1	-3	-8.4	-0.67	-1.3	1.48	4	1	6	1	0.1	94	-1	-2	-3	-1	-2.1	1	3	-10	18.7	-1.84	0.11
G104C	-0.37	0.024	-1.081	-0.568	-0.019	-0.811	-1.62	-5	1	0	-0.0982	-1.3	-1.7	-2	1	-0.09	-15	-0.4	-0.3	-0.2	5.5	5.3	5.2	-0.187	-3	0.25	-3	-8	30.7	-2.34	-1	-2.34	3	1	8	0.3	-2	159	-3	-4	-6	-3	-8.2	-1	-1	-29	15	-3.43	-0.26
G104Q	-0.95	0.095	-1.145	-1.682	-0.076	-0.838	-2.59	-3	0	0	0.171	-1.6	-1.4	-1.1	-2.1	0.2	-3	0.6	0.5	0.2	5.1	5.9	7.2	-0.072	-2	-0.13	-1	-6	-9	-2.6	-1.3	-1.25	2	2	10	0.5	-1	87	-2	-3	-4	-2	-2.8	-1	-1	-20	16.3	-3.02	-0.11
G104E	-1	-0.288	-1.349	0.193	0.23	-1.045	-2.42	-1	1	0	0.2311	0.5	0.5	-0.5	1.4	0.48	0	1	0.9	0.4	4.5	5.6	5.3	-0.041	-2	-0.23	0	-3	-10.8	-1.59	-3	-1.17	4	1	6	0	-0.8	98	-2	-3	-4	-3	-2.5	0	3	-23	19.3	-1.58	0.5
G104H	-1.19	-0.102	-1.101	0.209	0.082	-0.737	-1.61	-4	6	5	0.0979	-2.1	-2	-1.6	-2.2	0.23	-2	0.5	0.4	0.3	4.5	5.4	5.3	0.127	-2	0.18	-2	-8	-2.9	-3.42	-0.9	-1.15	1	2	9	0.2	-1.4	98	-2	-3	-4	-2	-3.2	-2	-3	-18	12.2	-2.47	0.01
G104I	-1.05	-0.487	-0.665	0.078	0.39	-0.565	-1.23	-4	-10	-8	0.1174	-3.4	-3.8	-4.3	-2.5	0.21	-3	0.2	0.3	0.1	5.5	5.1	5.2	0.127	-6	-0.22	-3	-9	7.8	-11.8	-1.2	-4.03	2	2	7	0	-4.5	135	-4	-6	-7	-4	-5.5	-3	-2	-41	14.7	-3.5	0.05
G104L	-1.03	-0.198	-0.765	0.415	0.158	-0.565	-1.64	-5	-9	-8	0.0782	-4.6	-4.9	-4.6	-2.2	0.14	-6	0.3	0.3	0.2	5.9	4.9	5.7	-0.004	-5	-0.14	-4	-9	6	-10.82	-1.4	-4.21	2	1	7	-0.1	-4.4	138	-3	-5	-7	-4	-7.2	-4	-4	-42	11.5	-3.79	0.33
G104K	-1.19	0.112	-1.173	-1.514	-0.089	-0.894	-2.62	-3	-1	0	0.1963	-1.4	-1	-1.1	-2.2	0.12	0	1	0.7	0.4	5.9	4.7	4.9	0.065	-2	-0.23	-2	-6	-11.6	-2.1	-2.2	-0.44	2	2	5	-0.5	-1.1	127	-2	-2	-3	-2	-3.5	-1	-1	-18	15.6	-1.32	-0.17
G104M	-0.77	-0.304	-0.769	0.138	0.243	-0.39	-1.77	-4	-3	-5	-0.0573	-3.7	-3.8	-3.5	-2.3	0.08	-7	0.2	0.2	0.2	4.7	5.8	5.3	0.084	-4	-0.01	-3	-7	7.1	-7.33	-0.9	-3.19	1	2	8	0.4	-3.5	127	-2	-4	-5	-3	-5.2	-3	-3	-30	15	-3.02	0.31
G104F	-0.79	-0.338	-1.781	0.09	0.271	-1.238	-1.82	-5	-4	-3	0.0789	-5.7	-5.8	-5.4	-1.9	0.11	-8	0.3	0.2	0.1	5.4	6	5.3	0.457	-5	-0.09	-5	-8	8.8	-7.17	-1.9	-3.47	1	2	6	-0.5	-5.2	153	-3	-5	-6	-4	-8.6	-5	-4	-32	9.84	-3.76	-0.15
G104P	-0.54	-0.155	-1.067	-0.575	0.124	-0.488	-3.3	-2	13	10	0.2131	-1.7	-1.8	-1.7	-1.8	-0.01	0	0.4	0.5	0.4	5.6	4	4.4	0.127	-2	0.25	-1	-5	-7.1	-0.52	-1.5	0.51	3	2	8	-0.2	-1.6	42	-2	-3	-5	-2	-2.5	-1	-2	-18	17	-1.01	0.13
G104S	-0.86	0.064	-1.056	-1.075	-0.051	-0.603	-3.47	1	8	6	0.1075	0.8	0.6	0.4	-0.6	0.1	0	0.1	0.1	0	4.5	4.4	5.1	-0.1	-1	0.29	1	-1	-1.5	-0.24	0.6	1.17	5	1	10	0.1	0.4	56	0	0	-1	0	-1.3	1	1	2	20.2	-1.68	0.08
G104T	-0.86	0.041	-1.029	-0.351	-0.033	-0.718	-2.65	-1	1	1	0.1763	-0.5	-0.7	-1	-2.1	0	-4	0.2	0.2	0	5.9	5.5	5	-0.106	-2	-0.02	0	-5	-7.3	-3.37	-0.9	-1.03	2	2	9	-0.1	-1.1	59	-2	-2	-3	-2	-3.8	-1	0	-17	18.2	-1.81	-0.11
G104W	-1	-0.81	-1.681	0.019	0.648	-1.376	-1.63	-8	-1	-1	-0.1567	-1.7	-4.5	-4.1	1.4	-0.24	-10	0.3	0.2	0.1	5.8	5.2	4.5	0.036	-4	-0.08	-7	-13	8.4	-5.61	-1.7	-1.86	3	1	5	-0.1	-4	184	-2	-4	-6	-3	-6.3	-2	-2	-19	7.2	-3.77	-0.31
G104Y	-0.64	-0.2	-1.598	-0.214	0.16	-1.034	-2.01	-6	-2	-1	-0.0176	-4.9	-4.8	-4.3	-1.8	-0.04	-10	0.4	0.2	0	4.3	4.8	6.2	0.121	-4	-0.24	-5	-12	9.8	-6.74	-1.3	-2.9	2	2	6	0.3	-4	147	-3	-5	-6	-3	-5.4	-4	-5	-29	13.7	-3.34	-0.21
G104V	-1.49	-0.055	-0.59	-0.269	0.044	-0.488	-1.27	-2	-8	-7	0.1859	-2.3	-2.5	-3.1	1.1	0.04	-5	0.1	0.3	0.1	5.2	4.6	4.9	0.141	-5	-0.12	-1	-5	11.1	-10.01	-1.3	-3.91	4	1	8	0.4	-3.3	109	-3	-5	-6	-4	-5.6	-2	-1	-30	14.5	-2.77	0.17
T105A	-0.59	-0.029	-0.438	0.202	0.024	-0.699	0.31	1	-2	-2	0.031	1.7	1.4	0.7	0.9	0	-3	0.2	0.2	-0.1	5.2	5.1	4.9	0.002	-1	0.11	1	0	6.7	-4.77	2.9	-1.04	5	1	10	-0.9	0.6	58	0	0	0	0	-0.8	2	1	0	18.1	-2.38	0.14
T105R	-0.67	-0.085	-0.05	0.51	0.068	-0.298	-0.08	-2	5	2	-0.021	-1.3	-0.7	-0.3	-0.6	0	0	-0.1	-0.3	-0.9	5.9	6	6	0.25	-1	-0.32	-1	-5	-5.4	-2.16	0.1	-0.99	3	1	5	-1.3	-0.2	71	-1	-2	-2	-1	-1.4	-1	-1	-8	20.6	-2.43	0.38
T105N	-0.74	-0.059	-0.239	0.27	0.047	-0.421	-0.43	0	4	2	0.0155	0.5	0.5	0.4	0.9	0	2	0.5	0.4	-0.4	5.3	5.5	5.2	-0.018	-1	0.13	0	-1	-5.2	-0.75	-0.1	-0.21	4	1	9	1.5	0.5	65	0	0	0	0	0.1	1	1	0	20.2	-2.05	-0.3
T105D	-0.46	0.077	0	-0.05	-0.061	-0.181	-0.57	-1	4	3	0.1043	-1.2	-0.7	-0.2	-2.1	0	0	0.9	0.3	-0.4	5.5	5.3	5.2	-0.433	-1	0.23	0	-4	-7	-0.62	-1.4	-0.43	2	2	5	-1.2	0	85	-1	-2	-2	-1	-1.8	-1	0	-10	19	-2.41	-0.26
T105C	-0.63	-0.056	0.084	0.788	0.044	-0.351	1.14	-3	-5	-3	-0.0013	-1.5	-1.1	-0.6	-1.9	0	-19	-0.1	0	-0.4	5.6	5.5	6	0.021	-1	0.14	-2	-7	27.1	-7.27	2.1	-0.96	2	2	9	0.9	-0.5	149	-1	-1	-2	-1	-6	-1	0	-7	16.2	-2.92	0.46
T105Q	-1.34	-0.043	-0.542	0.354	0.035	-0.708	-0.49	-2	6	2	-0.0243	-1.7	-0.7	-0.1	-1.7	0	2	0.6	0.4	-0.4	5.6	5.3	6.3	0.06	-1	-0.15	-1	-5	-7.3	-2.26	0	-1.67	3	2	9	-0.7	0	42	-1	-1	-1	-1	-0.4	-1	-2	-7	17.4	-3.44	-0.32
T105E	-0.78	-0.209	0.105	0.539	0.167	-0.238	0.09	-2	3	1	0.0675	-1.6	-0.9	-0.2	-2.1	0	3	1	0.5	-0.4	5.4	5.2	5.3	-0.006	-1	-0.27	0	-5	-10.1	-2.25	-1.1	-1.06	3	2	5	-2.2	-0.1	65	-1	-1	-2	-1	-0.5	-1	-1	-6	18.8	-2.34	-0.07
T105G	-1.55	-0.04	-0.648	0.567	0.032	-0.878	0.24	-1	1	1	0.1763	-0.5	-0.7	-1	-2.1	0	-4	0.2	0.2	0	5.9	5.5	5	-0.106	-2	-0.02	0	-5	-8	-2.58	-1	-1.15	2	2	9	0.1	-1.1	59	-2	-2	-3	-2	-3.8	-1	0	-17	18.2	-1.81	-0.11
T105H	-1.12	-0.059	-1.008	0.005	0.047	-1.219	0.35	-3	4	3	0.0681	-1.7	-1.1	-0.5	-1.8	0	0	-0.6	-0.5	-0.9	5.5	5.6	5.9	0.061	-1	0.08	-1	-6	-1.5	-3.43	-0.3	-2.26	2	2	10	0	-0.3	47	-2	-3	-3	-2	-3	-1	-2	-20	14.8	-2.73	-0.05
T105I	-0.35	-0.301	0.239	1.172	0.241	-0.332	1.5	0	-4	-2	-0.07	0.7	0.3	-0.3	0.8	0	-3	0.3	0.4	-0.3	5.6	5.8	6.1	0.167	-2	0	0	-2	13.6	-7.48	3.2	-1.36	3	1	8	-0.8	-0.6	89	-1	-1	-2	-1	-3.2	1	0	-8	17.5	-3.61	0.14
T105L	-0.58	0.078	0.141	0.248	-0.062	-0.332	1.08	-3	-6	-4	-0.0316	-0.4	-1	-1.1	-1.9	0	-5	0.3	0.4	-0.3	5.6	5.8	5.9	0.075	-2	-0.04	-2	-6	10.9	-7.34	2.9	-1.66	2	2	8	0.1	-1.3	92	-1	-2	-3	-1	-4.6	-1	-1	-13	14.3	-4.28	0.04
T105K	-0.56	-0.086	-0.391	0.68	0.069	-0.628	-0.34	-1	7	2	0.0467	-1.1	-0.4	0.1	1	0	1	1.2	0.8	-0.2	5.3	5.7	5.6	-0.17	-1	-0.24	0	-2	-10.1	-1.98	-1.1	-1.06	4	1	5	-1.4	0.1	78	-1	-1	-1	-1	-0.2	-1	-2	-8	17.6	-1.64	-0.29
T105M	-0.24	-0.055	0.275	0.437	0.044	0.091	0.51	-1	-4	-3	0.0018	0.6	0.1	-0.4	0.7	0	-3	0.5	0.3	-0.2	5.5	5.9	5.7	0.087	-1	-0.02	-1	-3	9.3	-6.61	2	-2.03	3	1	9	-0.1	-0.6	81	-1	-1	-1	-1	-3.2	0	0	-7	16.9	-3.33	0.19
T105F	-0.77	-0.146	-0.769	0.791	0.117	-1.044	0.71	-4	-4	-3	-0.112	-2.4	-2.6	-2.2	-2.1	0	-2	-0.8	-0.6	-0.8	5.7	6.1	5.9	0.058	-2	0.02	-3	-8	11	-6.42	1.1	-2.16	1	2	7	0.8	-2.2	103	-1	-3	-4	-2	-5	-2	-2	-18	12.8	-3.85	-0.02
T105P	-0.52	-0.486	-0.671	-0.484	0.389	-0.425	-1.58	-1	5	3	0.1908	0.6	0.4	0.1	1.1	0	-1	0.6	0.5	0.2	5.4	5.5	5.3	0.108	-2	0.2	0	-3	-7.3	-2.08	-0.6	-0.27	4	1	8	-0.5	0.1	38	-1	-2	-3	-1	-2	1	-1	-11	14.9	-1.24	0.11
T105S	-1.15	-0.125	-0.584	0.076	0.1	-0.666	-0.85	2	5	4	0.0228	1.5	1.5	1.4	1	0	5	0.5	0.2	-0.5	4.8	5.2	5.2	-0.43	1	0.45	1	1	0.8	0.71	2.4	1.33	5	1	9	1.6	1.5	58	2	2	2	2	2	1	2	18	19.5	-2.22	-0.27
T105W	-1.31	0.112	-0.672	-0.461	-0.089	-0.967	0.59	-6	-2	-1	0.0052	-2.6	-4.5	-3.7	-2.2	0	0	-0.8	-0.6	-0.8	6.1	6.5	6.5	0.04	-2	-0.12	-5	-11	9	-6.41	-0.7	-2.63	1	2	5	-0.4	-3.5	128	-3	-4	-5	-3	-9.3	-4	-4	-19	17.2	-3.48	0.18
T105Y	-0.54	0.001	-0.584	-0.078	-0.001	-0.733	0.33	-3	0	0	-0.1445	-3.4	-3	-2.1	-2.1	0	3	-0.6	-0.5	-0.8	5.9	6.1	6.5	0.492	-2	-0.14	-3	-6	12.3	-5.58	0.7	-2.66	2	2	7	0.4	-1.9	92	-1	-2	-3	-2	-2.7	-3	-3	-17	17.7	-3.33	0
T105V	-0.42	-0.208	0.11	1.12	0.167	-0.425	1.34	0	-3	-1	0.0119	0.6	0.4	0.2	-2.2	0	-1	0.3	0.3	-0.3	5.6	5.7	5.8	0.251	-1	0.07	0	-2	16.2	-6.35	3.9	-0.44	3	2	8	-1.5	0	69	0	0	0	0	-1.9	0	0	6	17.9	-2.87	0.27
G106A	-0.11	-0.14	-0.166	-0.021	0.112	-0.486	-0.38	1	5	1	0.1844	0.8	0.8	0.6	1.2	-0.03	1	0.1	0.4	0.3	4.6	4.7	4.5	0.282	-1	0.11	1	-1	7.3	-2.72	2	-0.26	5	1	9	-1.8	0.5	60	0	0	0	0	-0.5	1	1	4	19.9	-2.24	0.08
G106R	-0.74	-0.321	-0.348	-0.158	0.257	-0.67	-0.59	-4	0	0	-0.0251	-0.1	-0.7	-1	0.8	0.14	-2	0.7	0.4	0.3	6.7	6.3	6.7	-0.037	-3	-0.11	-3	-8	-8.2	-3.58	-2.2	-1.56	3	1	5	-0.8	-1	125	-2	-3	-4	-3	-2.8	0	0	-18	16.1	-2.71	-0.1
G106N	-1.23	0.091	-0.381	-0.393	-0.073	-0.667	-0.8	0	8	7	0.1196	-0.1	0.4	0.4	-2.6	0.1	1	0.3	0.2	0.1	5.1	5.6	5.3	-0.097	-1	0.22	0	-2	-6.9	-1.07	-0.1	1.55	3	2	10	0.4	0.4	80	0	-1	-1	0	-1.4	0	-2	7	18.1	-1.63	-0.09
G106D	-1.39	-0.121	-0.705	-0.053	0.097	-0.883	-1.29	0	7	8	0.1115	0.8	0.7	0.2	1.1	0.17	2	0.5	0.5	0.2	4.5	4.7	6.1	-0.336	-1	0.11	1	-3	-8.4	-0.67	-1.3	1.48	4	1	6	1	0.1	94	-1	-2	-3	-1	-2.1	1	3	-10	18.7	-1.84	0.11
G106C	-0.34	-0.319	-0.601	-0.134	0.256	-0.842	-0.36	-5	1	0	-0.0982	-1.3	-1.7	-2	1	-0.09	-15	-0.4	-0.3	-0.2	5.5	5.3	5.2	-0.187	-3	0.25	-3	-8	30.7	-2.34	-1	-2.34	3	1	8	0.3	-2	159	-3	-4	-6	-3	-8.2	-1	-1	-29	15	-3.43	-0.26
G106Q	-0.91	-0.207	-0.785	-0.025	0.166	-0.951	-1.37	-3	0	0	0.171	-1.6	-1.4	-1.1	-2.1	0.2	-3	0.6	0.5	0.2	5.1	5.9	7.2	-0.072	-2	-0.13	-1	-6	-9	-2.6	-1.3	-1.25	2	2	10	0.5	-1	87	-2	-3	-4	-2	-2.8	-1	-1	-20	16.3	-3.02	-0.11
G106E	-0.95	-0.366	-0.576	-0.421	0.293	-1.025	-0.12	-1	1	0	0.2311	0.5	0.5	-0.5	1.4	0.48	0	1	0.9	0.4	4.5	5.6	5.3	-0.041	-2	-0.23	0	-3	-10.8	-1.59	-3	-1.17	4	1	6	0	-0.8	98	-2	-3	-4	-3	-2.5	0	3	-23	19.3	-1.58	0.5
G106H	-1.1	-0.567	-0.765	0.529	0.454	-0.923	-0.61	-4	6	5	0.0979	-2.1	-2	-1.6	-2.2	0.23	-2	0.5	0.4	0.3	4.5	5.4	5.3	0.127	-2	0.18	-2	-8	-2.9	-3.42	-0.9	-1.15	1	2	9	0.2	-1.4	98	-2	-3	-4	-2	-3.2	-2	-3	-18	12.2	-2.47	0.01
G106I	-0.44	-0.267	0.069	0.729	0.214	-0.452	0.43	-4	-10	-8	0.1174	-3.4	-3.8	-4.3	-2.5	0.21	-3	0.2	0.3	0.1	5.5	5.1	5.2	0.127	-6	-0.22	-3	-9	7.8	-11.8	-1.2	-4.03	2	2	7	0	-4.5	135	-4	-6	-7	-4	-5.5	-3	-2	-41	14.7	-3.5	0.05
G106L	-0.38	-0.17	0.026	0.32	0.136	-0.452	0.25	-5	-9	-8	0.0782	-4.6	-4.9	-4.6	-2.2	0.14	-6	0.3	0.3	0.2	5.9	4.9	5.7	-0.004	-5	-0.14	-4	-9	6	-10.82	-1.4	-4.21	2	1	7	-0.1	-4.4	138	-3	-5	-7	-4	-7.2	-4	-4	-42	11.5	-3.79	0.33
G106K	-0.71	-0.451	-0.789	-0.049	0.361	-1.122	-0.7	-3	-1	0	0.1963	-1.4	-1	-1.1	-2.2	0.12	0	1	0.7	0.4	5.9	4.7	4.9	0.065	-2	-0.23	-2	-6	-11.6	-2.1	-2.2	-0.44	2	2	5	-0.5	-1.1	127	-2	-2	-3	-2	-3.5	-1	-1	-18	15.6	-1.32	-0.17
G106M	-0.63	-0.482	-0.243	-0.157	0.386	-0.393	-0.42	-4	-3	-5	-0.0573	-3.7	-3.8	-3.5	-2.3	0.08	-7	0.2	0.2	0.2	4.7	5.8	5.3	0.084	-4	-0.01	-3	-7	7.1	-7.33	-0.9	-3.19	1	2	8	0.4	-3.5	127	-2	-4	-5	-3	-5.2	-3	-3	-30	15	-3.02	0.31
G106F	-0.79	-0.264	-0.97	0.223	0.211	-1.104	-0.29	-5	-4	-3	0.0789	-5.7	-5.8	-5.4	-1.9	0.11	-8	0.3	0.2	0.1	5.4	6	5.3	0.457	-5	-0.09	-5	-8	8.8	-7.17	-1.9	-3.47	1	2	6	-0.5	-5.2	153	-3	-5	-6	-4	-8.6	-5	-4	-32	9.84	-3.76	-0.15
G106P	-0.18	0.105	-0.492	-0.11	-0.084	-0.426	-1.9	-2	13	10	0.2131	-1.7	-1.8	-1.7	-1.8	-0.01	0	0.4	0.5	0.4	5.6	4	4.4	0.127	-2	0.25	-1	-5	-7.1	-0.52	-1.5	0.51	3	2	8	-0.2	-1.6	42	-2	-3	-5	-2	-2.5	-1	-2	-18	17	-1.01	0.13
G106S	-1	-0.247	-0.661	0.182	0.198	-0.818	-1.46	1	8	6	0.1075	0.8	0.6	0.4	-0.6	0.1	0	0.1	0.1	0	4.5	4.4	5.1	-0.1	-1	0.29	1	-1	-1.5	-0.24	0.6	1.17	5	1	10	0.1	0.4	56	0	0	-1	0	-1.3	1	1	2	20.2	-1.68	0.08
G106T	-1.44	-0.009	-0.608	0.395	0.007	-0.893	-0.84	-1	1	1	0.1763	-0.5	-0.7	-1	-2.1	0	-4	0.2	0.2	0	5.9	5.5	5	-0.106	-2	-0.02	0	-5	-7.3	-3.37	-0.9	-1.03	2	2	9	-0.1	-1.1	59	-2	-2	-3	-2	-3.8	-1	0	-17	18.2	-1.81	-0.11
G106W	-0.97	-0.213	-1.018	0.23	0.171	-1.318	-0.06	-8	-1	-1	-0.1567	-1.7	-4.5	-4.1	1.4	-0.24	-10	0.3	0.2	0.1	5.8	5.2	4.5	0.036	-4	-0.08	-7	-13	8.4	-5.61	-1.7	-1.86	3	1	5	-0.1	-4	184	-2	-4	-6	-3	-6.3	-2	-2	-19	7.2	-3.77	-0.31
G106Y	-0.62	-0.206	-0.861	-0.201	0.165	-0.962	-0.49	-6	-2	-1	-0.0176	-4.9	-4.8	-4.3	-1.8	-0.04	-10	0.4	0.2	0	4.3	4.8	6.2	0.121	-4	-0.24	-5	-12	9.8	-6.74	-1.3	-2.9	2	2	6	0.3	-4	147	-3	-5	-6	-3	-5.4	-4	-5	-29	13.7	-3.34	-0.21
G106V	-1.24	-0.364	0.113	0.279	0.291	-0.426	0.5	-2	-8	-7	0.1859	-2.3	-2.5	-3.1	1.1	0.04	-5	0.1	0.3	0.1	5.2	4.6	4.9	0.141	-5	-0.12	-1	-5	11.1	-10.01	-1.3	-3.91	4	1	8	0.4	-3.3	109	-3	-5	-6	-4	-5.6	-2	-1	-30	14.5	-2.77	0.17
R107A	-1.33	0.698	-0.832	-0.168	-0.558	-0.853	-0.5	-3	1	1	0.1049	-1.7	-1.2	-0.8	-1.6	0.27	0	0.6	0.5	0.3	5.5	5.5	5.5	0.237	-2	-0.07	-2	-6	6.4	-4.35	2.3	-1.67	2	2	5	2.4	-0.6	112	-2	-2	-3	-2	-1.6	-1	-1	-9	16.8	-3.26	0.16
R107N	-1.33	0.838	-0.419	-0.063	-0.671	-0.496	-0.76	-1	10	7	-0.015	-0.1	0.4	0.3	-1.5	0.02	1	0.1	-0.3	-0.8	5.5	6.1	6	-0.303	-1	0.12	0	-5	-5.3	-0.16	-0.4	-0.49	2	2	6	2.1	0.3	86	0	-1	-1	-1	-1.5	0	2	4	17.1	-2.67	-0.02
R107D	-0.33	0.866	-0.217	-0.202	-0.693	-0.138	-1.13	-3	13	9	-0.1859	-1.5	-1	-0.5	-2.3	-0.71	-2	-0.2	-0.8	-1.2	5.6	5.6	6	-0.527	-1	-0.01	-1	-9	-9	-1.92	-1.6	-0.6	2	2	9	0.9	-0.3	96	-1	-2	-3	-2	-3.4	-1	1	-18	18.2	-3.92	-0.87
R107C	-0.86	0.49	-0.76	-0.357	-0.392	-0.945	0.05	-4	-9	-7	0.0544	-0.4	-1.6	-2.2	0.7	0.32	-16	-0.7	-0.6	-0.6	5.9	5.6	6.1	0.174	-4	-0.2	-4	-7	23.8	-9.95	-0.6	-3.62	2	1	4	0.2	-2.2	180	-3	-5	-6	-4	-5.6	-1	-1	-29	14.4	-4.41	-0.12
R107Q	-0.87	0.536	-0.53	0.003	-0.429	-0.484	-1.14	1	16	12	0.0059	2.5	2.2	1.6	0.3	-0.12	7	0.2	-0.4	-1	6.1	6	6.4	0.222	1	0.57	1	-1	-6.5	-0.76	2.9	1.22	3	1	6	2	1.5	43	1	1	1	1	2.1	2	6	12	19.6	-4.13	-0.11
R107E	-0.1	0.722	0.184	-0.093	-0.578	0.029	-0.32	-3	13	10	-0.3511	-0.4	-0.1	0.3	-2	-0.75	3	-0.1	-0.7	-1.4	5.7	5.9	6.1	-0.717	0	0.34	-1	-8	-10	-1.47	1	1.1	2	2	9	0.9	0.4	54	0	0	-1	0	-0.2	0	2	3	18.7	-4.05	-0.87
R107G	-2.04	0.901	-0.876	-0.441	-0.721	-1.169	0.28	-4	0	0	-0.0251	-0.1	-0.7	-1	0.8	0.14	-2	0.7	0.4	0.3	6.7	6.3	6.7	-0.037	-3	-0.11	-3	-8	-8.3	-2.26	-1.9	-2.07	3	1	5	0.8	-1	125	-2	-3	-4	-3	-2.8	0	0	-18	16.1	-2.71	-0.1
R107H	-1.17	0.45	-1.29	-1.261	-0.36	-1.459	0.04	1	4	2	-0.0184	1.8	1.5	1	3.6	0.04	2	0	-0.4	-0.9	5.7	5.9	5.5	0.111	0	0.13	2	-1	-1.1	-2.33	1.8	-0.2	4	1	5	0.1	0.6	29	0	0	0	0	0.1	2	5	3	13.7	-3.24	0.35
R107I	-0.76	0.334	0.362	-0.151	-0.267	0.005	0.75	-2	-11	-10	-0.0266	-3.8	-3.2	-2.6	-1.2	0.18	-7	-0.4	-0.2	-0.6	5.9	6.1	6.2	-0.014	-3	-0.29	-2	-5	12.3	-8.02	0.5	-3.98	2	2	3	0.2	-2.4	97	-3	-4	-5	-4	-5.4	-3	-3	-28	14.3	-4.29	0.37
R107L	-0.72	0.659	0.261	-0.059	-0.527	0.005	0.4	-4	-8	-7	-0.0651	-3.2	-2.9	-2.4	-0.4	0.09	-4	-0.4	-0.4	-0.6	5.8	6.1	6	0.374	-3	-0.2	-3	-8	10.4	-7.13	1.8	-2.76	2	1	3	0.5	-2.2	102	-2	-3	-4	-3	-3.7	-3	-3	-20	12.2	-5.01	0.21
R107K	-1.9	0.288	-0.263	0.085	-0.231	-0.557	-0.21	2	21	14	0.0839	4.3	3.9	2.9	-0.2	0.5	7	1	0.2	-0.4	6.5	6.3	5.3	0.734	2	0.47	3	1	-7.9	0.93	3.6	3.65	5	1	10	3.4	2.7	26	3	3	3	3	3.2	4	9	31	21.9	-2.11	0.15
R107M	-0.73	0.525	-0.607	0.197	-0.42	-0.552	-0.26	-1	-1	-2	-0.0163	-3	-2.1	-1.8	-0.4	0.17	-8	-0.3	-0.4	-0.6	5.8	6.3	6.1	0.509	-2	-0.17	0	-3	9.6	-5.59	1.7	-2.34	2	1	3	0.1	-1.7	91	-1	-2	-3	-2	-4.2	-2	0	-10	15.5	-4.13	0.3
R107F	-1.5	0.451	-0.533	0.066	-0.361	-0.608	0.27	-4	-8	-8	-0.0904	-4.9	-4.3	-3.5	-1.5	0.08	-6	-0.5	-0.4	-0.6	5.7	6.1	5.9	-0.018	-3	-0.31	-4	-8	9.8	-6.89	0.4	-2.93	1	2	1	-0.5	-3.2	97	-2	-4	-5	-3	-6	-4	-4	-30	10.1	-4.51	0.22
R107P	-0.1	0.571	-0.612	0.215	-0.457	-0.262	-1.57	-1	2	1	-0.0614	-1.3	-1.2	-1	0.3	-0.02	-3	-0.1	-0.4	-0.5	5.7	6.1	5.3	-0.176	-2	-0.17	0	-3	-8.8	-2.89	-2.1	-1.78	3	1	3	0.5	-0.9	103	-2	-3	-3	-3	-3.6	-1	-3	-18	15.7	-2.43	-0.17
R107S	-2.06	0.774	-1.372	-0.745	-0.619	-1.206	-1.51	-1	6	4	0.0442	-0.9	-0.5	-0.2	0.3	0.12	2	-0.2	-0.4	-0.8	5.6	5.4	5.7	-0.263	-1	-0.16	0	-2	-2.1	-1.52	0.2	-0.86	3	1	6	2.2	-0.2	110	-1	-1	-2	-1	-0.6	-1	-1	-11	17.5	-2.78	0.08
R107T	-1.09	0.709	-0.663	-0.079	-0.567	-0.834	-0.42	-2	5	2	-0.021	-1.3	-0.7	-0.3	-0.6	0	0	-0.1	-0.3	-0.9	5.9	6	6	0.25	-1	-0.32	-1	-5	-5.5	-2.29	0.7	-1.15	3	1	5	1.3	-0.2	71	-1	-2	-2	-1	-1.4	-1	-1	-8	20.6	-2.43	0.38
R107W	-0.62	0.502	-0.298	-0.055	-0.402	-0.343	0.42	1	-3	-4	-0.207	2	-1.1	-1.6	1.8	-0.41	-6	-0.5	-0.6	-0.7	6	5.9	6.3	-0.244	-2	-0.03	2	-1	8.6	-6.2	-0.5	-2.34	2	1	0	0.2	-1.6	101	-2	-4	-5	-3	-3.8	0	5	-29	9.94	-4.54	0.04
R107Y	-0.67	0.025	0.031	-0.193	-0.02	-0.064	0.53	-6	-1	-3	-0.1369	-2.6	-2.7	-2	-1.9	-0.37	-1	-0.3	-0.5	-1	6	6.3	6.5	0.044	-2	-0.03	-4	-9	10.8	-6.44	1.7	-1.64	1	2	2	0.2	-1.8	77	-1	-3	-4	-1	-2.1	-2	-1	-15	13.8	-4.32	-0.07
R107V	-0.77	0.57	0.23	0.103	-0.456	-0.262	1.13	-3	-11	-10	0.0475	-3.7	-2.9	-2.2	-2.1	0.17	-4	-0.3	-0.3	-0.6	5.6	6	6	-0.011	-3	-0.29	-2	-7	14.6	-7.3	1	-3.36	2	2	3	0.7	-2	96	-2	-4	-4	-3	-4.9	-3	-2	-32	14.4	-3.7	0.35
R108A	-0.66	0.411	-0.024	-0.104	-0.329	-0.076	-0.29	-3	1	1	0.1049	-1.7	-1.2	-0.8	-1.6	0.27	0	0.6	0.5	0.3	5.5	5.5	5.5	0.237	-2	-0.07	-2	-6	6.4	-4.35	2.3	-1.67	2	2	5	2.4	-0.6	112	-2	-2	-3	-2	-1.6	-1	-1	-9	16.8	-3.26	0.16
R108N	-0.65	0.301	0.292	-0.214	-0.241	0.152	-0.52	-1	10	7	-0.015	-0.1	0.4	0.3	-1.5	0.02	1	0.1	-0.3	-0.8	5.5	6.1	6	-0.303	-1	0.12	0	-5	-5.3	-0.16	-0.4	-0.49	2	2	6	2.1	0.3	86	0	-1	-1	-1	-1.5	0	2	4	17.1	-2.67	-0.02
R108D	0.02	0.369	0.049	-0.058	-0.295	-0.043	-0.55	-3	13	9	-0.1859	-1.5	-1	-0.5	-2.3	-0.71	-2	-0.2	-0.8	-1.2	5.6	5.6	6	-0.527	-1	-0.01	-1	-9	-9	-1.92	-1.6	-0.6	2	2	9	0.9	-0.3	96	-1	-2	-3	-2	-3.4	-1	1	-18	18.2	-3.92	-0.87
R108C	-0.61	0.369	-0.049	-0.067	-0.295	-0.073	-0.3	-4	-9	-7	0.0544	-0.4	-1.6	-2.2	0.7	0.32	-16	-0.7	-0.6	-0.6	5.9	5.6	6.1	0.174	-4	-0.2	-4	-7	23.8	-9.95	-0.6	-3.62	2	1	4	0.2	-2.2	180	-3	-5	-6	-4	-5.6	-1	-1	-29	14.4	-4.41	-0.12
R108Q	-0.72	0.192	0.274	-0.371	-0.153	0.177	-0.6	1	16	12	0.0059	2.5	2.2	1.6	0.3	-0.12	7	0.2	-0.4	-1	6.1	6	6.4	0.222	1	0.57	1	-1	-6.5	-0.76	2.9	1.22	3	1	6	2	1.5	43	1	1	1	1	2.1	2	6	12	19.6	-4.13	-0.11
R108E	-0.26	0.454	0.452	-0.124	-0.363	0.097	0.41	-3	13	10	-0.3511	-0.4	-0.1	0.3	-2	-0.75	3	-0.1	-0.7	-1.4	5.7	5.9	6.1	-0.717	0	0.34	-1	-8	-10	-1.47	1	1.1	2	2	9	0.9	0.4	54	0	0	-1	0	-0.2	0	2	3	18.7	-4.05	-0.87
R108G	-1.26	0.423	-0.061	-0.16	-0.338	-0.383	0.51	-4	0	0	-0.0251	-0.1	-0.7	-1	0.8	0.14	-2	0.7	0.4	0.3	6.7	6.3	6.7	-0.037	-3	-0.11	-3	-8	-8.3	-2.26	-1.9	-2.07	3	1	5	0.8	-1	125	-2	-3	-4	-3	-2.8	0	0	-18	16.1	-2.71	-0.1
R108H	-1.19	0.126	-0.79	-0.354	-0.101	-1.006	0.2	1	4	2	-0.0184	1.8	1.5	1	3.6	0.04	2	0	-0.4	-0.9	5.7	5.9	5.5	0.111	0	0.13	2	-1	-1.1	-2.33	1.8	-0.2	4	1	5	0.1	0.6	29	0	0	0	0	0.1	2	5	3	13.7	-3.24	0.35
R108I	0.13	0.417	0.98	0.599	-0.333	0.738	0.71	-2	-11	-10	-0.0266	-3.8	-3.2	-2.6	-1.2	0.18	-7	-0.4	-0.2	-0.6	5.9	6.1	6.2	-0.014	-3	-0.29	-2	-5	12.3	-8.02	0.5	-3.98	2	2	3	0.2	-2.4	97	-3	-4	-5	-4	-5.4	-3	-3	-28	14.3	-4.29	0.37
R108L	0.1	0.06	0.91	0.117	-0.048	0.738	0.44	-4	-8	-7	-0.0651	-3.2	-2.9	-2.4	-0.4	0.09	-4	-0.4	-0.4	-0.6	5.8	6.1	6	0.374	-3	-0.2	-3	-8	10.4	-7.13	1.8	-2.76	2	1	3	0.5	-2.2	102	-2	-3	-4	-3	-3.7	-3	-3	-20	12.2	-5.01	0.21
R108K	-1.62	0.355	0.301	0.061	-0.284	-0.042	-0.06	2	21	14	0.0839	4.3	3.9	2.9	-0.2	0.5	7	1	0.2	-0.4	6.5	6.3	5.3	0.734	2	0.47	3	1	-7.9	0.93	3.6	3.65	5	1	10	3.4	2.7	26	3	3	3	3	3.2	4	9	31	21.9	-2.11	0.15
R108M	-0.47	-0.1	0.062	0.59	0.08	0.092	-0.05	-1	-1	-2	-0.0163	-3	-2.1	-1.8	-0.4	0.17	-8	-0.3	-0.4	-0.6	5.8	6.3	6.1	0.509	-2	-0.17	0	-3	9.6	-5.59	1.7	-2.34	2	1	3	0.1	-1.7	91	-1	-2	-3	-2	-4.2	-2	0	-10	15.5	-4.13	0.3
R108F	-0.63	-0.073	0.009	0.212	0.059	0.124	0.18	-4	-8	-8	-0.0904	-4.9	-4.3	-3.5	-1.5	0.08	-6	-0.5	-0.4	-0.6	5.7	6.1	5.9	-0.018	-3	-0.31	-4	-8	9.8	-6.89	0.4	-2.93	1	2	1	-0.5	-3.2	97	-2	-4	-5	-3	-6	-4	-4	-30	10.1	-4.51	0.22
R108P	-0.54	0.411	0.008	0.122	-0.329	0.489	-1.82	-1	2	1	-0.0614	-1.3	-1.2	-1	0.3	-0.02	-3	-0.1	-0.4	-0.5	5.7	6.1	5.3	-0.176	-2	-0.17	0	-3	-8.8	-2.89	-2.1	-1.78	3	1	3	0.5	-0.9	103	-2	-3	-3	-3	-3.6	-1	-3	-18	15.7	-2.43	-0.17
R108S	-1.27	0.268	-0.228	-0.142	-0.214	-0.237	-0.95	-1	6	4	0.0442	-0.9	-0.5	-0.2	0.3	0.12	2	-0.2	-0.4	-0.8	5.6	5.4	5.7	-0.263	-1	-0.16	0	-2	-2.1	-1.52	0.2	-0.86	3	1	6	2.2	-0.2	110	-1	-1	-2	-1	-0.6	-1	-1	-11	17.5	-2.78	0.08
R108T	-0.69	0.354	0.331	-0.001	-0.283	0.086	-0.09	-2	5	2	-0.021	-1.3	-0.7	-0.3	-0.6	0	0	-0.1	-0.3	-0.9	5.9	6	6	0.25	-1	-0.32	-1	-5	-5.5	-2.29	0.7	-1.15	3	1	5	1.3	-0.2	71	-1	-2	-2	-1	-1.4	-1	-1	-8	20.6	-2.43	0.38
R108W	0.32	-0.425	0.131	0.454	0.34	0.204	0.66	1	-3	-4	-0.207	2	-1.1	-1.6	1.8	-0.41	-6	-0.5	-0.6	-0.7	6	5.9	6.3	-0.244	-2	-0.03	2	-1	8.6	-6.2	-0.5	-2.34	2	1	0	0.2	-1.6	101	-2	-4	-5	-3	-3.8	0	5	-29	9.94	-4.54	0.04
R108Y	0.28	-0.042	0.346	0.441	0.033	0.548	0	-6	-1	-3	-0.1369	-2.6	-2.7	-2	-1.9	-0.37	-1	-0.3	-0.5	-1	6	6.3	6.5	0.044	-2	-0.03	-4	-9	10.8	-6.44	1.7	-1.64	1	2	2	0.2	-1.8	77	-1	-3	-4	-1	-2.1	-2	-1	-15	13.8	-4.32	-0.07
R108V	-0.58	0.165	0.753	0.139	-0.132	0.489	0.64	-3	-11	-10	0.0475	-3.7	-2.9	-2.2	-2.1	0.17	-4	-0.3	-0.3	-0.6	5.6	6	6	-0.011	-3	-0.29	-2	-7	14.6	-7.3	1	-3.36	2	2	3	0.7	-2	96	-2	-4	-4	-3	-4.9	-3	-2	-32	14.4	-3.7	0.35
I109A	-3.09	0.3	-2.383	-1.448	-0.24	-2.232	-1.43	-1	-6	-3	-0.0737	0.1	-0.4	-0.8	-1.8	-0.35	0	-0.4	-0.1	-0.4	5.2	5.5	5.5	-0.535	-2	-0.1	-1	-4	12.7	-3.54	4.1	-0.31	2	2	8	0.8	-0.8	94	-1	-2	-3	-1	-2.2	0	0	-5	17.2	-4.45	-0.08
I109R	-1.64	-0.165	-1.082	0.359	0.132	-1.352	-0.97	-2	-11	-10	-0.0266	-3.8	-3.2	-2.6	-1.2	0.18	-7	-0.4	-0.2	-0.6	5.9	6.1	6.2	-0.014	-3	-0.29	-2	-5	-5.6	-7.1	-2.9	-4.43	2	2	3	-0.2	-2.4	97	-3	-4	-5	-4	-5.4	-3	-3	-28	14.3	-4.29	0.37
I109N	-3.05	0.013	-1.777	0.347	-0.011	-1.9	-1.35	-2	-11	-11	0.1485	-2.5	-2.7	-2.8	0.9	0.55	-8	0.7	0.7	0.2	5.3	5.7	5.3	0.456	-5	-0.37	-2	-4	-11.3	-11.57	-3.8	-4.41	2	1	7	0.2	-2.8	149	-2	-5	-6	-3	-4.7	-2	-3	-32	14.8	-3.42	0.16
I109D	-3.39	0.102	-2.339	0.041	-0.082	-2.394	-1.24	-3	-14	-12	0.1892	-4.2	-4	-3.9	-2.1	0.54	-9	0.9	0.9	0.4	5.7	5.6	6	0.229	-6	-0.54	-2	-6	-15	-13.36	-5.9	-5.36	1	2	3	0	-3.8	168	-4	-5	-7	-4	-4.8	-3	-3	-34	13.7	-3.46	0.54
I109C	-1.78	0.172	-1.316	-0.375	-0.138	-1.419	-0.73	-3	2	4	-0.2235	-3.6	-2.4	-1.2	-1.9	-0.48	-3	-0.2	-0.2	-0.8	5.2	5.5	5.9	-0.415	-1	0.26	-2	-5	39.5	0.31	4.8	1.3	2	2	9	0.1	-1.1	198	-3	-2	-2	-2	-7.7	-2	-1	-6	20.9	-5.53	-0.3
I109Q	-2.89	-0.115	-1.843	-0.902	0.092	-1.844	-1.8	-3	-12	-12	-0.048	-3.8	-2.7	-2	-1.9	0.14	-7	0.3	0.7	0	5.4	5.7	6	0.02	-3	-0.43	-2	-7	-9	-8.69	-2.4	-4.51	1	3	7	0.5	-1.9	109	-2	-4	-5	-3	-7	-3	-4	-30	15.8	-4.65	0.33
I109E	-3.15	-0.066	-2.075	-0.292	0.053	-2.218	-0.94	-3	-11	-10	0.1103	-4.1	-3.6	-2.9	-2.3	0.38	-8	0.7	0.8	0.2	5.6	5.9	5.9	0.385	-4	-0.51	-2	-5	-13.5	-10.38	-5.7	-6.08	1	3	3	-0.5	-2.7	134	-3	-5	-6	-4	-4.8	-3	-4	-33	14.9	-3.99	0.13
I109G	-3.18	0.522	-2.714	-1.701	-0.417	-2.729	-0.68	-4	-10	-8	0.1174	-3.4	-3.8	-4.3	-2.5	0.21	-3	0.2	0.3	0.1	5.5	5.1	5.2	0.127	-6	-0.22	-3	-9	-12.7	-12.05	-2.5	-3.12	2	2	7	0	-4.5	135	-4	-6	-7	-4	-5.5	-3	-2	-41	14.7	-3.5	0.05
I109H	-0.71	-0.198	-2.015	-0.605	0.158	-2.178	-0.79	-4	-4	-3	-0.0326	-3.7	-3.2	-2.3	-1.8	0.19	-4	-0.8	-0.5	-0.7	5.9	5.9	6.3	-0.062	-3	-0.14	-2	-8	0.6	-6.06	-1.2	-3.69	1	2	8	-0.1	-2.2	94	-3	-5	-6	-4	-5.1	-3	-4	-28	12.4	-4.55	-0.02
I109L	-0.63	-0.108	-0.588	-0.188	0.086	-0.829	-0.56	1	8	8	-0.5112	2.4	2.7	2.8	1.2	-0.79	7	-0.4	-0.3	-1	5.6	6.1	6.3	-0.223	2	0.6	2	-1	29.5	6.53	9.8	4.84	5	1	10	-0.3	2.8	5	2	2	2	2	2.6	2	1	28	21	-6.67	-0.5
I109K	-1.85	-0.071	-1.521	-0.09	0.057	-1.719	-1.08	-2	-13	-12	0.0682	-3.8	-3	-2.3	0.7	0.21	-7	0.7	1	0.2	5.8	5.9	5.9	-0.058	-4	-0.4	-2	-5	-12.6	-9.26	-4.7	-5.08	2	2	3	-0.6	-2.1	102	-3	-4	-5	-3	-4.7	-3	-4	-31	14.2	-2.88	0.32
I109M	-0.85	-0.286	-0.706	0.013	0.229	-0.649	-1.12	1	2	3	-0.2137	4	3.1	2.6	3.3	-0.6	10	-0.3	-0.2	-0.8	5.7	5.9	6.1	-0.103	1	0.36	2	0	22.8	2.19	7.4	2.88	4	1	9	1.3	2.5	10	2	2	2	2	2.6	3	1	12	20.9	-5.37	0
I109F	-2.12	-0.475	-1.333	1.097	0.38	-1.38	-0.59	0	6	7	-0.3791	0	0.5	0.9	1.3	-0.65	3	-1.4	-1.1	-1.4	6	6.2	6.4	-0.348	0	0.6	1	-2	25.3	3.12	6.3	2.56	4	1	9	-0.2	1	21	0	0	-1	0	0.5	0	-1	8	18.4	-6.11	-0.44
I109P	-1.42	0.307	-1.553	-1.082	-0.246	-1.274	-2.38	-3	-14	-9	0.0882	-2	-2.3	-2.6	-1.6	0.05	-3	0.4	0.4	0.3	5.7	5.9	5.9	0.382	-4	-0.19	-2	-7	-8.9	-8.48	-3.1	-3.16	2	2	9	0.2	-2.6	95	-2	-4	-5	-3	-5.7	-2	-3	-30	9.35	-3.09	0.11
I109S	-3.52	0.221	-2.7	-2.141	-0.177	-2.558	-2.32	-2	-8	-7	0.0332	-1.2	-1.4	-1.8	-0.5	0.35	-6	0.4	0.4	0	5.3	5.4	5.8	0.254	-4	-0.27	-1	-6	-6.2	-11.11	-2.2	-3.78	2	1	7	0.3	-1.8	142	-2	-4	-4	-3	-4.7	-1	-1	-20	14.6	-3.47	0.33
I109T	-3.09	0.177	-2.101	-0.169	-0.142	-2.243	-1.02	0	-4	-2	-0.07	0.7	0.3	-0.3	0.8	0	-3	0.3	0.4	-0.3	5.6	5.8	6.1	0.167	-2	0	0	-2	-4.7	-6.99	1.1	-1.2	3	1	8	0.8	-0.6	89	-1	-1	-2	-1	-3.2	1	0	-8	17.5	-3.61	0.14
I109W	-1.9	-0.708	-1.433	0.899	0.566	-1.744	-0.33	-7	4	4	-0.1961	-5	-4.4	-2.3	-2.2	-0.65	-6	-1.2	-1	-1.2	6.2	6.3	6.6	-0.505	-1	0.36	-5	-12	21.3	1.12	1.6	-0.79	2	3	8	-0.5	-1.8	61	-2	-4	-5	-3	-3.3	-4	-3	-28	10.4	-5.79	-0.26
I109Y	-1.75	-0.436	-1.272	0.752	0.349	-1.434	-0.38	-2	2	3	-0.3164	-3.3	-2.2	-1	-1.6	-0.33	-2	-1.1	-0.8	-1.2	6	6.2	6.2	-0.1	-1	0.43	-1	-5	24.1	1.5	4	0.26	3	2	9	0	-0.7	33	0	-2	-3	-1	-2.5	-2	-4	-8	17.6	-5.39	-0.12
I109V	-1.09	-0.004	-0.852	0.349	0.003	-1.274	0.29	3	9	11	-0.4223	3.9	3.6	3.2	1	-0.68	8	-0.5	-0.2	-0.9	5.6	6	6.1	-0.253	3	0.7	4	2	35.5	8.16	11.8	7.02	5	1	10	-2.1	3.1	29	3	4	4	4	3.9	4	2	35	22.2	-5.31	-0.33
H110A	-1.06	0.399	0.109	-0.115	-0.32	0.153	-0.47	-3	-2	-2	0.0266	-2.1	-1.6	-1	-2.1	0.21	-2	0.4	0.5	0	5.2	5.2	5.3	-0.079	-2	-0.11	-1	-6	6.8	-4.62	1.4	-2.56	2	2	10	0.2	-0.8	86	-2	-2	-3	-2	-3.1	-2	-3	-19	11.5	-3.29	0.01
H110R	-0.61	0.465	-0.24	0.045	-0.372	-0.416	-0.39	1	4	2	-0.0184	1.8	1.5	1	3.6	0.04	2	0	-0.4	-0.9	5.7	5.9	5.5	0.111	0	0.13	2	-1	-6	-2.7	1.1	0.01	4	1	5	-0.1	0.6	29	0	0	0	0	0.1	2	5	3	13.7	-3.24	0.35
H110N	-1.39	0.385	0.095	-0.167	-0.308	0.129	-0.79	2	5	2	0.0386	1.4	1.4	1.2	1.8	0.1	5	-0.2	-0.5	-0.8	5.4	5.5	5.5	-0.141	0	0.32	2	1	-6.1	-1.65	0.8	0.68	4	1	9	0.3	1.2	68	1	1	1	1	1.7	1	3	12	18.9	-3.05	-0.52
H110D	-1.13	0.274	0.014	-0.324	-0.219	0.051	-0.99	0	8	4	-0.0749	0.1	0.3	0.4	1.7	-0.22	1	-0.3	-0.6	-1	5.2	5.8	5.5	-0.27	-1	0.22	1	-3	-8	-1.56	-1.4	-0.35	3	1	5	0.2	0.4	81	0	-2	-2	-1	-0.7	0	3	-7	17.2	-2.93	0
H110C	0.66	0.127	0.562	0.021	-0.101	0.582	-0.16	-4	-2	-1	-0.0701	-1.2	-1.5	-1.3	-1.6	-0.19	-18	-1.2	-1.1	-1.3	5.4	5.9	6	-0.187	-3	0.18	-3	-7	30.5	-3.85	0.4	-2.57	2	2	9	-0.1	-1.3	174	-3	-4	-7	-3	-8.2	0	-1	-29	13.5	-4.79	-0.64
H110Q	-0.14	0.428	0.22	-0.181	-0.342	0.241	-0.84	3	6	2	-0.0125	3.2	2.4	1.4	3.6	0.22	2	-0.1	-0.2	-0.9	5.2	6.2	6.8	0.247	0	0.05	3	1	-7.8	-2.73	1.8	0.11	4	1	9	-0.4	1.2	24	1	1	1	1	1.4	2	7	3	21.2	-4.2	-0.31
H110E	-0.26	0.353	0.252	-0.128	-0.282	0.083	0.11	-1	4	1	-0.0827	-0.2	-0.2	0.2	0.3	-0.11	0	0	-0.4	-1	5.5	5.7	5.8	0.072	-1	-0.19	1	-4	-10.7	-2.77	-0.2	-0.1	2	2	5	0.4	0.4	40	0	0	0	0	-2.3	0	2	2	15.7	-3.15	-0.1
H110G	-1.14	0.321	0.024	-0.474	-0.257	-0.136	0.48	-4	6	5	0.0979	-2.1	-2	-1.6	-2.2	0.23	-2	0.5	0.4	0.3	4.5	5.4	5.3	0.127	-2	0.18	-2	-8	-7.5	-2.09	-1	-1.19	1	2	9	-0.2	-1.4	98	-2	-3	-4	-2	-3.2	-2	-3	-18	12.2	-2.47	0.01
H110I	-0.4	0.365	0.937	0.306	-0.292	0.894	0.42	-4	-4	-3	-0.0326	-3.7	-3.2	-2.3	-1.8	0.19	-4	-0.8	-0.5	-0.7	5.9	5.9	6.3	-0.062	-3	-0.14	-2	-8	14.1	-6.88	0.5	-3.96	1	2	8	0.1	-2.2	94	-3	-5	-6	-4	-5.1	-3	-4	-28	12.4	-4.55	-0.02
H110L	-0.03	0.406	0.89	0.199	-0.325	0.894	0.13	-3	-5	-4	-0.0169	-2.2	-2.1	-1.9	-0.1	0.1	-4	-0.6	-0.5	-0.8	5.7	5.8	5.8	0.029	-3	-0.12	-2	-5	11.8	-6.34	1.4	-3.16	3	1	8	0.3	-1.9	99	-2	-4	-5	-3	-4.2	-2	-4	-27	9.07	-4.85	0.25
H110K	-0.03	0.206	0.318	-0.288	-0.165	0.126	-0.36	-2	3	2	0.039	0.9	0.8	0.6	0.6	0.26	1	0.3	0	-0.6	5.2	5.6	5.9	-0.235	-1	-0.09	0	-5	-10.5	-2.36	-0.2	-0.08	3	2	5	-0.4	0.6	32	-1	-1	-1	0	0.1	1	4	-7	15.5	-2.14	-0.01
H110M	0.43	0.396	0.501	0.235	-0.316	0.657	-0.36	-4	-1	-2	-0.0345	-3.4	-2.4	-1.5	-1.8	-0.17	-5	-0.7	-0.6	-0.9	5	5.9	5.7	0.293	-2	-0.19	-2	-9	10.5	-5.32	2.1	-1.9	1	3	9	0	-1.3	87	0	-2	-4	-1	-2.3	-2	-3	-19	11.4	-4.47	-0.17
H110F	0.44	-0.287	1.066	1.221	0.229	0.862	0.16	-2	-1	-1	-0.125	0.1	0.3	0	-1.1	-0.19	-1	-0.8	-0.6	-0.9	5.5	6	6.1	-0.141	-1	-0.06	-2	-5	12.3	-5.02	2	-1.24	2	2	7	-0.5	-0.1	100	-2	-2	-2	-1	-1.7	0	-3	-8	10.7	-3.82	0.79
H110P	0.43	0.311	0.283	0.389	-0.249	0.673	-1.93	-1	4	3	0.0295	-0.4	-0.4	-1	0.7	-0.05	-4	-0.6	-0.5	-0.6	5.5	5.5	5.4	0.037	-2	0.05	0	-3	-8.2	-2.94	-1.6	-1.2	3	1	9	0.2	-1.1	77	-2	-3	-4	-2	-4.3	0	-4	-18	11.7	-1.8	0.33
H110S	-0.75	0.248	0.054	-0.182	-0.199	0.167	-1.36	-2	3	2	-0.0005	-0.9	-0.5	-0.3	-1.6	0.15	0	-0.6	-0.6	-0.9	5.3	5.4	5.5	0.08	-1	0.14	-1	-5	-2.4	-2.48	-0.2	-1.23	3	2	9	0.3	-0.2	89	-1	-1	-2	-1	-2.6	-1	-2	-9	13.8	-3.12	-0.38
H110T	-0.59	0.389	0.362	-0.189	-0.311	0.301	-0.34	-3	4	3	0.0681	-1.7	-1.1	-0.5	-1.8	0	0	-0.6	-0.5	-0.9	5.5	5.6	5.9	0.061	-1	0.08	-1	-6	-5.7	-3.13	-0.4	-2.21	2	2	10	0	-0.3	47	-2	-3	-3	-2	-3	-1	-2	-20	14.8	-2.73	-0.05
H110W	1.27	0.179	0.996	0.315	-0.143	0.905	0.37	-5	3	-1	-0.02	-2.8	-2.7	-1	-2.1	-0.46	-9	-0.9	-0.8	-1.1	5.5	6	6.6	-0.098	0	-0.11	-3	-6	9.8	-5.59	-0.6	-2.46	1	3	5	-0.3	-0.8	115	-3	-4	-4	-3	-4	-3	-1	-18	0	-4.5	-0.05
H110Y	1.23	-0.082	1.344	1.523	0.065	1.163	0.13	-1	0	0	-0.1976	4.4	3.7	2.5	2.3	-0.21	1	-0.6	-0.7	-1.2	5.7	6.2	5.7	-0.305	0	0.08	0	-3	13.2	-4.71	4.1	0.77	3	1	7	-0.3	2.2	83	2	3	3	2	-0.4	4	6	20	19.4	-3.78	0.34
H110V	0.58	0.341	0.762	0.219	-0.273	0.673	0.51	-3	-4	-3	-0.0039	-3.8	-3	-2.1	-2.1	0.18	-6	-0.7	-0.4	-0.9	5.4	5.6	5.8	0.006	-3	-0.18	-2	-6	16.1	-6.44	0.3	-4.03	1	2	8	0.1	-2	84	-3	-5	-5	-4	-3.9	-3	-4	-29	12.9	-4.14	-0.23
S111A	-0.43	0.266	0.355	-0.51	-0.213	-0.42	1.9	1	1	0	0.0464	1.4	1.3	1.1	0.1	0.15	0	0.3	0.3	-0.2	4.7	4.7	4.9	0.115	0	0.14	1	0	7.3	-3.67	3.5	-0.12	5	1	9	0.4	1.1	99	1	2	2	1	0	1	2	12	20.4	-2.49	0.08
S111R	-0.58	-0.793	-0.709	-0.133	0.635	-0.925	-0.83	-1	6	4	0.0442	-0.9	-0.5	-0.2	0.3	0.12	2	-0.2	-0.4	-0.8	5.6	5.4	5.7	-0.263	-1	-0.16	0	-2	-5.9	-2.18	0	-0.69	3	1	6	-2.2	-0.2	110	-1	-1	-2	-1	-0.6	-1	-1	-11	17.5	-2.78	0.08
S111N	-0.66	-0.053	-0.795	-0.242	0.042	-1.221	0.35	1	7	6	0.1452	1.2	1.1	0.9	-0.3	0.14	3	0.5	0.3	-0.4	5.2	5.1	5.2	-0.334	0	0.14	1	0	-4.3	0.63	0.9	1.1	5	1	10	1.3	0.9	46	1	1	1	1	1	1	2	10	20.9	-2.13	-0.32
S111D	-0.98	0.136	-1.437	-1.924	-0.109	-1.674	-0.24	0	8	6	0.0424	-0.4	0.1	0.4	-2.1	0.01	0	0.7	0.2	-0.5	5.2	4.7	5.4	-0.565	0	0.22	0	-3	-4.9	1.9	-0.3	1.03	3	2	7	0.3	0.5	65	0	0	-1	0	-0.2	0	0	4	19.1	-2.34	-0.13
S111C	-0.45	0.06	0.208	-0.095	-0.048	-0.406	1.41	-1	-1	-2	-0.0132	0.9	0.3	0.1	1.5	0.09	-18	-0.1	-0.1	-0.5	5.1	5.3	5.5	-0.164	-2	0.1	0	-2	28.2	-5.8	1.3	-1.37	4	1	8	0	0.1	112	-1	-1	-2	-1	-7.7	1	1	-10	17.7	-3.41	0.02
S111Q	-0.77	-0.544	-0.78	-0.186	0.435	-0.808	-1.38	-2	6	4	0.1169	-1.4	-0.6	0.1	-2.3	0.25	0	0.7	0.3	-0.2	5.4	5.3	5.3	0.298	0	-0.06	-1	-4	-7.1	-1.63	0.9	-0.44	3	1	10	-0.1	0.2	68	0	0	-1	0	-1.2	-1	-1	0	17.6	-3.06	0.1
S111E	-1.02	-0.09	-1.069	-0.203	0.072	-1.458	0.2	-1	6	3	0.0823	-1.2	-0.5	0.1	-2.8	0.1	0	0.9	0.5	-0.2	5.1	5.2	4.9	-0.207	-1	-0.17	0	-4	-9.3	-0.97	-0.8	-0.42	3	2	7	-2.7	0.2	80	0	0	-1	-1	-2.2	-1	0	-1	17.7	-2.57	-0.25
S111G	-0.42	0.496	-0.425	-0.039	-0.397	-0.843	0.58	1	8	6	0.1075	0.8	0.6	0.4	-0.6	0.1	0	0.1	0.1	0	4.5	4.4	5.1	-0.1	-1	0.29	1	-1	-5.3	0.58	0.6	0.78	5	1	10	-0.1	0.4	56	0	0	-1	0	-1.3	1	1	2	20.2	-1.68	0.08
S111H	-1.39	-0.158	-1.115	0.959	0.126	-1.432	0.24	-2	3	2	-0.0005	-0.9	-0.5	-0.3	-1.6	0.15	0	-0.6	-0.6	-0.9	5.3	5.4	5.5	0.08	-1	0.14	-1	-5	-1.6	-3.1	0.3	-1.31	3	2	9	-0.3	-0.2	89	-1	-1	-2	-1	-2.6	-1	-2	-9	13.8	-3.12	-0.38
S111I	0.31	-0.481	1.445	1.068	0.385	0.658	2.49	-2	-8	-7	0.0332	-1.2	-1.4	-1.8	-0.5	0.35	-6	0.4	0.4	0	5.3	5.4	5.8	0.254	-4	-0.27	-1	-6	8.8	-11.75	0.4	-3.73	2	1	7	-0.3	-1.8	142	-2	-4	-4	-3	-4.7	-1	-1	-20	14.6	-3.47	0.33
S111L	0.27	-0.467	1.346	0.358	0.374	0.658	1.79	-4	-7	-6	0.0959	-1.5	-2.1	-2.2	-1.2	0.26	-4	0.3	0.4	0	5.2	5.6	5.5	0.39	-3	-0.19	-3	-7	7.9	-9.84	0.4	-3.79	2	1	7	0.1	-2.1	145	-3	-4	-4	-3	-5.2	-2	-2	-22	12.2	-4.12	0.26
S111K	-0.47	-0.665	-0.23	0.001	0.532	-0.357	-1.32	-1	6	4	0.169	-1.2	-0.4	0	-1.5	0.1	1	1.3	0.7	-0.1	4.9	5.5	5.4	-0.246	-1	-0.24	0	-3	-10	-1.38	-0.1	0.3	3	2	6	-2.6	0.1	121	-1	0	-1	0	-1.5	-1	-1	3	16.6	-1.91	-0.5
S111M	0.14	-0.669	0.729	1.145	0.535	0.538	0.15	-2	-5	-5	0.0185	-1.3	-1.5	-1.4	-1.3	0.32	-7	0.6	0.4	0	5.5	5.2	5.5	0.259	-2	-0.17	-2	-5	7.8	-7.62	0.6	-3.04	1	2	8	0.2	-1.4	135	-2	-2	-3	-2	-4.8	-1	-2	-10	14.7	-3.33	0.25
S111F	-0.59	-0.955	-0.027	1.928	0.764	-0.2	0.31	-3	-5	-5	0.0398	-1.8	-2.2	-2.6	0	0.1	-4	-0.7	-0.6	-0.8	5.4	5.6	5.5	0.357	-3	-0.01	-3	-6	8.9	-8.02	-0.4	-3.34	3	1	6	-0.5	-2.8	155	-2	-4	-4	-3	-4.8	-2	-1	-19	9.65	-4.01	-0.14
S111P	-0.09	0.334	0.258	0.038	-0.267	0.335	-1.4	1	6	5	0.1626	1.4	1.1	0.5	0.4	0.17	1	0.5	0.5	0.3	5.4	5.2	5.1	0.057	-1	0.27	1	-1	-7.1	-1.44	-0.6	0.06	4	1	7	-1.8	0.4	74	-1	-1	-2	-1	-1	1	-1	-8	17.9	-1.56	-0.15
S111T	-0.56	0.105	-0.189	-0.184	-0.084	-0.727	0.57	2	5	4	0.0228	1.5	1.5	1.4	1	0	5	0.5	0.2	-0.5	4.8	5.2	5.2	-0.43	1	0.45	1	1	-3	-0.07	2.8	1.29	5	1	9	-1.6	1.5	58	2	2	2	2	2	1	2	18	19.5	-2.22	-0.27
S111W	-0.82	-1.167	-0.531	0.421	0.933	-0.707	0.1	-2	-4	-3	-0.0802	-2.9	-3.9	-3.4	0.8	0.07	-7	-0.5	-0.7	-0.8	5.8	5.7	5.6	0.298	-3	-0.17	-2	-4	7.6	-7.36	-2	-3.55	2	1	4	-0.1	-3.3	177	-4	-4	-6	-4	-6.2	-3	-3	-29	9.7	-2.86	0.86
S111Y	-1.08	-1.122	-0.006	1.955	0.897	-0.18	0.17	-3	-1	-1	0.0214	-1.8	-1.9	-1.9	0.3	0.07	-1	-0.6	-0.6	-0.8	5.8	5.9	6.1	0.442	-2	-0.21	-3	-6	10.5	-6.95	0.1	-2.88	3	1	6	-0.1	-1.9	144	-2	-3	-3	-2	-3.4	-1	0	-19	14.4	-3.43	-0.03
S111V	0.14	-0.042	1.222	-0.058	0.034	0.335	2.92	-2	-6	-5	0.1766	-0.9	-0.9	-1	-2.2	0.25	-5	0.3	0.4	-0.2	5.1	5.4	5.4	0.316	-3	-0.18	-1	-5	11.7	-10.43	1.1	-2.85	2	2	7	0	-1	124	-1	-2	-3	-2	-4.3	-1	-1	-22	15.1	-2.95	0.25
Y112A	-2.99	0.78	-2.514	-1.325	-0.624	-2.481	-0.51	-4	-2	-1	-0.1408	-4	-3.5	-2.6	-2.4	-0.15	-3	0	0.2	-0.1	5.5	5.6	5.7	-0.03	-2	-0.36	-3	-7	10.2	-3.88	2.2	-2.32	2	2	7	0.4	-2.2	112	-2	-3	-4	-2	-4	-3	-3	-19	15.3	-3.96	0
Y112R	-0.63	0.32	-0.514	-0.182	-0.256	-0.615	-0.44	-6	-1	-3	-0.1369	-2.6	-2.7	-2	-1.9	-0.37	-1	-0.3	-0.5	-1	6	6.3	6.5	0.044	-2	-0.03	-4	-9	-6.5	-5.94	-0.1	-1.76	1	2	2	-0.2	-1.8	77	-1	-3	-4	-1	-2.1	-2	-1	-15	13.8	-4.32	-0.07
Y112N	-2.15	0.672	-1.398	-1.07	-0.537	-1.408	-0.97	-2	-3	-4	-0.1149	-0.9	-1.2	-1.4	2.5	0.01	1	-0.3	-0.6	-0.8	5.7	5.9	6.1	-0.491	-2	-0.27	-2	-4	-8.6	-6.73	-2.5	-3.17	3	1	6	-0.4	-1.4	143	-2	-3	-4	-2	-1.3	-1	-1	-19	20.1	-3.14	0.04
Y112D	-2.76	0.669	-1.023	-0.455	-0.535	-1.159	-0.66	-5	-4	-5	-0.1165	-2.3	-3	-2.8	2.3	-0.07	-6	-0.2	-0.5	-0.7	5.7	6.2	6.2	0.694	-3	-0.34	-4	-10	-10.7	-6.96	-4.2	-3.78	2	1	3	0.1	-2.8	160	-2	-5	-6	-3	-3.8	-2	-2	-20	14.9	-3.63	-0.04
Y112C	-1.29	0.483	-0.797	-0.208	-0.386	-1.017	0.22	-1	-1	0	-0.2444	2.6	0.6	-0.4	2.6	-0.16	-1	-1.2	-1	-1.1	6.1	6.1	5.9	0.069	-2	0.21	0	-3	37.4	0.33	2.4	-1.25	3	1	8	-0.1	-0.5	194	-3	-4	-5	-3	-7.7	2	3	-18	17.3	-4.71	0.1
Y112Q	-2.18	0.499	-1.412	-1.239	-0.399	-1.425	-1.1	-5	-3	-4	-0.1431	-1.4	-1.9	-1.8	-0.8	-0.18	-5	-0.3	-0.4	-0.8	5.6	6.7	5.5	-0.036	-2	-0.28	-4	-10	-8.4	-5.99	-0.4	-2.67	2	1	6	0	-1.7	99	-1	-2	-3	-1	-5.1	-2	0	-9	14.6	-4.75	-0.21
Y112E	-2.52	0.505	-0.926	0.287	-0.404	-1.093	-0.51	-4	-1	-1	-0.0522	-4.1	-4	-3	-0.9	-0.16	-5	-0.1	-0.4	-0.7	5.8	6.1	6.5	-0.004	-3	-0.32	-4	-8	-11.6	-6.32	-3.1	-3.59	1	2	3	0.1	-2.7	122	-2	-3	-5	-2	-3.7	-4	-5	-21	12.7	-3.62	0.08
Y112G	-3.5	0.737	-2.691	-2.015	-0.59	-2.794	0.08	-6	-2	-1	-0.0176	-4.9	-4.8	-4.3	-1.8	-0.04	-10	0.4	0.2	0	4.3	4.8	6.2	0.121	-4	-0.24	-5	-12	-8.8	-6.07	-1.9	-2.64	2	2	6	-0.3	-4	147	-3	-5	-6	-3	-5.4	-4	-5	-29	13.7	-3.34	-0.21
Y112H	-1.3	0.213	-0.924	0.016	-0.171	-1.193	-0.39	-1	0	0	-0.1976	4.4	3.7	2.5	2.3	-0.21	1	-0.6	-0.7	-1.2	5.7	6.2	5.7	-0.305	0	0.08	0	-3	0	-4.56	3.6	0.97	3	1	7	0.3	2.2	83	2	3	3	2	-0.4	4	6	20	19.4	-3.78	0.34
Y112I	-1.39	0.187	-1.313	-0.672	-0.15	-1.533	0.47	-2	2	3	-0.3164	-3.3	-2.2	-1	-1.6	-0.33	-2	-1.1	-0.8	-1.2	6	6.2	6.2	-0.1	-1	0.43	-1	-5	23.7	0.05	5.4	0.27	3	2	9	0	-0.7	33	0	-2	-3	-1	-2.5	-2	-4	-8	17.6	-5.39	-0.12
Y112L	-1.6	0.49	-1.4	-1.154	-0.392	-1.533	0.06	-3	0	2	-0.2614	-1.6	-0.7	-0.1	-1.6	-0.44	-4	-1.1	-0.9	-1.1	5.8	6.1	6	-0.289	-1	0.17	-1	-6	19.9	-0.99	5.1	-0.02	3	2	9	0.7	0	36	0	-2	-2	-1	-2.4	-1	-3	-2	17.9	-5.67	0.08
Y112K	-1.61	0.268	-1.014	-0.28	-0.214	-1.184	-0.54	-6	-3	-4	-0.112	-4	-3.6	-2.4	-0.8	-0.4	-5	0	-0.3	-0.8	5.6	5.7	5.8	-0.294	-3	-0.2	-4	-8	-11.7	-6.2	-3	-3.54	1	2	2	-0.1	-2.1	85	-1	-3	-4	-2	-3.7	-3	1	-17	14.7	-2.64	0.14
Y112M	-1.24	0.319	-1.024	-0.393	-0.255	-1.077	-0.03	-4	1	2	-0.1621	-3.6	-1.8	-0.5	-2.9	-0.51	-3	-0.9	-1	-1.1	6.3	6.1	6	-0.218	0	0.07	-2	-10	16.6	-1.9	4.3	-0.32	2	3	8	0.1	-0.2	36	0	-1	-3	0	-1.3	-2	-3	-9	20	-5.01	-0.05
Y112F	-0.85	0.112	-0.943	0	-0.089	-1.243	-0.17	4	3	3	-0.4212	5.6	5.9	5.3	2	-0.49	8	-1.2	-1	-1.3	5.9	6.4	6.1	-0.335	3	0.54	7	2	19.1	-0.88	8.2	4.28	5	1	10	-0.5	5.1	22	3	4	4	4	3.4	5	2	37	22.6	-5.33	-0.07
Y112P	-2.27	1.015	-2.175	-1.863	-0.812	-1.845	-2.18	-6	-5	-4	-0.1326	-3.8	-3.5	-3.4	-2.3	-0.4	-8	-0.8	-0.8	-0.8	5.8	5.6	6	0.071	-3	-0.23	-5	-12	-7.7	-5.16	-2.9	-3.11	2	2	9	-0.1	-3.1	110	-3	-4	-6	-3	-7	-3	-5	-28	6.99	-2.92	-0.13
Y112S	-2.95	0.505	-2.063	-1.239	-0.404	-1.964	-1.59	-3	-1	-1	0.0214	-1.8	-1.9	-1.9	0.3	0.07	-1	-0.6	-0.6	-0.8	5.8	5.9	6.1	0.442	-2	-0.21	-3	-6	-3.9	-6.67	-1.3	-2.98	3	1	6	0.1	-1.9	144	-2	-3	-3	-2	-3.4	-1	0	-19	14.4	-3.43	-0.03
Y112T	-2.54	0.182	-1.69	-1.136	-0.145	-1.803	-0.42	-3	0	0	-0.1445	-3.4	-3	-2.1	-2.1	0	3	-0.6	-0.5	-0.8	5.9	6.1	6.5	0.492	-2	-0.14	-3	-6	-5.3	-5.43	-0.2	-2.64	2	2	7	-0.4	-1.9	92	-1	-2	-3	-2	-2.7	-3	-3	-17	17.7	-3.33	0
Y112W	-0.22	-0.098	-0.468	0.552	0.078	-0.838	0.12	-1	2	2	-0.3209	-0.3	1.5	3.6	-0.5	-0.55	0	-1.1	-1	-1.3	6.5	6.9	6.1	-0.105	3	0.43	0	-4	16.9	-1.14	4.9	2.44	3	2	8	0.2	4.1	37	3	3	3	2	2.3	0	-2	22	19.5	-5.12	-0.02
Y112V	-2.31	0.406	-1.5	-1.328	-0.325	-1.845	1.08	-3	2	2	-0.2792	-3.8	-2.6	-1.4	-2.2	-0.27	-1	-1	-0.7	-1.1	5.9	6	6.1	0.075	-2	0.31	-2	-6	24.6	-0.54	5.1	0.15	3	2	9	-0.1	-1.1	55	-1	-2	-3	-1	-1.8	-3	-4	-9	16.5	-4.54	0.03
R113A	-1.05	0.932	-1.25	-1.072	-0.745	-1.732	0.89	-3	1	1	0.1049	-1.7	-1.2	-0.8	-1.6	0.27	0	0.6	0.5	0.3	5.5	5.5	5.5	0.237	-2	-0.07	-2	-6	6.4	-4.35	2.3	-1.67	2	2	5	2.4	-0.6	112	-2	-2	-3	-2	-1.6	-1	-1	-9	16.8	-3.26	0.16
R113N	-0.47	0.7	-1.117	-0.578	-0.56	-1.165	-0.52	-1	10	7	-0.015	-0.1	0.4	0.3	-1.5	0.02	1	0.1	-0.3	-0.8	5.5	6.1	6	-0.303	-1	0.12	0	-5	-5.3	-0.16	-0.4	-0.49	2	2	6	2.1	0.3	86	0	-1	-1	-1	-1.5	0	2	4	17.1	-2.67	-0.02
R113D	0.21	0.569	-0.703	-0.25	-0.455	-0.826	-0.4	-3	13	9	-0.1859	-1.5	-1	-0.5	-2.3	-0.71	-2	-0.2	-0.8	-1.2	5.6	5.6	6	-0.527	-1	-0.01	-1	-9	-9	-1.92	-1.6	-0.6	2	2	9	0.9	-0.3	96	-1	-2	-3	-2	-3.4	-1	1	-18	18.2	-3.92	-0.87
R113C	-0.81	0.578	-1.866	-0.67	-0.463	-1.945	-0.29	-4	-9	-7	0.0544	-0.4	-1.6	-2.2	0.7	0.32	-16	-0.7	-0.6	-0.6	5.9	5.6	6.1	0.174	-4	-0.2	-4	-7	23.8	-9.95	-0.6	-3.62	2	1	4	0.2	-2.2	180	-3	-5	-6	-4	-5.6	-1	-1	-29	14.4	-4.41	-0.12
R113Q	-0.85	0.494	-1.324	-0.223	-0.395	-1.44	-0.38	1	16	12	0.0059	2.5	2.2	1.6	0.3	-0.12	7	0.2	-0.4	-1	6.1	6	6.4	0.222	1	0.57	1	-1	-6.5	-0.76	2.9	1.22	3	1	6	2	1.5	43	1	1	1	1	2.1	2	6	12	19.6	-4.13	-0.11
R113E	-0.46	0.5	-0.492	-0.268	-0.4	-0.706	-0.07	-3	13	10	-0.3511	-0.4	-0.1	0.3	-2	-0.75	3	-0.1	-0.7	-1.4	5.7	5.9	6.1	-0.717	0	0.34	-1	-8	-10	-1.47	1	1.1	2	2	9	0.9	0.4	54	0	0	-1	0	-0.2	0	2	3	18.7	-4.05	-0.87
R113G	-1.26	1.32	-1.683	-1.798	-1.056	-1.998	0.34	-4	0	0	-0.0251	-0.1	-0.7	-1	0.8	0.14	-2	0.7	0.4	0.3	6.7	6.3	6.7	-0.037	-3	-0.11	-3	-8	-8.3	-2.26	-1.9	-2.07	3	1	5	0.8	-1	125	-2	-3	-4	-3	-2.8	0	0	-18	16.1	-2.71	-0.1
R113H	-1.14	0.184	-1.722	-0.447	-0.147	-1.874	0.22	1	4	2	-0.0184	1.8	1.5	1	3.6	0.04	2	0	-0.4	-0.9	5.7	5.9	5.5	0.111	0	0.13	2	-1	-1.1	-2.33	1.8	-0.2	4	1	5	0.1	0.6	29	0	0	0	0	0.1	2	5	3	13.7	-3.24	0.35
R113I	-0.58	0.064	-0.624	-0.036	-0.051	-1	0.73	-2	-11	-10	-0.0266	-3.8	-3.2	-2.6	-1.2	0.18	-7	-0.4	-0.2	-0.6	5.9	6.1	6.2	-0.014	-3	-0.29	-2	-5	12.3	-8.02	0.5	-3.98	2	2	3	0.2	-2.4	97	-3	-4	-5	-4	-5.4	-3	-3	-28	14.3	-4.29	0.37
R113L	-0.49	0.191	-0.621	0.015	-0.153	-1	0.74	-4	-8	-7	-0.0651	-3.2	-2.9	-2.4	-0.4	0.09	-4	-0.4	-0.4	-0.6	5.8	6.1	6	0.374	-3	-0.2	-3	-8	10.4	-7.13	1.8	-2.76	2	1	3	0.5	-2.2	102	-2	-3	-4	-3	-3.7	-3	-3	-20	12.2	-5.01	0.21
R113K	-1.21	0.338	-1.547	-0.841	-0.271	-1.712	-0.26	2	21	14	0.0839	4.3	3.9	2.9	-0.2	0.5	7	1	0.2	-0.4	6.5	6.3	5.3	0.734	2	0.47	3	1	-7.9	0.93	3.6	3.65	5	1	10	3.4	2.7	26	3	3	3	3	3.2	4	9	31	21.9	-2.11	0.15
R113M	-0.81	0.299	-1.081	-0.165	-0.239	-1.214	0.34	-1	-1	-2	-0.0163	-3	-2.1	-1.8	-0.4	0.17	-8	-0.3	-0.4	-0.6	5.8	6.3	6.1	0.509	-2	-0.17	0	-3	9.6	-5.59	1.7	-2.34	2	1	3	0.1	-1.7	91	-1	-2	-3	-2	-4.2	-2	0	-10	15.5	-4.13	0.3
R113F	-0.98	-0.009	-1.481	-0.451	0.007	-1.67	0.16	-4	-8	-8	-0.0904	-4.9	-4.3	-3.5	-1.5	0.08	-6	-0.5	-0.4	-0.6	5.7	6.1	5.9	-0.018	-3	-0.31	-4	-8	9.8	-6.89	0.4	-2.93	1	2	1	-0.5	-3.2	97	-2	-4	-5	-3	-6	-4	-4	-30	10.1	-4.51	0.22
R113P	0.17	0.613	-0.997	-0.526	-0.49	-1.229	0.23	-1	2	1	-0.0614	-1.3	-1.2	-1	0.3	-0.02	-3	-0.1	-0.4	-0.5	5.7	6.1	5.3	-0.176	-2	-0.17	0	-3	-8.8	-2.89	-2.1	-1.78	3	1	3	0.5	-0.9	103	-2	-3	-3	-3	-3.6	-1	-3	-18	15.7	-2.43	-0.17
R113S	-1.27	0.743	-2.123	-1.657	-0.594	-2.11	-0.83	-1	6	4	0.0442	-0.9	-0.5	-0.2	0.3	0.12	2	-0.2	-0.4	-0.8	5.6	5.4	5.7	-0.263	-1	-0.16	0	-2	-2.1	-1.52	0.2	-0.86	3	1	6	2.2	-0.2	110	-1	-1	-2	-1	-0.6	-1	-1	-11	17.5	-2.78	0.08
R113T	-0.88	0.435	-1.735	-0.631	-0.348	-1.821	-0.49	-2	5	2	-0.021	-1.3	-0.7	-0.3	-0.6	0	0	-0.1	-0.3	-0.9	5.9	6	6	0.25	-1	-0.32	-1	-5	-5.5	-2.29	0.7	-1.15	3	1	5	1.3	-0.2	71	-1	-2	-2	-1	-1.4	-1	-1	-8	20.6	-2.43	0.38
R113W	-0.94	-0.086	-0.994	0.042	0.069	-1.186	0.22	1	-3	-4	-0.207	2	-1.1	-1.6	1.8	-0.41	-6	-0.5	-0.6	-0.7	6	5.9	6.3	-0.244	-2	-0.03	2	-1	8.6	-6.2	-0.5	-2.34	2	1	0	0.2	-1.6	101	-2	-4	-5	-3	-3.8	0	5	-29	9.94	-4.54	0.04
R113Y	-0.72	-0.001	-0.92	-0.18	0.001	-0.92	0.03	-6	-1	-3	-0.1369	-2.6	-2.7	-2	-1.9	-0.37	-1	-0.3	-0.5	-1	6	6.3	6.5	0.044	-2	-0.03	-4	-9	10.8	-6.44	1.7	-1.64	1	2	2	0.2	-1.8	77	-1	-3	-4	-1	-2.1	-2	-1	-15	13.8	-4.32	-0.07
R113V	-0.43	0.36	-0.881	-0.649	-0.288	-1.229	0.59	-3	-11	-10	0.0475	-3.7	-2.9	-2.2	-2.1	0.17	-4	-0.3	-0.3	-0.6	5.6	6	6	-0.011	-3	-0.29	-2	-7	14.6	-7.3	1	-3.36	2	2	3	0.7	-2	96	-2	-4	-4	-3	-4.9	-3	-2	-32	14.4	-3.7	0.35
G114A	0.02	-0.1	-1.501	-0.729	0.08	-0.959	-2.94	1	5	1	0.1844	0.8	0.8	0.6	1.2	-0.03	1	0.1	0.4	0.3	4.6	4.7	4.5	0.282	-1	0.11	1	-1	7.3	-2.72	2	-0.26	5	1	9	-1.8	0.5	60	0	0	0	0	-0.5	1	1	4	19.9	-2.24	0.08
G114R	-0.87	-0.32	-1.296	0.478	0.256	-0.985	-3.15	-4	0	0	-0.0251	-0.1	-0.7	-1	0.8	0.14	-2	0.7	0.4	0.3	6.7	6.3	6.7	-0.037	-3	-0.11	-3	-8	-8.2	-3.58	-2.2	-1.56	3	1	5	-0.8	-1	125	-2	-3	-4	-3	-2.8	0	0	-18	16.1	-2.71	-0.1
G114N	-0.55	-0.094	-1.482	-0.841	0.075	-1.204	-2.38	0	8	7	0.1196	-0.1	0.4	0.4	-2.6	0.1	1	0.3	0.2	0.1	5.1	5.6	5.3	-0.097	-1	0.22	0	-2	-6.9	-1.07	-0.1	1.55	3	2	10	0.4	0.4	80	0	-1	-1	0	-1.4	0	-2	7	18.1	-1.63	-0.09
G114D	-1.82	-0.087	-2.447	-1.156	0.07	-1.943	-3.15	0	7	8	0.1115	0.8	0.7	0.2	1.1	0.17	2	0.5	0.5	0.2	4.5	4.7	6.1	-0.336	-1	0.11	1	-3	-8.4	-0.67	-1.3	1.48	4	1	6	1	0.1	94	-1	-2	-3	-1	-2.1	1	3	-10	18.7	-1.84	0.11
G114C	-0.17	-0.232	-1.754	-0.005	0.185	-1.198	-2.83	-5	1	0	-0.0982	-1.3	-1.7	-2	1	-0.09	-15	-0.4	-0.3	-0.2	5.5	5.3	5.2	-0.187	-3	0.25	-3	-8	30.7	-2.34	-1	-2.34	3	1	8	0.3	-2	159	-3	-4	-6	-3	-8.2	-1	-1	-29	15	-3.43	-0.26
G114Q	-0.9	-0.259	-1.951	-0.957	0.207	-1.417	-3.83	-3	0	0	0.171	-1.6	-1.4	-1.1	-2.1	0.2	-3	0.6	0.5	0.2	5.1	5.9	7.2	-0.072	-2	-0.13	-1	-6	-9	-2.6	-1.3	-1.25	2	2	10	0.5	-1	87	-2	-3	-4	-2	-2.8	-1	-1	-20	16.3	-3.02	-0.11
G114E	-1.61	-0.229	-2.46	-0.763	0.183	-1.969	-3.06	-1	1	0	0.2311	0.5	0.5	-0.5	1.4	0.48	0	1	0.9	0.4	4.5	5.6	5.3	-0.041	-2	-0.23	0	-3	-10.8	-1.59	-3	-1.17	4	1	6	0	-0.8	98	-2	-3	-4	-3	-2.5	0	3	-23	19.3	-1.58	0.5
G114H	-1.07	-0.758	-1.74	0.954	0.606	-1.343	-1.83	-4	6	5	0.0979	-2.1	-2	-1.6	-2.2	0.23	-2	0.5	0.4	0.3	4.5	5.4	5.3	0.127	-2	0.18	-2	-8	-2.9	-3.42	-0.9	-1.15	1	2	9	0.2	-1.4	98	-2	-3	-4	-2	-3.2	-2	-3	-18	12.2	-2.47	0.01
G114I	-1.17	-0.541	-0.897	0.986	0.433	-0.54	-2.3	-4	-10	-8	0.1174	-3.4	-3.8	-4.3	-2.5	0.21	-3	0.2	0.3	0.1	5.5	5.1	5.2	0.127	-6	-0.22	-3	-9	7.8	-11.8	-1.2	-4.03	2	2	7	0	-4.5	135	-4	-6	-7	-4	-5.5	-3	-2	-41	14.7	-3.5	0.05
G114L	-1.15	-0.398	-1.028	0.428	0.319	-0.54	-2.87	-5	-9	-8	0.0782	-4.6	-4.9	-4.6	-2.2	0.14	-6	0.3	0.3	0.2	5.9	4.9	5.7	-0.004	-5	-0.14	-4	-9	6	-10.82	-1.4	-4.21	2	1	7	-0.1	-4.4	138	-3	-5	-7	-4	-7.2	-4	-4	-42	11.5	-3.79	0.33
G114K	-1.16	-0.272	-1.851	-0.507	0.218	-1.362	-3.78	-3	-1	0	0.1963	-1.4	-1	-1.1	-2.2	0.12	0	1	0.7	0.4	5.9	4.7	4.9	0.065	-2	-0.23	-2	-6	-11.6	-2.1	-2.2	-0.44	2	2	5	-0.5	-1.1	127	-2	-2	-3	-2	-3.5	-1	-1	-18	15.6	-1.32	-0.17
G114M	-0.81	-0.36	-1.157	0.239	0.288	-0.542	-2.71	-4	-3	-5	-0.0573	-3.7	-3.8	-3.5	-2.3	0.08	-7	0.2	0.2	0.2	4.7	5.8	5.3	0.084	-4	-0.01	-3	-7	7.1	-7.33	-0.9	-3.19	1	2	8	0.4	-3.5	127	-2	-4	-5	-3	-5.2	-3	-3	-30	15	-3.02	0.31
G114F	-0.62	-0.542	-1.939	1.349	0.434	-1.119	-2.75	-5	-4	-3	0.0789	-5.7	-5.8	-5.4	-1.9	0.11	-8	0.3	0.2	0.1	5.4	6	5.3	0.457	-5	-0.09	-5	-8	8.8	-7.17	-1.9	-3.47	1	2	6	-0.5	-5.2	153	-3	-5	-6	-4	-8.6	-5	-4	-32	9.84	-3.76	-0.15
G114P	-0.43	-0.366	-1.462	0.167	0.293	-0.642	-4.49	-2	13	10	0.2131	-1.7	-1.8	-1.7	-1.8	-0.01	0	0.4	0.5	0.4	5.6	4	4.4	0.127	-2	0.25	-1	-5	-7.1	-0.52	-1.5	0.51	3	2	8	-0.2	-1.6	42	-2	-3	-5	-2	-2.5	-1	-2	-18	17	-1.01	0.13
G114S	-0.99	-0.097	-2.059	-1.272	0.078	-1.436	-4.61	1	8	6	0.1075	0.8	0.6	0.4	-0.6	0.1	0	0.1	0.1	0	4.5	4.4	5.1	-0.1	-1	0.29	1	-1	-1.5	-0.24	0.6	1.17	5	1	10	0.1	0.4	56	0	0	-1	0	-1.3	1	1	2	20.2	-1.68	0.08
G114T	-1	-0.27	-1.889	-0.838	0.216	-1.4	-3.5	-1	1	1	0.1763	-0.5	-0.7	-1	-2.1	0	-4	0.2	0.2	0	5.9	5.5	5	-0.106	-2	-0.02	0	-5	-7.3	-3.37	-0.9	-1.03	2	2	9	-0.1	-1.1	59	-2	-2	-3	-2	-3.8	-1	0	-17	18.2	-1.81	-0.11
G114W	-0.98	-0.583	-1.99	1.067	0.466	-1.468	-2.5	-8	-1	-1	-0.1567	-1.7	-4.5	-4.1	1.4	-0.24	-10	0.3	0.2	0.1	5.8	5.2	4.5	0.036	-4	-0.08	-7	-13	8.4	-5.61	-1.7	-1.86	3	1	5	-0.1	-4	184	-2	-4	-6	-3	-6.3	-2	-2	-19	7.2	-3.77	-0.31
G114Y	-0.58	-0.529	-1.906	1.594	0.423	-1.086	-2.97	-6	-2	-1	-0.0176	-4.9	-4.8	-4.3	-1.8	-0.04	-10	0.4	0.2	0	4.3	4.8	6.2	0.121	-4	-0.24	-5	-12	9.8	-6.74	-1.3	-2.9	2	2	6	0.3	-4	147	-3	-5	-6	-3	-5.4	-4	-5	-29	13.7	-3.34	-0.21
G114V	-1.57	-0.36	-1.018	0.355	0.288	-0.642	-2.34	-2	-8	-7	0.1859	-2.3	-2.5	-3.1	1.1	0.04	-5	0.1	0.3	0.1	5.2	4.6	4.9	0.141	-5	-0.12	-1	-5	11.1	-10.01	-1.3	-3.91	4	1	8	0.4	-3.3	109	-3	-5	-6	-4	-5.6	-2	-1	-30	14.5	-2.77	0.17
H115A	-1.62	0.787	-2.063	-0.916	-0.629	-1.989	-0.31	-3	-2	-2	0.0266	-2.1	-1.6	-1	-2.1	0.21	-2	0.4	0.5	0	5.2	5.2	5.3	-0.079	-2	-0.11	-1	-6	6.8	-4.62	1.4	-2.56	2	2	10	0.2	-0.8	86	-2	-2	-3	-2	-3.1	-2	-3	-19	11.5	-3.29	0.01
H115R	-0.57	-0.088	-1.282	0.716	0.07	-1.112	-1.7	1	4	2	-0.0184	1.8	1.5	1	3.6	0.04	2	0	-0.4	-0.9	5.7	5.9	5.5	0.111	0	0.13	2	-1	-6	-2.7	1.1	0.01	4	1	5	-0.1	0.6	29	0	0	0	0	0.1	2	5	3	13.7	-3.24	0.35
H115N	-1.86	0.271	-1.903	-0.924	-0.217	-1.664	-1.33	2	5	2	0.0386	1.4	1.4	1.2	1.8	0.1	5	-0.2	-0.5	-0.8	5.4	5.5	5.5	-0.141	0	0.32	2	1	-6.1	-1.65	0.8	0.68	4	1	9	0.3	1.2	68	1	1	1	1	1.7	1	3	12	18.9	-3.05	-0.52
H115D	-1.77	0.391	-2.037	-0.971	-0.313	-1.833	-1.47	0	8	4	-0.0749	0.1	0.3	0.4	1.7	-0.22	1	-0.3	-0.6	-1	5.2	5.8	5.5	-0.27	-1	0.22	1	-3	-8	-1.56	-1.4	-0.35	3	1	5	0.2	0.4	81	0	-2	-2	-1	-0.7	0	3	-7	17.2	-2.93	0
H115C	-0.13	0.258	-1.099	-0.48	-0.206	-0.859	-1.14	-4	-2	-1	-0.0701	-1.2	-1.5	-1.3	-1.6	-0.19	-18	-1.2	-1.1	-1.3	5.4	5.9	6	-0.187	-3	0.18	-3	-7	30.5	-3.85	0.4	-2.57	2	2	9	-0.1	-1.3	174	-3	-4	-7	-3	-8.2	0	-1	-29	13.5	-4.79	-0.64
H115Q	-0.77	0.077	-1.486	-0.25	-0.061	-1.282	-1.28	3	6	2	-0.0125	3.2	2.4	1.4	3.6	0.22	2	-0.1	-0.2	-0.9	5.2	6.2	6.8	0.247	0	0.05	3	1	-7.8	-2.73	1.8	0.11	4	1	9	-0.4	1.2	24	1	1	1	1	1.4	2	7	3	21.2	-4.2	-0.31
H115E	-1.78	0.143	-1.693	-0.518	-0.115	-1.634	-0.75	-1	4	1	-0.0827	-0.2	-0.2	0.2	0.3	-0.11	0	0	-0.4	-1	5.5	5.7	5.8	0.072	-1	-0.19	1	-4	-10.7	-2.77	-0.2	-0.1	2	2	5	0.4	0.4	40	0	0	0	0	-2.3	0	2	2	15.7	-3.15	-0.1
H115G	-2.47	0.691	-2.729	-1.539	-0.553	-2.332	-1.79	-4	6	5	0.0979	-2.1	-2	-1.6	-2.2	0.23	-2	0.5	0.4	0.3	4.5	5.4	5.3	0.127	-2	0.18	-2	-8	-7.5	-2.09	-1	-1.19	1	2	9	-0.2	-1.4	98	-2	-3	-4	-2	-3.2	-2	-3	-18	12.2	-2.47	0.01
H115I	-0.56	0.561	-0.785	0.552	-0.449	-0.937	0.79	-4	-4	-3	-0.0326	-3.7	-3.2	-2.3	-1.8	0.19	-4	-0.8	-0.5	-0.7	5.9	5.9	6.3	-0.062	-3	-0.14	-2	-8	14.1	-6.88	0.5	-3.96	1	2	8	0.1	-2.2	94	-3	-5	-6	-4	-5.1	-3	-4	-28	12.4	-4.55	-0.02
H115L	-0.56	0.324	-0.671	-0.195	-0.259	-0.937	1.34	-3	-5	-4	-0.0169	-2.2	-2.1	-1.9	-0.1	0.1	-4	-0.6	-0.5	-0.8	5.7	5.8	5.8	0.029	-3	-0.12	-2	-5	11.8	-6.34	1.4	-3.16	3	1	8	0.3	-1.9	99	-2	-4	-5	-3	-4.2	-2	-4	-27	9.07	-4.85	0.25
H115K	-0.43	0.123	-1.14	-0.186	-0.098	-0.988	-1.44	-2	3	2	0.039	0.9	0.8	0.6	0.6	0.26	1	0.3	0	-0.6	5.2	5.6	5.9	-0.235	-1	-0.09	0	-5	-10.5	-2.36	-0.2	-0.08	3	2	5	-0.4	0.6	32	-1	-1	-1	0	0.1	1	4	-7	15.5	-2.14	-0.01
H115M	-0.89	0.127	-1.31	-0.615	-0.101	-1.091	-0.52	-4	-1	-2	-0.0345	-3.4	-2.4	-1.5	-1.8	-0.17	-5	-0.7	-0.6	-0.9	5	5.9	5.7	0.293	-2	-0.19	-2	-9	10.5	-5.32	2.1	-1.9	1	3	9	0	-1.3	87	0	-2	-4	-1	-2.3	-2	-3	-19	11.4	-4.47	-0.17
H115F	-0.36	-0.083	-0.015	0.093	0.066	-0.176	0.33	-2	-1	-1	-0.125	0.1	0.3	0	-1.1	-0.19	-1	-0.8	-0.6	-0.9	5.5	6	6.1	-0.141	-1	-0.06	-2	-5	12.3	-5.02	2	-1.24	2	2	7	-0.5	-0.1	100	-2	-2	-2	-1	-1.7	0	-3	-8	10.7	-3.82	0.79
H115P	-1.6	0.283	-1.555	-1.272	-0.227	-1.286	-1.14	-1	4	3	0.0295	-0.4	-0.4	-1	0.7	-0.05	-4	-0.6	-0.5	-0.6	5.5	5.5	5.4	0.037	-2	0.05	0	-3	-8.2	-2.94	-1.6	-1.2	3	1	9	0.2	-1.1	77	-2	-3	-4	-2	-4.3	0	-4	-18	11.7	-1.8	0.33
H115S	-1.55	0.426	-2.217	-0.925	-0.341	-1.831	-2.31	-2	3	2	-0.0005	-0.9	-0.5	-0.3	-1.6	0.15	0	-0.6	-0.6	-0.9	5.3	5.4	5.5	0.08	-1	0.14	-1	-5	-2.4	-2.48	-0.2	-1.23	3	2	9	0.3	-0.2	89	-1	-1	-2	-1	-2.6	-1	-2	-9	13.8	-3.12	-0.38
H115T	-1.31	0.359	-1.766	-1.148	-0.287	-1.527	-1.46	-3	4	3	0.0681	-1.7	-1.1	-0.5	-1.8	0	0	-0.6	-0.5	-0.9	5.5	5.6	5.9	0.061	-1	0.08	-1	-6	-5.7	-3.13	-0.4	-2.21	2	2	10	0	-0.3	47	-2	-3	-3	-2	-3	-1	-2	-20	14.8	-2.73	-0.05
H115W	0.32	-0.4	-0.036	0.691	0.32	0.399	-0.99	-5	3	-1	-0.02	-2.8	-2.7	-1	-2.1	-0.46	-9	-0.9	-0.8	-1.1	5.5	6	6.6	-0.098	0	-0.11	-3	-6	9.8	-5.59	-0.6	-2.46	1	3	5	-0.3	-0.8	115	-3	-4	-4	-3	-4	-3	-1	-18	0	-4.5	-0.05
H115Y	0.21	-0.115	-0.039	0.364	0.092	0.081	-0.63	-1	0	0	-0.1976	4.4	3.7	2.5	2.3	-0.21	1	-0.6	-0.7	-1.2	5.7	6.2	5.7	-0.305	0	0.08	0	-3	13.2	-4.71	4.1	0.77	3	1	7	-0.3	2.2	83	2	3	3	2	-0.4	4	6	20	19.4	-3.78	0.34
H115V	-1.43	0.746	-1.235	-0.649	-0.597	-1.286	0.28	-3	-4	-3	-0.0039	-3.8	-3	-2.1	-2.1	0.18	-6	-0.7	-0.4	-0.9	5.4	5.6	5.8	0.006	-3	-0.18	-2	-6	16.1	-6.44	0.3	-4.03	1	2	8	0.1	-2	84	-3	-5	-5	-4	-3.9	-3	-4	-29	12.9	-4.14	-0.23
L116A	-3.52	0.811	-3.6	-3.655	-0.649	-2.946	-3.89	-3	-2	0	-0.1711	-1.3	-1.7	-1.4	-2.3	-0.37	-2	-0.4	-0.2	-0.4	5.2	5.5	5.4	-0.245	-2	0.2	-2	-5	13	-2.74	3.6	-0.88	2	2	8	-0.5	-1.2	96	-1	-2	-3	-2	-3.3	-1	-2	-7	13.6	-5.02	-0.09
L116R	-1.64	-0.009	-1.914	-1.191	0.007	-2.076	-1.68	-4	-8	-7	-0.0651	-3.2	-2.9	-2.4	-0.4	0.09	-4	-0.4	-0.4	-0.6	5.8	6.1	6	0.374	-3	-0.2	-3	-8	-5.7	-6.81	-1.4	-3.07	2	1	3	-0.5	-2.2	102	-2	-3	-4	-3	-3.7	-3	-3	-20	12.2	-5.01	0.21
L116N	-3.44	0.665	-2.843	-2.038	-0.532	-2.841	-1.93	-4	-9	-9	0.089	-3.4	-3.5	-3.1	-2.2	0.36	-7	0.8	0.6	0.2	5.7	5.9	5.8	0.43	-4	-0.39	-3	-6	-10.1	-9.98	-4.3	-4.99	1	2	7	0.5	-3	153	-3	-5	-6	-4	-4.8	-3	-4	-32	11.7	-3.94	0.23
L116D	-3.61	0.766	-3.572	-3.708	-0.613	-3.455	-1.89	-5	-11	-10	0.2673	-5.3	-4.9	-4.2	-2.4	0.62	-10	1	0.8	0.5	5.5	5.6	5.6	0.316	-5	-0.55	-4	-11	-13.3	-11.26	-5.4	-4.92	1	2	3	0.8	-4	172	-3	-5	-7	-4	-8	-4	-5	-43	12.5	-4.16	0.41
L116C	-2.16	0.389	-2.105	-0.232	-0.311	-2.03	-1.23	-7	1	2	-0.1305	-3.8	-2.6	-1.6	-1.3	-0.5	-11	-0.4	-0.4	-0.9	5.5	5.7	5.7	-0.061	-2	0.23	-6	-13	39.5	0.73	4.2	0.62	2	2	9	-0.2	-1.5	198	-2	-2	-3	-2	-8.7	-3	-1	-6	15.5	-6.13	-0.34
L116Q	-2.85	0.433	-2.608	-1.603	-0.346	-2.64	-1.42	-2	-9	-9	-0.0172	-2.4	-2	-1.7	0.1	0.08	-10	0.3	0.4	-0.2	5.8	5.9	5.6	0.391	-3	-0.3	-2	-4	-8.2	-7.44	-0.8	-3.02	2	1	7	1.4	-1.6	113	-2	-3	-4	-2	-4.4	-2	-2	-23	13.3	-5.36	0.17
L116E	-3.53	0.378	-3.034	-1.56	-0.303	-3.198	-0.71	-4	-8	-7	0.0802	-5	-4.4	-3.1	-2.5	0.37	-8	0.7	0.8	0.2	5.8	5.5	5.7	0.48	-4	-0.45	-3	-8	-12.4	-8.85	-3.9	-4.35	1	2	3	0.4	-2.8	138	-2	-4	-6	-3	-5.6	-4	-5	-31	11.4	-4.35	0.34
L116G	-3.78	1.157	-3.843	-3.922	-0.926	-3.474	-2.12	-5	-9	-8	0.0782	-4.6	-4.9	-4.6	-2.2	0.14	-6	0.3	0.3	0.2	5.9	4.9	5.7	-0.004	-5	-0.14	-4	-9	-11.5	-10.47	-2.7	-3.46	2	1	7	0.1	-4.4	138	-3	-5	-7	-4	-7.2	-4	-4	-42	11.5	-3.79	0.33
L116H	-0.87	-0.196	-2.583	-0.145	0.156	-2.958	-0.29	-3	-5	-4	-0.0169	-2.2	-2.1	-1.9	-0.1	0.1	-4	-0.6	-0.5	-0.8	5.7	5.8	5.8	0.029	-3	-0.12	-2	-5	0.9	-5.34	-0.4	-2.92	3	1	8	-0.3	-1.9	99	-2	-4	-5	-3	-4.2	-2	-4	-27	9.07	-4.85	0.25
L116I	-0.84	-0.033	-0.91	0.368	0.027	-1.377	0.49	1	8	8	-0.5112	2.4	2.7	2.8	1.2	-0.79	7	-0.4	-0.3	-1	5.6	6.1	6.3	-0.223	2	0.6	2	-1	31.9	6.58	9.7	4.66	5	1	10	0.3	2.8	5	2	2	2	2	2.6	2	1	28	21	-6.67	-0.5
L116K	-1.84	-0.118	-2.224	-0.642	0.094	-2.378	-1.05	-4	-10	-9	0.0543	-4.1	-3.3	-2.4	-2	0.16	-4	0.6	0.8	0.3	5.4	5.8	6	-0.015	-3	-0.34	-3	-7	-12.3	-8.48	-3.9	-4.37	2	2	3	-0.7	-2.1	107	-3	-4	-4	-3	-3.4	-3	-4	-21	12.1	-3.24	0.52
L116M	-1.38	-0.091	-1.442	0.162	0.073	-1.35	-0.96	3	5	6	-0.1822	2.9	3.2	2.9	1.5	-0.68	11	-0.3	-0.3	-0.9	5.4	6.2	6.3	-0.253	2	0.38	4	1	21.8	1.62	8.3	3.75	5	1	9	0.2	2.8	15	2	3	3	3	4.4	3	1	24	22.4	-6.24	-0.3
L116F	-1.72	-0.549	-1.731	0.461	0.439	-1.792	-0.61	0	5	6	-0.545	2.4	2.2	2.1	2.2	-0.78	3	-1.4	-1.2	-1.4	5.8	6.2	6.3	-0.46	1	0.44	2	-2	23.6	1.91	6.8	2.96	4	1	9	-1	2	22	1	1	0	1	1.8	2	1	17	20.6	-6.65	-0.4
L116P	-1.7	0.597	-2.165	-1.201	-0.478	-1.888	-2.08	-3	-12	-9	0.0745	-0.2	-1.3	-2.2	0	-0.08	1	0.4	0.4	0.4	5.6	5.8	5.9	-0.17	-3	-0.2	-3	-6	-9.2	-8.38	-3.8	-4.05	3	1	9	0.6	-2.3	98	-3	-4	-5	-4	-2.8	0	-1	-33	7.28	-3.75	0.01
L116S	-3.75	0.877	-3.663	-4.032	-0.702	-3.431	-2.99	-4	-7	-6	0.0959	-1.5	-2.1	-2.2	-1.2	0.26	-4	0.3	0.4	0	5.2	5.6	5.5	0.39	-3	-0.19	-3	-7	-5.1	-9.58	-2.1	-3.72	2	1	7	-0.1	-2.1	145	-3	-4	-4	-3	-5.2	-2	-2	-22	12.2	-4.12	0.26
L116T	-3.63	0.722	-3.029	-2.601	-0.578	-3.046	-1.45	-3	-6	-4	-0.0316	-0.4	-1	-1.1	-1.9	0	-5	0.3	0.4	-0.3	5.6	5.8	5.9	0.075	-2	-0.04	-2	-6	-5.3	-7.08	0.9	-1.49	2	2	8	-0.1	-1.3	92	-1	-2	-3	-1	-4.6	-1	-1	-13	14.3	-4.28	0.04
L116W	-2.06	-0.838	-2.005	-0.368	0.67	-2.228	-0.98	-5	2	3	-0.2639	-3	-1.8	-0.9	-0.3	-0.7	2	-1.1	-1	-1.1	6.3	6.3	6.6	-0.635	-1	0.22	-2	-5	20.1	0.3	2.3	-0.14	4	1	8	0.1	-0.7	61	-2	-2	-4	-2	-1	-2	-2	-15	14.7	-6.4	-0.31
L116Y	-1.78	-0.647	-1.94	0.27	0.518	-2.01	-0.77	-3	0	2	-0.2614	-1.6	-0.7	-0.1	-1.6	-0.44	-4	-1.1	-0.9	-1.1	5.8	6.1	6	-0.289	-1	0.17	-1	-6	22.3	0.07	3.8	-0.11	3	2	9	-0.7	0	36	0	-2	-2	-1	-2.4	-1	-3	-2	17.9	-5.67	0.08
L116V	-1.91	0.325	-2.054	-0.531	-0.26	-1.888	-1.63	1	5	6	-0.4593	1.9	2	1.9	1.1	-0.8	6	-0.4	-0.4	-1	5.6	6	6.1	-0.454	1	0.49	2	-2	31.1	4.19	8.2	3.28	5	1	10	0.1	1.8	32	1	1	1	1	1.8	2	0	18	18.9	-6.03	-0.48
W117A	-1.51	1.362	-1.964	-1.098	-1.09	-1.686	-3.69	-7	-2	-1	-0.088	-4.3	-5.5	-4.1	-2.2	-0.4	-11	0.1	0.3	0.2	5.8	5.9	5.8	0.117	-3	-0.25	-6	-12	9.9	-3.91	1.5	-2.06	2	2	5	0.4	-3.6	148	-2	-4	-5	-3	-5.8	-4	-4	-29	10.1	-4.66	-0.38
W117R	-1.86	0.409	-1.634	-0.4	-0.327	-1.831	-0.87	1	-3	-4	-0.207	2	-1.1	-1.6	1.8	-0.41	-6	-0.5	-0.6	-0.7	6	5.9	6.3	-0.244	-2	-0.03	2	-1	-6.9	-6.07	-1.8	-2.46	2	1	0	-0.2	-1.6	101	-2	-4	-5	-3	-3.8	0	5	-29	9.94	-4.54	0.04
W117N	-2	1.033	-2.019	-1.441	-0.826	-2.009	-2.45	-5	-5	-4	-0.025	-4.4	-5.2	-4	-3	-0.09	-9	-0.4	-0.5	-0.8	5.7	6.5	6.2	0.538	-3	-0.39	-4	-7	-8.8	-6.74	-4.2	-3.91	0	3	4	0	-3.6	174	-4	-6	-7	-4	-6.1	-5	-3	-39	7.74	-3.31	0.2
W117D	-1.87	1.066	-1.814	-1.408	-0.853	-1.776	-2.65	-8	-5	-4	-0.0124	-6.3	-6.4	-5.5	-2.9	0.06	-7	-0.2	-0.5	-0.5	6.6	6	6.3	1.287	-4	-0.41	-7	-13	-10.7	-6.7	-5.9	-4.46	0	3	1	0.2	-5.2	181	-4	-6	-8	-5	-6	-5	-4	-40	9.08	-3.81	0.11
W117C	0.03	1.038	-0.973	-0.127	-0.831	-0.961	-1.58	-8	-1	0	-0.1176	1.6	0.5	-0.9	4.1	-0.74	-24	-1.2	-1.1	-1.3	5.3	6.1	6.5	0.08	-2	0.18	-8	-14	37.4	0.6	0.6	-2.06	3	1	6	0.1	-1	215	-5	-3	-5	-5	-9.1	1	1	-18	9.56	-4.7	0.44
W117Q	-1.85	0.71	-1.799	-1.904	-0.568	-1.786	-2.33	-6	-3	-5	-0.054	-2.6	-3.3	-2.8	-2.3	-0.11	-12	-0.4	-0.5	-0.9	5.5	6.2	6.7	0.459	-2	-0.17	-5	-11	-8.6	-5.95	-0.3	-1.62	1	1	4	0.2	-2.7	130	-2	-3	-4	-1	-8.2	-3	0	-19	16.6	-4.87	0.01
W117E	-1.95	0.952	-1.7	-0.7	-0.761	-1.708	-2.25	-8	-6	-5	-0.0967	-5.6	-6.3	-4.7	-3.2	-0.15	-3	-0.2	-0.3	-0.6	6.3	6.2	6.8	-0.089	-3	-0.22	-7	-15	-11.7	-6.26	-3.8	-3.37	1	2	1	0.2	-4.3	152	-3	-4	-6	-3	-7.6	-5	-3	-29	15.3	-3.84	0.2
W117G	-1.82	1.569	-1.928	-1.145	-1.255	-1.819	-2.4	-8	-1	-1	-0.1567	-1.7	-4.5	-4.1	1.4	-0.24	-10	0.3	0.2	0.1	5.8	5.2	4.5	0.036	-4	-0.08	-7	-13	-9	-5.99	-2	-1.76	3	1	5	0.1	-4	184	-2	-4	-6	-3	-6.3	-2	-2	-19	7.2	-3.77	-0.31
W117H	-1.66	0.543	-1.92	-1.128	-0.434	-1.812	-1.49	-5	3	-1	-0.02	-2.8	-2.7	-1	-2.1	-0.46	-9	-0.9	-0.8	-1.1	5.5	6	6.6	-0.098	0	-0.11	-3	-6	-0.3	-4.57	-0.7	-2.37	1	3	5	0.3	-0.8	115	-3	-4	-4	-3	-4	-3	-1	-18	0	-4.5	-0.05
W117I	0.12	0.929	-0.981	-0.229	-0.744	-1.206	0.11	-7	4	4	-0.1961	-5	-4.4	-2.3	-2.2	-0.65	-6	-1.2	-1	-1.2	6.2	6.3	6.6	-0.505	-1	0.36	-5	-12	23.2	-0.27	3.5	-0.62	2	3	8	0.5	-1.8	61	-2	-4	-5	-3	-3.3	-4	-3	-28	10.4	-5.79	-0.26
W117L	-0.08	0.748	-1.382	-1.078	-0.599	-1.206	-2.48	-5	2	3	-0.2639	-3	-1.8	-0.9	-0.3	-0.7	2	-1.1	-1	-1.1	6.3	6.3	6.6	-0.635	-1	0.22	-2	-5	19.7	-0.92	4.3	0.12	4	1	8	-0.1	-0.7	61	-2	-2	-4	-2	-1	-2	-2	-15	14.7	-6.4	-0.31
W117K	-2.1	0.591	-1.591	-0.719	-0.473	-1.65	-2	-5	-8	-7	-0.1152	-1.4	-3.7	-3.6	-3	-0.28	-7	0	-0.2	-0.5	5.6	5.7	5	-0.822	-3	-0.22	-3	-10	-12.1	-6.32	-3.9	-3.41	1	2	0	0	-3.5	110	-2	-4	-6	-3	-5.4	-3	3	-30	7.79	-3.12	1
W117M	0.21	0.712	-1.025	-0.319	-0.57	-1.051	-0.76	-7	2	2	-0.0775	-4.4	-2.8	-1.3	-2	-0.94	-4	-1.1	-1	-1.1	6.1	6.5	6.6	-0.783	0	0.16	-4	-11	16.2	-2.01	3.5	-0.13	3	2	7	-0.2	-1	67	-2	-2	-3	-1	-0.9	-3	-2	-8	18.5	-5.49	-0.2
W117F	-1.31	0.298	-0.983	-0.052	-0.239	-1.131	-0.48	-1	5	4	-0.3405	-1.6	0.5	3	0	-0.78	9	-1.2	-1.2	-1.4	6.2	6.5	6.3	-0.185	3	0.41	0	-4	18.4	-1.37	5.5	2.53	3	2	9	0.7	3.6	40	1	1	0	1	3.4	-1	-3	14	19.3	-5.72	-0.13
W117P	-0.46	1.409	-1.723	-0.931	-1.127	-1.377	-3.96	-7	-5	-4	-0.091	-4.8	-5.8	-5.2	-1.6	-0.73	-5	-0.8	-0.8	-0.9	5.4	5.8	5.9	-0.312	-3	-0.13	-6	-12	-7.4	-4.55	-3.7	-2.97	2	2	7	0.1	-5	147	-3	-5	-7	-4	-7.4	-4	-6	-38	9.85	-3.96	-0.85
W117S	-1.9	1.21	-2.083	-1.322	-0.968	-1.99	-3.26	-2	-4	-3	-0.0802	-2.9	-3.9	-3.4	0.8	0.07	-7	-0.5	-0.7	-0.8	5.8	5.7	5.6	0.298	-3	-0.17	-2	-4	-3.8	-6.28	-3	-3.71	2	1	4	0.1	-3.3	177	-4	-4	-6	-4	-6.2	-3	-3	-29	9.7	-2.86	0.86
W117T	-1.85	1.032	-1.887	-1.201	-0.826	-1.878	-2.37	-6	-2	-1	0.0052	-2.6	-4.5	-3.7	-2.2	0	0	-0.8	-0.6	-0.8	6.1	6.5	6.5	0.04	-2	-0.12	-5	-11	-5.5	-5.42	-1.2	-2.67	1	2	5	0.4	-3.5	128	-3	-4	-5	-3	-9.3	-4	-4	-19	17.2	-3.48	0.18
W117Y	-1.21	0.247	-1.172	-0.522	-0.198	-1.207	-0.88	-1	2	2	-0.3209	-0.3	1.5	3.6	-0.5	-0.55	0	-1.1	-1	-1.3	6.5	6.9	6.1	-0.105	3	0.43	0	-4	19.1	-1.14	5.4	2.44	3	2	8	-0.2	4.1	37	3	3	3	2	2.3	0	-2	22	19.5	-5.12	-0.02
W117V	-0.53	1.355	-1.451	-0.679	-1.084	-1.377	-1.89	-8	4	4	-0.2898	-4.8	-4.5	-2.9	-2.1	-0.62	-5	-1.1	-0.9	-1.1	6.3	6.3	6.4	-0.034	-2	0.29	-6	-14	23.8	-1.09	3.1	-0.84	3	2	7	0.1	-2.6	88	-3	-4	-5	-3	-4.9	-3	-2	-28	11.6	-4.7	0.2
L118A	-2.38	0.882	-3.234	-2.291	-0.706	-2.577	-3.89	-3	-2	0	-0.1711	-1.3	-1.7	-1.4	-2.3	-0.37	-2	-0.4	-0.2	-0.4	5.2	5.5	5.4	-0.245	-2	0.2	-2	-5	13	-2.74	3.6	-0.88	2	2	8	-0.5	-1.2	96	-1	-2	-3	-2	-3.3	-1	-2	-7	13.6	-5.02	-0.09
L118R	-1.81	0.135	-2.016	-1.328	-0.108	-1.997	-3.04	-4	-8	-7	-0.0651	-3.2	-2.9	-2.4	-0.4	0.09	-4	-0.4	-0.4	-0.6	5.8	6.1	6	0.374	-3	-0.2	-3	-8	-5.7	-6.81	-1.4	-3.07	2	1	3	-0.5	-2.2	102	-2	-3	-4	-3	-3.7	-3	-3	-20	12.2	-5.01	0.21
L118N	-3.42	0.875	-2.876	-1.452	-0.7	-2.763	-2.66	-4	-9	-9	0.089	-3.4	-3.5	-3.1	-2.2	0.36	-7	0.8	0.6	0.2	5.7	5.9	5.8	0.43	-4	-0.39	-3	-6	-10.1	-9.98	-4.3	-4.99	1	2	7	0.5	-3	153	-3	-5	-6	-4	-4.8	-3	-4	-32	11.7	-3.94	0.23
L118D	-3.5	0.879	-3.644	-1.788	-0.703	-3.313	-3.1	-5	-11	-10	0.2673	-5.3	-4.9	-4.2	-2.4	0.62	-10	1	0.8	0.5	5.5	5.6	5.6	0.316	-5	-0.55	-4	-11	-13.3	-11.26	-5.4	-4.92	1	2	3	0.8	-4	172	-3	-5	-7	-4	-8	-4	-5	-43	12.5	-4.16	0.41
L118C	-2.13	0.508	-1.737	-0.01	-0.406	-1.681	-1.27	-7	1	2	-0.1305	-3.8	-2.6	-1.6	-1.3	-0.5	-11	-0.4	-0.4	-0.9	5.5	5.7	5.7	-0.061	-2	0.23	-6	-13	39.5	0.73	4.2	0.62	2	2	9	-0.2	-1.5	198	-2	-2	-3	-2	-8.7	-3	-1	-6	15.5	-6.13	-0.34
L118Q	-2.46	0.626	-2.741	-1.811	-0.501	-2.514	-2.84	-2	-9	-9	-0.0172	-2.4	-2	-1.7	0.1	0.08	-10	0.3	0.4	-0.2	5.8	5.9	5.6	0.391	-3	-0.3	-2	-4	-8.2	-7.44	-0.8	-3.02	2	1	7	1.4	-1.6	113	-2	-3	-4	-2	-4.4	-2	-2	-23	13.3	-5.36	0.17
L118E	-3.48	0.755	-3.162	-0.664	-0.604	-3.029	-1.94	-4	-8	-7	0.0802	-5	-4.4	-3.1	-2.5	0.37	-8	0.7	0.8	0.2	5.8	5.5	5.7	0.48	-4	-0.45	-3	-8	-12.4	-8.85	-3.9	-4.35	1	2	3	0.4	-2.8	138	-2	-4	-6	-3	-5.6	-4	-5	-31	11.4	-4.35	0.34
L118G	-3.59	1.147	-3.611	-1.874	-0.918	-3.153	-2.55	-5	-9	-8	0.0782	-4.6	-4.9	-4.6	-2.2	0.14	-6	0.3	0.3	0.2	5.9	4.9	5.7	-0.004	-5	-0.14	-4	-9	-11.5	-10.47	-2.7	-3.46	2	1	7	0.1	-4.4	138	-3	-5	-7	-4	-7.2	-4	-4	-42	11.5	-3.79	0.33
L118H	-0.98	0.393	-2.726	-0.607	-0.314	-2.748	-1.47	-3	-5	-4	-0.0169	-2.2	-2.1	-1.9	-0.1	0.1	-4	-0.6	-0.5	-0.8	5.7	5.8	5.8	0.029	-3	-0.12	-2	-5	0.9	-5.34	-0.4	-2.92	3	1	8	-0.3	-1.9	99	-2	-4	-5	-3	-4.2	-2	-4	-27	9.07	-4.85	0.25
L118I	-0.3	0.169	-0.298	0.24	-0.135	-0.876	0.77	1	8	8	-0.5112	2.4	2.7	2.8	1.2	-0.79	7	-0.4	-0.3	-1	5.6	6.1	6.3	-0.223	2	0.6	2	-1	31.9	6.58	9.7	4.66	5	1	10	0.3	2.8	5	2	2	2	2	2.6	2	1	28	21	-6.67	-0.5
L118K	-1.82	0.128	-2.376	-0.98	-0.103	-2.165	-3.04	-4	-10	-9	0.0543	-4.1	-3.3	-2.4	-2	0.16	-4	0.6	0.8	0.3	5.4	5.8	6	-0.015	-3	-0.34	-3	-7	-12.3	-8.48	-3.9	-4.37	2	2	3	-0.7	-2.1	107	-3	-4	-4	-3	-3.4	-3	-4	-21	12.1	-3.24	0.52
L118M	0.51	-0.108	-0.828	0.151	0.086	-0.748	-1.17	3	5	6	-0.1822	2.9	3.2	2.9	1.5	-0.68	11	-0.3	-0.3	-0.9	5.4	6.2	6.3	-0.253	2	0.38	4	1	21.8	1.62	8.3	3.75	5	1	9	0.2	2.8	15	2	3	3	3	4.4	3	1	24	22.4	-6.24	-0.3
L118F	-1.55	-0.292	-1.582	-0.524	0.234	-1.617	-0.66	0	5	6	-0.545	2.4	2.2	2.1	2.2	-0.78	3	-1.4	-1.2	-1.4	5.8	6.2	6.3	-0.46	1	0.44	2	-2	23.6	1.91	6.8	2.96	4	1	9	-1	2	22	1	1	0	1	1.8	2	1	17	20.6	-6.65	-0.4
L118P	-1.41	0.896	-2.018	-1.194	-0.717	-1.429	-3.77	-3	-12	-9	0.0745	-0.2	-1.3	-2.2	0	-0.08	1	0.4	0.4	0.4	5.6	5.8	5.9	-0.17	-3	-0.2	-3	-6	-9.2	-8.38	-3.8	-4.05	3	1	9	0.6	-2.3	98	-3	-4	-5	-4	-2.8	0	-1	-33	7.28	-3.75	0.01
L118S	-3.7	0.874	-3.676	-1.974	-0.699	-3.348	-4.05	-4	-7	-6	0.0959	-1.5	-2.1	-2.2	-1.2	0.26	-4	0.3	0.4	0	5.2	5.6	5.5	0.39	-3	-0.19	-3	-7	-5.1	-9.58	-2.1	-3.72	2	1	7	-0.1	-2.1	145	-3	-4	-4	-3	-5.2	-2	-2	-22	12.2	-4.12	0.26
L118T	-3.54	0.584	-3.131	-1.336	-0.467	-2.912	-2.76	-3	-6	-4	-0.0316	-0.4	-1	-1.1	-1.9	0	-5	0.3	0.4	-0.3	5.6	5.8	5.9	0.075	-2	-0.04	-2	-6	-5.3	-7.08	0.9	-1.49	2	2	8	-0.1	-1.3	92	-1	-2	-3	-1	-4.6	-1	-1	-13	14.3	-4.28	0.04
L118W	-2.12	-0.864	-2.128	0.16	0.691	-2.11	-1.71	-5	2	3	-0.2639	-3	-1.8	-0.9	-0.3	-0.7	2	-1.1	-1	-1.1	6.3	6.3	6.6	-0.635	-1	0.22	-2	-5	20.1	0.3	2.3	-0.14	4	1	8	0.1	-0.7	61	-2	-2	-4	-2	-1	-2	-2	-15	14.7	-6.4	-0.31
L118Y	-1.75	-0.27	-1.988	-0.699	0.216	-1.778	-1.62	-3	0	2	-0.2614	-1.6	-0.7	-0.1	-1.6	-0.44	-4	-1.1	-0.9	-1.1	5.8	6.1	6	-0.289	-1	0.17	-1	-6	22.3	0.07	3.8	-0.11	3	2	9	-0.7	0	36	0	-2	-2	-1	-2.4	-1	-3	-2	17.9	-5.67	0.08
L118V	-1.78	0.426	-1.528	-0.073	-0.341	-1.429	-1.58	1	5	6	-0.4593	1.9	2	1.9	1.1	-0.8	6	-0.4	-0.4	-1	5.6	6	6.1	-0.454	1	0.49	2	-2	31.1	4.19	8.2	3.28	5	1	10	0.1	1.8	32	1	1	1	1	1.8	2	0	18	18.9	-6.03	-0.48
F119A	-2.82	1.108	-3.147	-2.583	-0.886	-2.619	-3.73	-4	-4	-2	-0.1119	-3.2	-3.1	-2.6	-2.4	-0.33	-1	-0.3	0	-0.2	5.1	5.5	5.8	0.132	-2	-0.25	-4	-7	11.4	-3.42	1.8	-2.29	2	2	7	0.2	-2.3	113	-2	-3	-4	-3	-3.2	-3	-2	-19	11.9	-4.43	0.01
F119R	-1.75	0.173	-2.19	-1.662	-0.138	-2.147	-2.01	-4	-8	-8	-0.0904	-4.9	-4.3	-3.5	-1.5	0.08	-6	-0.5	-0.4	-0.6	5.7	6.1	5.9	-0.018	-3	-0.31	-4	-8	-6.5	-6.69	-2	-3.14	1	2	1	0.5	-3.2	97	-2	-4	-5	-3	-6	-4	-4	-30	10.1	-4.51	0.22
F119N	-3.42	1.223	-2.995	-2.877	-0.979	-2.839	-2.36	-4	-9	-9	0.0018	-3.5	-3.5	-3.2	-1.3	0.29	-3	-0.4	-0.4	-0.6	5.8	6.1	6.1	0.336	-4	-0.33	-4	-8	-9.3	-8.26	-4.4	-4.59	1	2	6	0.4	-3.1	158	-2	-4	-6	-4	-3.8	-3	-4	-29	11.4	-3.89	-0.22
F119D	-3.61	1.225	-3.655	-3.736	-0.98	-3.405	-2.76	-7	-10	-9	0.0827	-5.7	-5.4	-4.7	-1.7	0.48	-6	-0.1	-0.2	-0.3	5.6	5.9	5.6	0.118	-5	-0.4	-6	-13	-11.9	-8.93	-6.3	-5.31	1	2	2	0.1	-4.5	177	-4	-5	-6	-5	-7	-5	-6	-33	9.04	-3.52	0.55
F119C	0.12	0.792	-1.115	-0.377	-0.633	-1.024	-1.33	-6	2	3	-0.3262	-0.1	-0.1	-0.7	1.8	-0.53	-12	-1.4	-1.2	-1.5	5.4	5.8	5.9	-0.095	-2	0.3	-4	-11	39.2	1.34	3.8	0.64	3	1	8	0	-0.8	205	-2	-4	-4	-2	-4.4	0	1	-18	13.5	-4.81	0.49
F119Q	-2.87	0.856	-2.803	-2.042	-0.685	-2.566	-2.58	-6	-10	-10	-0.0171	-4.4	-3.6	-2.8	-2.1	-0.04	-4	-0.4	-0.3	-0.6	5.7	6.1	6.1	0.283	-3	-0.44	-5	-11	-8.7	-7.06	-3.1	-4.86	1	2	6	0.3	-2.6	116	-4	-5	-5	-4	-6.4	-4	-4	-29	11.5	-4.89	0.14
F119E	-3.51	0.807	-3.315	-2.293	-0.646	-3.164	-1.82	-6	-7	-7	0.0885	-6.7	-5.7	-4.3	-2.9	0.34	-10	-0.1	-0.1	-0.4	5.8	5.9	6	0.27	-4	-0.5	-5	-12	-12.5	-8.01	-4.3	-4.31	0	3	2	0.1	-3.9	140	-3	-5	-6	-3	-6.4	-5	-6	-32	9.24	-4.1	0.09
F119G	-3.72	1.487	-3.438	-2.863	-1.19	-3.055	-2.33	-5	-4	-3	0.0789	-5.7	-5.8	-5.4	-1.9	0.11	-8	0.3	0.2	0.1	5.4	6	5.3	0.457	-5	-0.09	-5	-8	-9.4	-7.42	-2.6	-2.9	1	2	6	0.5	-5.2	153	-3	-5	-6	-4	-8.6	-5	-4	-32	9.84	-3.76	-0.15
F119H	-2.73	0.733	-2.462	-1.447	-0.587	-2.438	-1.46	-2	-1	-1	-0.125	0.1	0.3	0	-1.1	-0.19	-1	-0.8	-0.6	-0.9	5.5	6	6.1	-0.141	-1	-0.06	-2	-5	0.4	-4.96	1.1	-0.99	2	2	7	0.5	-0.1	100	-2	-2	-2	-1	-1.7	0	-3	-8	10.7	-3.82	0.79
F119I	-1.85	0.392	-0.984	-0.72	-0.314	-1.165	0.43	0	6	7	-0.3791	0	0.5	0.9	1.3	-0.65	3	-1.4	-1.1	-1.4	6	6.2	6.4	-0.348	0	0.6	1	-2	27.2	2.74	7	2.42	4	1	9	0.2	1	21	0	0	-1	0	0.5	0	-1	8	18.4	-6.11	-0.44
F119L	-1.52	0.355	-1.464	-1.178	-0.284	-1.165	-2.25	0	5	6	-0.545	2.4	2.2	2.1	2.2	-0.78	3	-1.4	-1.2	-1.4	5.8	6.2	6.3	-0.46	1	0.44	2	-2	23.2	1.57	7.6	2.96	4	1	9	1	2	22	1	1	0	1	1.8	2	1	17	20.6	-6.65	-0.4
F119K	-2.1	0.451	-2.187	-1.018	-0.361	-2.111	-1.68	-6	-11	-10	-0.0416	-6.3	-5.1	-3.6	-2.8	0.11	-8	-0.2	-0.1	-0.2	5.5	5.5	5.8	0.259	-4	-0.41	-5	-12	-12.2	-7.53	-5.1	-5.13	0	3	1	0.7	-3.3	102	-3	-5	-5	-4	-5.6	-5	-5	-29	9.68	-2.7	0.57
F119M	0.47	0.345	-0.858	-0.171	-0.276	-0.783	-0.6	-1	2	3	-0.1785	-0.1	0.7	1.3	0.5	-0.89	0	-1.4	-1.2	-1.4	5.8	6.2	6	-0.501	1	0.22	0	-3	18.9	-0.35	4.8	0.69	2	2	8	-0.3	1.6	28	0	0	0	0	-0.6	0	0	2	20.2	-5.58	-0.14
F119P	-1.98	1.235	-2.237	-1.764	-0.988	-1.667	-4.14	-5	-6	-5	-0.0604	-3.2	-3.4	-3.8	-1.8	-0.19	-4	-0.7	-0.6	-0.6	5.5	5.8	5.6	-0.083	-3	-0.12	-5	-9	-8	-6.23	-3.8	-3.57	2	2	8	0	-3.8	114	-3	-5	-6	-4	-5	-3	-4	-39	3.14	-3.46	-0.19
F119S	-3.59	1.208	-3.394	-2.97	-0.966	-3.106	-3.72	-3	-5	-5	0.0398	-1.8	-2.2	-2.6	0	0.1	-4	-0.7	-0.6	-0.8	5.4	5.6	5.5	0.357	-3	-0.01	-3	-6	-4.1	-7.68	-2.2	-3.35	3	1	6	0.5	-2.8	155	-2	-4	-4	-3	-4.8	-2	-1	-19	9.65	-4.01	-0.14
F119T	-3.28	0.866	-2.972	-2.418	-0.693	-2.742	-2.54	-4	-4	-3	-0.112	-2.4	-2.6	-2.2	-2.1	0	-2	-0.8	-0.6	-0.8	5.7	6.1	5.9	0.058	-2	0.02	-3	-8	-5.3	-6.23	-0.1	-2.07	1	2	7	-0.8	-2.2	103	-1	-3	-4	-2	-5	-2	-2	-18	12.8	-3.85	-0.02
F119W	-0.4	-0.114	-0.617	-0.14	0.091	-0.628	-1.22	-1	5	4	-0.3405	-1.6	0.5	3	0	-0.78	9	-1.2	-1.2	-1.4	6.2	6.5	6.3	-0.185	3	0.41	0	-4	18.4	-0.5	4.4	2.45	3	2	9	-0.7	3.6	40	1	1	0	1	3.4	-1	-3	14	19.3	-5.72	-0.13
F119Y	0.01	0.293	-0.974	-0.053	-0.235	-1.071	-1.07	4	3	3	-0.4212	5.6	5.9	5.3	2	-0.49	8	-1.2	-1	-1.3	5.9	6.4	6.1	-0.335	3	0.54	7	2	21	-0.36	7.6	4.24	5	1	10	0.5	5.1	22	3	4	4	4	3.4	5	2	37	22.6	-5.33	-0.07
F119V	-1.92	0.574	-1.901	-1.272	-0.459	-1.667	-1.65	-3	5	7	-0.4001	-0.5	-0.1	0.1	1	-0.67	1	-1.3	-1	-1.4	5.6	6	6.1	-0.288	0	0.47	-1	-7	27.5	1.52	5.8	1.36	4	1	8	0.3	0.1	50	0	-1	-2	-1	-1.3	0	-1	0	17.2	-5.33	-0.27
R120A	-0.96	0.998	-1.566	0.311	-0.799	-1.595	-0.53	-3	1	1	0.1049	-1.7	-1.2	-0.8	-1.6	0.27	0	0.6	0.5	0.3	5.5	5.5	5.5	0.237	-2	-0.07	-2	-6	6.4	-4.35	2.3	-1.67	2	2	5	2.4	-0.6	112	-2	-2	-3	-2	-1.6	-1	-1	-9	16.8	-3.26	0.16
R120N	-0.66	0.95	-1.489	0.092	-0.76	-1.428	-1.13	-1	10	7	-0.015	-0.1	0.4	0.3	-1.5	0.02	1	0.1	-0.3	-0.8	5.5	6.1	6	-0.303	-1	0.12	0	-5	-5.3	-0.16	-0.4	-0.49	2	2	6	2.1	0.3	86	0	-1	-1	-1	-1.5	0	2	4	17.1	-2.67	-0.02
R120D	-0.3	0.911	-1.416	-0.442	-0.729	-0.947	-2.51	-3	13	9	-0.1859	-1.5	-1	-0.5	-2.3	-0.71	-2	-0.2	-0.8	-1.2	5.6	5.6	6	-0.527	-1	-0.01	-1	-9	-9	-1.92	-1.6	-0.6	2	2	9	0.9	-0.3	96	-1	-2	-3	-2	-3.4	-1	1	-18	18.2	-3.92	-0.87
R120C	-0.59	0.665	-1.824	-0.186	-0.532	-1.704	-0.97	-4	-9	-7	0.0544	-0.4	-1.6	-2.2	0.7	0.32	-16	-0.7	-0.6	-0.6	5.9	5.6	6.1	0.174	-4	-0.2	-4	-7	23.8	-9.95	-0.6	-3.62	2	1	4	0.2	-2.2	180	-3	-5	-6	-4	-5.6	-1	-1	-29	14.4	-4.41	-0.12
R120Q	-0.58	0.417	-1.543	-0.72	-0.333	-1.198	-2.12	1	16	12	0.0059	2.5	2.2	1.6	0.3	-0.12	7	0.2	-0.4	-1	6.1	6	6.4	0.222	1	0.57	1	-1	-6.5	-0.76	2.9	1.22	3	1	6	2	1.5	43	1	1	1	1	2.1	2	6	12	19.6	-4.13	-0.11
R120E	-0.38	0.612	-0.985	-0.1	-0.49	-0.719	-1.81	-3	13	10	-0.3511	-0.4	-0.1	0.3	-2	-0.75	3	-0.1	-0.7	-1.4	5.7	5.9	6.1	-0.717	0	0.34	-1	-8	-10	-1.47	1	1.1	2	2	9	0.9	0.4	54	0	0	-1	0	-0.2	0	2	3	18.7	-4.05	-0.87
R120G	-1.17	1.307	-2.267	-0.767	-1.046	-1.983	-1.49	-4	0	0	-0.0251	-0.1	-0.7	-1	0.8	0.14	-2	0.7	0.4	0.3	6.7	6.3	6.7	-0.037	-3	-0.11	-3	-8	-8.3	-2.26	-1.9	-2.07	3	1	5	0.8	-1	125	-2	-3	-4	-3	-2.8	0	0	-18	16.1	-2.71	-0.1
R120H	-1.09	0.271	-1.986	-0.453	-0.216	-1.851	-0.81	1	4	2	-0.0184	1.8	1.5	1	3.6	0.04	2	0	-0.4	-0.9	5.7	5.9	5.5	0.111	0	0.13	2	-1	-1.1	-2.33	1.8	-0.2	4	1	5	0.1	0.6	29	0	0	0	0	0.1	2	5	3	13.7	-3.24	0.35
R120I	-0.43	0.367	0.067	-0.297	-0.294	-0.482	1.25	-2	-11	-10	-0.0266	-3.8	-3.2	-2.6	-1.2	0.18	-7	-0.4	-0.2	-0.6	5.9	6.1	6.2	-0.014	-3	-0.29	-2	-5	12.3	-8.02	0.5	-3.98	2	2	3	0.2	-2.4	97	-3	-4	-5	-4	-5.4	-3	-3	-28	14.3	-4.29	0.37
R120L	-0.55	0.347	-0.058	-0.493	-0.278	-0.482	0.82	-4	-8	-7	-0.0651	-3.2	-2.9	-2.4	-0.4	0.09	-4	-0.4	-0.4	-0.6	5.8	6.1	6	0.374	-3	-0.2	-3	-8	10.4	-7.13	1.8	-2.76	2	1	3	0.5	-2.2	102	-2	-3	-4	-3	-3.7	-3	-3	-20	12.2	-5.01	0.21
R120K	-1.76	0.242	-1.436	-0.75	-0.193	-1.32	-1.42	2	21	14	0.0839	4.3	3.9	2.9	-0.2	0.5	7	1	0.2	-0.4	6.5	6.3	5.3	0.734	2	0.47	3	1	-7.9	0.93	3.6	3.65	5	1	10	3.4	2.7	26	3	3	3	3	3.2	4	9	31	21.9	-2.11	0.15
R120M	-0.98	0.425	-1.065	-0.725	-0.34	-1.005	-0.33	-1	-1	-2	-0.0163	-3	-2.1	-1.8	-0.4	0.17	-8	-0.3	-0.4	-0.6	5.8	6.3	6.1	0.509	-2	-0.17	0	-3	9.6	-5.59	1.7	-2.34	2	1	3	0.1	-1.7	91	-1	-2	-3	-2	-4.2	-2	0	-10	15.5	-4.13	0.3
R120F	-0.74	-0.09	-0.575	-0.398	0.072	-0.756	0.49	-4	-8	-8	-0.0904	-4.9	-4.3	-3.5	-1.5	0.08	-6	-0.5	-0.4	-0.6	5.7	6.1	5.9	-0.018	-3	-0.31	-4	-8	9.8	-6.89	0.4	-2.93	1	2	1	-0.5	-3.2	97	-2	-4	-5	-3	-6	-4	-4	-30	10.1	-4.51	0.22
R120P	-0.39	1.225	-1.697	-0.001	-0.98	-0.839	-3.31	-1	2	1	-0.0614	-1.3	-1.2	-1	0.3	-0.02	-3	-0.1	-0.4	-0.5	5.7	6.1	5.3	-0.176	-2	-0.17	0	-3	-8.8	-2.89	-2.1	-1.78	3	1	3	0.5	-0.9	103	-2	-3	-3	-3	-3.6	-1	-3	-18	15.7	-2.43	-0.17
R120S	-1.32	0.866	-2.758	-1.537	-0.693	-2.205	-2.92	-1	6	4	0.0442	-0.9	-0.5	-0.2	0.3	0.12	2	-0.2	-0.4	-0.8	5.6	5.4	5.7	-0.263	-1	-0.16	0	-2	-2.1	-1.52	0.2	-0.86	3	1	6	2.2	-0.2	110	-1	-1	-2	-1	-0.6	-1	-1	-11	17.5	-2.78	0.08
R120T	-0.83	0.579	-1.905	-0.271	-0.463	-1.749	-1.44	-2	5	2	-0.021	-1.3	-0.7	-0.3	-0.6	0	0	-0.1	-0.3	-0.9	5.9	6	6	0.25	-1	-0.32	-1	-5	-5.5	-2.29	0.7	-1.15	3	1	5	1.3	-0.2	71	-1	-2	-2	-1	-1.4	-1	-1	-8	20.6	-2.43	0.38
R120W	-0.52	-0.586	-0.308	0.074	0.469	-0.34	0.38	1	-3	-4	-0.207	2	-1.1	-1.6	1.8	-0.41	-6	-0.5	-0.6	-0.7	6	5.9	6.3	-0.244	-2	-0.03	2	-1	8.6	-6.2	-0.5	-2.34	2	1	0	0.2	-1.6	101	-2	-4	-5	-3	-3.8	0	5	-29	9.94	-4.54	0.04
R120Y	-0.35	0.101	-0.237	-0.111	-0.081	-0.155	-0.06	-6	-1	-3	-0.1369	-2.6	-2.7	-2	-1.9	-0.37	-1	-0.3	-0.5	-1	6	6.3	6.5	0.044	-2	-0.03	-4	-9	10.8	-6.44	1.7	-1.64	1	2	2	0.2	-1.8	77	-1	-3	-4	-1	-2.1	-2	-1	-15	13.8	-4.32	-0.07
R120V	-0.49	0.61	-0.308	0.083	-0.488	-0.839	1.08	-3	-11	-10	0.0475	-3.7	-2.9	-2.2	-2.1	0.17	-4	-0.3	-0.3	-0.6	5.6	6	6	-0.011	-3	-0.29	-2	-7	14.6	-7.3	1	-3.36	2	2	3	0.7	-2	96	-2	-4	-4	-3	-4.9	-3	-2	-32	14.4	-3.7	0.35
D121A	0.04	0.236	-0.538	0.004	-0.189	-0.704	-0.36	0	0	0	0.1018	-0.6	-0.2	-0.3	1	0.3	0	1	0.6	0.1	4.9	5	5	0.14	-2	-0.08	0	-3	4.1	-5.3	0.7	-2.11	4	1	5	1	-0.3	126	-2	-3	-3	-2	-1.6	0	0	-20	18.2	-2.74	0.02
D121R	-0.75	-0.048	-1.155	0.395	0.038	-1.258	-1.36	-3	13	9	-0.1859	-1.5	-1	-0.5	-2.3	-0.71	-2	-0.2	-0.8	-1.2	5.6	5.6	6	-0.527	-1	-0.01	-1	-9	-7.2	-1.93	-0.4	-0.33	2	2	9	-0.9	-0.3	96	-1	-2	-3	-2	-3.4	-1	1	-18	18.2	-3.92	-0.87
D121N	-0.83	0.103	-0.949	0.081	-0.083	-1.277	0.02	2	16	12	0.0192	2.5	2.4	2.2	1.7	-0.12	5	0.8	0.2	-0.6	5.3	5.2	5	-0.534	1	0.56	2	2	-2.7	3.82	2.2	3.25	5	1	6	1.3	2.2	23	2	2	2	2	2.6	2	6	18	21.4	-2.5	-0.51
D121C	-0.86	-0.267	-0.484	-0.134	0.213	-0.687	-0.12	-7	-8	-8	0.1169	-3.7	-3.7	-3.2	-1.6	0.38	-13	0.6	0.3	0.2	5.2	5.4	5.1	-0.137	-4	-0.24	-5	-12	22.2	-10.18	-2.3	-4.24	1	2	5	-0.2	-3.2	154	-3	-5	-7	-4	-9.7	-3	-3	-30	14	-3.56	0.06
D121Q	-0.64	-0.08	-0.994	0.302	0.064	-1.048	-1.26	1	16	13	-0.0728	0.6	0.6	0.8	0.3	0.12	1	1.2	0.6	-0.3	5.3	5.5	5.5	-0.128	0	0.19	2	-2	-6.5	0.63	1.5	0.92	4	2	6	-1.2	0.9	61	0	0	-1	0	-1.1	1	2	2	22.2	-3.15	0.21
D121E	-0.24	-0.221	-0.642	0.25	0.176	-0.885	-0.53	3	15	10	0.1581	4.4	3.9	2.9	3.8	0.4	5	2.1	1.1	0.1	5.5	5.9	5	-0.178	1	0.37	3	3	-6	3.96	2.7	3.93	5	1	10	-2.7	2.7	45	2	2	2	2	2.4	4	8	20	22.8	-2.35	0.17
D121G	-0.48	0.284	-0.932	0.254	-0.227	-1.011	-0.55	0	7	8	0.1115	0.8	0.7	0.2	1.1	0.17	2	0.5	0.5	0.2	4.5	4.7	6.1	-0.336	-1	0.11	1	-3	-7.1	0.39	-0.4	0.59	4	1	6	-1	0.1	94	-1	-2	-3	-1	-2.1	1	3	-10	18.7	-1.84	0.11
D121H	-1.29	-0.372	-1.276	1.342	0.297	-1.402	-0.55	0	8	4	-0.0749	0.1	0.3	0.4	1.7	-0.22	1	-0.3	-0.6	-1	5.2	5.8	5.5	-0.27	-1	0.22	1	-3	-2.7	-2.59	0.2	-0.65	3	1	5	-0.2	0.4	81	0	-2	-2	-1	-0.7	0	3	-7	17.2	-2.93	0
D121I	0.36	-0.47	0.482	2.228	0.376	0.105	0.23	-3	-14	-12	0.1892	-4.2	-4	-3.9	-2.1	0.54	-9	0.9	0.9	0.4	5.7	5.6	6	0.229	-6	-0.54	-2	-6	5.3	-13.72	-1.6	-4.98	1	2	3	0	-3.8	168	-4	-5	-7	-4	-4.8	-3	-3	-34	13.7	-3.46	0.54
D121L	0.21	-0.159	0.403	1.004	0.127	0.105	-0.09	-5	-11	-10	0.2673	-5.3	-4.9	-4.2	-2.4	0.62	-10	1	0.8	0.5	5.5	5.6	5.6	0.316	-5	-0.55	-4	-11	4.8	-11.35	-1.3	-4.75	1	2	3	-0.8	-4	172	-3	-5	-7	-4	-8	-4	-5	-43	12.5	-4.16	0.41
D121K	-0.35	0	-1.066	0.231	0	-1.182	-1.08	-1	16	11	-0.1154	-0.2	0.2	0.4	0.3	-0.69	0	0.9	0.1	-0.8	5.3	5.6	5.8	-0.759	0	0.18	0	-4	-10.6	-0.39	-0.1	1.13	3	2	9	-0.7	0.5	101	0	-1	-2	-1	-1.5	0	3	-4	18.2	-2.47	-0.87
D121M	0.64	-0.292	0.534	0.706	0.233	0.586	-0.86	-4	-7	-6	-0.0197	-4.3	-3.9	-3.2	-2.5	0.62	-7	1.1	0.9	0.4	6.1	5.9	5.5	0.097	-4	-0.25	-3	-9	4.4	-9.45	-1.7	-4.55	0	3	4	0.1	-3	160	-3	-5	-6	-4	-5.9	-3	-3	-30	15.5	-3.69	0.09
D121F	-0.92	-0.503	-1.22	1.161	0.403	-1.156	-0.7	-7	-10	-9	0.0827	-5.7	-5.4	-4.7	-1.7	0.48	-6	-0.1	-0.2	-0.3	5.6	5.9	5.6	0.118	-5	-0.4	-6	-13	5.7	-9.67	-3	-5.14	1	2	2	-0.1	-4.5	177	-4	-5	-6	-5	-7	-5	-6	-33	9.04	-3.52	0.55
D121P	-0.37	-0.059	-0.322	0.627	0.047	-0.142	-1.82	-2	11	7	0.2386	-2.8	-1.8	-1	-2.2	0.25	2	1	0.8	0.5	5.2	5.2	5.4	0.175	-1	0.09	-1	-7	-8.2	-0.94	-0.4	1.12	2	2	4	-0.6	-0.7	108	-1	-2	-3	-1	-1	-2	-2	-7	19.4	-1.24	0.36
D121S	-1.17	0.013	-1.778	-0.231	-0.011	-1.738	-1.34	0	8	6	0.0424	-0.4	0.1	0.4	-2.1	0.01	0	0.7	0.2	-0.5	5.2	4.7	5.4	-0.565	0	0.22	0	-3	-0.1	1.79	0.9	0.9	3	2	7	-0.3	0.5	65	0	0	-1	0	-0.2	0	0	4	19.1	-2.34	-0.13
D121T	-0.62	-0.076	-1.117	-0.494	0.061	-1.462	0.1	-1	4	3	0.1043	-1.2	-0.7	-0.2	-2.1	0	0	0.9	0.3	-0.4	5.5	5.3	5.2	-0.433	-1	0.23	0	-4	-4.9	-0.32	0.2	-0.56	2	2	5	1.2	0	85	-1	-2	-2	-1	-1.8	-1	0	-10	19	-2.41	-0.26
D121W	-0.93	-0.625	-1.426	0.72	0.5	-1.479	-0.93	-8	-5	-4	-0.0124	-6.3	-6.4	-5.5	-2.9	0.06	-7	-0.2	-0.5	-0.5	6.6	6	6.3	1.287	-4	-0.41	-7	-13	4.6	-8.82	-3.4	-4.19	0	3	1	-0.2	-5.2	181	-4	-6	-8	-5	-6	-5	-4	-40	9.08	-3.81	0.11
D121Y	-0.93	-0.483	-1.099	0.883	0.387	-1.076	-0.72	-5	-4	-5	-0.1165	-2.3	-3	-2.8	2.3	-0.07	-6	-0.2	-0.5	-0.7	5.7	6.2	6.2	0.694	-3	-0.34	-4	-10	8	-7.82	-1.4	-3.58	2	1	3	-0.1	-2.8	160	-2	-5	-6	-3	-3.8	-2	-2	-20	14.9	-3.63	-0.04
D121V	-0.29	-0.013	0.429	-0.29	0.01	-0.142	1.09	-3	-13	-12	0.2728	-3.3	-3	-2.9	1	0.66	-10	1	0.8	0.4	5.5	5.6	5.6	0.442	-5	-0.48	-2	-7	8.1	-12.42	-1.8	-4.97	3	1	4	0.1	-2.9	152	-3	-5	-6	-4	-5.2	-2	-3	-31	15.1	-3.28	0.11
A122R	-0.84	0.168	-0.537	-0.421	-0.134	-0.773	-0.22	-3	1	1	0.1049	-1.7	-1.2	-0.8	-1.6	0.27	0	0.6	0.5	0.3	5.5	5.5	5.5	0.237	-2	-0.07	-2	-6	-4.9	-5.1	-0.2	-2.01	2	2	5	-2.4	-0.6	112	-2	-2	-3	-2	-1.6	-1	-1	-9	16.8	-3.26	0.16
A122N	-0.37	0.033	-0.737	0.02	-0.026	-0.946	-0.43	0	1	0	0.1049	0	0	-0.2	-1.7	0.24	0	0.7	0.4	0.1	5	5.2	4.9	0.159	-2	-0.14	0	-3	-8.1	-7	-1.2	-2.01	3	2	9	0.5	-0.3	111	-1	-2	-3	-1	-1.4	0	-1	-19	17.1	-2.06	0.31
A122D	-1.3	0.014	-1.31	-0.068	-0.011	-1.535	-0.43	0	0	0	0.1018	-0.6	-0.2	-0.3	1	0.3	0	1	0.6	0.1	4.9	5	5	0.14	-2	-0.08	0	-3	-10.7	-7.73	-2.8	-2.43	4	1	5	-1	-0.3	126	-2	-3	-3	-2	-1.6	0	0	-20	18.2	-2.74	0.02
A122C	-0.08	-0.485	-0.649	0.888	0.388	-0.823	-0.16	-3	5	2	-0.1085	-1.7	-1.2	0.3	-1.9	-0.26	-5	-0.3	-0.2	-0.5	5	5.3	5.1	0.159	0	0.04	-2	-6	38.6	0.83	3.8	0.01	2	2	9	-0.4	0.5	195	-1	-1	-1	-1	-3.4	-1	0	6	21.5	-3.99	0
A122Q	-0.76	-0.251	-1.155	0.37	0.201	-1.222	-1.22	-1	0	1	-0.0457	-1.7	-0.9	-0.3	-2.1	0.21	1	0.6	0.4	0.2	5	5.4	5.3	-0.008	-1	-0.01	0	-3	-7.4	-5.75	0.6	-1.75	3	2	9	-0.1	-0.2	91	-1	-1	-2	-1	-0.6	-1	-2	-3	17.2	-3.65	0.08
A122E	-1.14	-0.149	-1.453	0.01	0.119	-1.627	-0.62	0	2	1	0.1346	-0.7	-0.3	-0.1	1.3	0.43	0	1	0.8	0.4	5.2	5	4.8	0.182	-1	0.08	0	-2	-10.7	-6.26	-1	-1.66	4	1	5	-5.7	0	107	-1	-1	-2	-1	-0.7	-1	0	-10	18.1	-2.69	0.2
A122G	-0.99	0.423	-1.001	-0.865	-0.338	-1.095	-0.64	1	5	1	0.1844	0.8	0.8	0.6	1.2	-0.03	1	0.1	0.4	0.3	4.6	4.7	4.5	0.282	-1	0.11	1	-1	-6	-4	0.9	-0.02	5	1	9	1.8	0.5	60	0	0	0	0	-0.5	1	1	4	19.9	-2.24	0.08
A122H	-0.91	-0.399	-1.019	0.847	0.319	-1.256	0.17	-3	-2	-2	0.0266	-2.1	-1.6	-1	-2.1	0.21	-2	0.4	0.5	0	5.2	5.2	5.3	-0.079	-2	-0.11	-1	-6	0.2	-5.12	0.2	-2.48	2	2	10	-0.2	-0.8	86	-2	-2	-3	-2	-3.1	-2	-3	-19	11.5	-3.29	0.01
A122I	-0.55	-0.463	-0.25	0.609	0.37	-0.575	0.14	-1	-6	-3	-0.0737	0.1	-0.4	-0.8	-1.8	-0.35	0	-0.4	-0.1	-0.4	5.2	5.5	5.5	-0.535	-2	-0.1	-1	-4	23	-1.42	5.1	-0.08	2	2	8	-0.8	-0.8	94	-1	-2	-3	-1	-2.2	0	0	-5	17.2	-4.45	-0.08
A122L	-0.33	-0.532	-0.188	1.3	0.426	-0.575	0.41	-3	-2	0	-0.1711	-1.3	-1.7	-1.4	-2.3	-0.37	-2	-0.4	-0.2	-0.4	5.2	5.5	5.4	-0.245	-2	0.2	-2	-5	20.9	-0.71	4.5	-0.7	2	2	8	0.5	-1.2	96	-1	-2	-3	-2	-3.3	-1	-2	-7	13.6	-5.02	-0.09
A122K	-0.98	-1.161	-1.09	1.172	0.929	-1.301	-0.65	-2	1	1	0.0691	-1.9	-1	-0.4	-1.9	0.2	0	1	0.8	0.4	5.2	5.2	5.4	0.063	-2	-0.07	-1	-6	-10.9	-6.17	-1.4	-1.99	3	2	5	-1.8	-0.4	106	-1	-1	-1	-1	-0.9	-1	-2	-10	17.1	-1.91	0.06
A122M	-0.78	-0.5	-0.207	0.611	0.4	-0.29	-0.28	-2	2	1	-0.0847	-0.2	-0.8	-0.8	-2	-0.23	-2	-0.2	0	-0.3	5	5.3	5.3	-0.364	-1	0.15	-1	-4	17.8	-1.44	3.9	-0.84	2	2	9	0.2	-0.7	84	-1	-1	-2	-1	-1.5	-1	-1	-9	16.2	-4.42	-0.27
A122F	-1	-0.643	-1.108	1.132	0.514	-1.254	0.08	-4	-4	-2	-0.1119	-3.2	-3.1	-2.6	-2.4	-0.33	-1	-0.3	0	-0.2	5.1	5.5	5.8	0.132	-2	-0.25	-4	-7	18.9	-1.9	1.9	-2.14	2	2	7	-0.2	-2.3	113	-2	-3	-4	-3	-3.2	-3	-2	-19	11.9	-4.43	0.01
A122P	-0.37	0.019	-0.688	-0.131	-0.015	-0.648	-1.36	1	2	-1	0.1462	1.1	0.8	0.4	0.8	0.07	-1	0.4	0.5	0.4	5.2	5.3	4.9	0.022	-1	-0.07	1	-1	-9.3	-7.45	-0.9	-1.29	5	1	9	-2	0.3	27	-1	-1	-1	-1	-1	1	0	-5	17.7	-1.78	0.19
A122S	-0.3	0.06	-1.148	-0.139	-0.048	-1.164	-1.5	1	1	0	0.0464	1.4	1.3	1.1	0.1	0.15	0	0.3	0.3	-0.2	4.7	4.7	4.9	0.115	0	0.14	1	0	-1.6	-5.11	1.8	0.01	5	1	9	-0.4	1.1	99	1	2	2	1	0	1	2	12	20.4	-2.49	0.08
A122T	-0.76	-0.393	-1.015	0.635	0.315	-1.185	-0.72	1	-2	-2	0.031	1.7	1.4	0.7	0.9	0	-3	0.2	0.2	-0.1	5.2	5.1	4.9	0.002	-1	0.11	1	0	-5.2	-6.13	1.6	-0.96	5	1	10	0.9	0.6	58	0	0	0	0	-0.8	2	1	0	18.1	-2.38	0.14
A122W	-1.27	-0.61	-1.349	1.263	0.488	-1.526	-0.31	-7	-2	-1	-0.088	-4.3	-5.5	-4.1	-2.2	-0.4	-11	0.1	0.3	0.2	5.8	5.9	5.8	0.117	-3	-0.25	-6	-12	17.6	-1.22	0.5	-2.08	2	2	5	-0.4	-3.6	148	-2	-4	-5	-3	-5.8	-4	-4	-29	10.1	-4.66	-0.38
A122Y	-1.03	-0.586	-1.148	1.175	0.469	-1.179	-0.35	-4	-2	-1	-0.1408	-4	-3.5	-2.6	-2.4	-0.15	-3	0	0.2	-0.1	5.5	5.6	5.7	-0.03	-2	-0.36	-3	-7	18.9	-2.38	1.8	-2.19	2	2	7	-0.4	-2.2	112	-2	-3	-4	-2	-4	-3	-3	-19	15.3	-3.96	0
A122V	-1.06	-0.42	-0.344	0.566	0.336	-0.648	0.07	0	-5	-4	-0.1431	0.7	0.4	0.1	1	-0.38	0	-0.5	-0.2	-0.4	4.9	5.4	5.2	-0.359	-1	0.06	0	-2	23.7	-2.26	5.5	0.48	5	1	8	-3.9	0.1	64	0	0	-1	0	-0.5	1	0	6	16.7	-3.86	-0.11
G123A	-0.29	-0.024	0.079	-0.119	0.019	-0.206	0.25	1	5	1	0.1844	0.8	0.8	0.6	1.2	-0.03	1	0.1	0.4	0.3	4.6	4.7	4.5	0.282	-1	0.11	1	-1	7.3	-2.72	2	-0.26	5	1	9	-1.8	0.5	60	0	0	0	0	-0.5	1	1	4	19.9	-2.24	0.08
G123R	-0.09	-0.087	-0.158	0.22	0.069	-0.219	-0.23	-4	0	0	-0.0251	-0.1	-0.7	-1	0.8	0.14	-2	0.7	0.4	0.3	6.7	6.3	6.7	-0.037	-3	-0.11	-3	-8	-8.2	-3.58	-2.2	-1.56	3	1	5	-0.8	-1	125	-2	-3	-4	-3	-2.8	0	0	-18	16.1	-2.71	-0.1
G123N	-0.2	-0.061	-0.167	-0.169	0.049	-0.324	0.02	0	8	7	0.1196	-0.1	0.4	0.4	-2.6	0.1	1	0.3	0.2	0.1	5.1	5.6	5.3	-0.097	-1	0.22	0	-2	-6.9	-1.07	-0.1	1.55	3	2	10	0.4	0.4	80	0	-1	-1	0	-1.4	0	-2	7	18.1	-1.63	-0.09
G123D	-0.73	-0.03	-0.583	-0.087	0.024	-0.881	0.19	0	7	8	0.1115	0.8	0.7	0.2	1.1	0.17	2	0.5	0.5	0.2	4.5	4.7	6.1	-0.336	-1	0.11	1	-3	-8.4	-0.67	-1.3	1.48	4	1	6	1	0.1	94	-1	-2	-3	-1	-2.1	1	3	-10	18.7	-1.84	0.11
G123C	-0.58	-0.07	-0.671	0.012	0.056	-0.686	-0.42	-5	1	0	-0.0982	-1.3	-1.7	-2	1	-0.09	-15	-0.4	-0.3	-0.2	5.5	5.3	5.2	-0.187	-3	0.25	-3	-8	30.7	-2.34	-1	-2.34	3	1	8	0.3	-2	159	-3	-4	-6	-3	-8.2	-1	-1	-29	15	-3.43	-0.26
G123Q	0.05	-0.025	-0.627	0.089	0.02	-0.673	-0.85	-3	0	0	0.171	-1.6	-1.4	-1.1	-2.1	0.2	-3	0.6	0.5	0.2	5.1	5.9	7.2	-0.072	-2	-0.13	-1	-6	-9	-2.6	-1.3	-1.25	2	2	10	0.5	-1	87	-2	-3	-4	-2	-2.8	-1	-1	-20	16.3	-3.02	-0.11
G123E	-0.75	-0.071	-0.778	0.393	0.057	-1.061	0.17	-1	1	0	0.2311	0.5	0.5	-0.5	1.4	0.48	0	1	0.9	0.4	4.5	5.6	5.3	-0.041	-2	-0.23	0	-3	-10.8	-1.59	-3	-1.17	4	1	6	0	-0.8	98	-2	-3	-4	-3	-2.5	0	3	-23	19.3	-1.58	0.5
G123H	-0.15	-0.192	-0.404	-0.01	0.154	-0.442	0	-4	6	5	0.0979	-2.1	-2	-1.6	-2.2	0.23	-2	0.5	0.4	0.3	4.5	5.4	5.3	0.127	-2	0.18	-2	-8	-2.9	-3.42	-0.9	-1.15	1	2	9	0.2	-1.4	98	-2	-3	-4	-2	-3.2	-2	-3	-18	12.2	-2.47	0.01
G123I	-0.97	-0.027	-0.203	0.101	0.021	-0.428	0.05	-4	-10	-8	0.1174	-3.4	-3.8	-4.3	-2.5	0.21	-3	0.2	0.3	0.1	5.5	5.1	5.2	0.127	-6	-0.22	-3	-9	7.8	-11.8	-1.2	-4.03	2	2	7	0	-4.5	135	-4	-6	-7	-4	-5.5	-3	-2	-41	14.7	-3.5	0.05
G123L	-1	-0.172	-0.191	0.064	0.137	-0.428	0.1	-5	-9	-8	0.0782	-4.6	-4.9	-4.6	-2.2	0.14	-6	0.3	0.3	0.2	5.9	4.9	5.7	-0.004	-5	-0.14	-4	-9	6	-10.82	-1.4	-4.21	2	1	7	-0.1	-4.4	138	-3	-5	-7	-4	-7.2	-4	-4	-42	11.5	-3.79	0.33
G123K	-0.22	-0.078	-0.503	0.674	0.062	-0.743	0	-3	-1	0	0.1963	-1.4	-1	-1.1	-2.2	0.12	0	1	0.7	0.4	5.9	4.7	4.9	0.065	-2	-0.23	-2	-6	-11.6	-2.1	-2.2	-0.44	2	2	5	-0.5	-1.1	127	-2	-2	-3	-2	-3.5	-1	-1	-18	15.6	-1.32	-0.17
G123M	-0.67	-0.048	-0.301	-0.006	0.038	-0.354	-0.03	-4	-3	-5	-0.0573	-3.7	-3.8	-3.5	-2.3	0.08	-7	0.2	0.2	0.2	4.7	5.8	5.3	0.084	-4	-0.01	-3	-7	7.1	-7.33	-0.9	-3.19	1	2	8	0.4	-3.5	127	-2	-4	-5	-3	-5.2	-3	-3	-30	15	-3.02	0.31
G123F	-0.69	-0.026	-1.056	-0.352	0.021	-1.085	-0.02	-5	-4	-3	0.0789	-5.7	-5.8	-5.4	-1.9	0.11	-8	0.3	0.2	0.1	5.4	6	5.3	0.457	-5	-0.09	-5	-8	8.8	-7.17	-1.9	-3.47	1	2	6	-0.5	-5.2	153	-3	-5	-6	-4	-8.6	-5	-4	-32	9.84	-3.76	-0.15
G123P	0.05	-0.135	-0.256	-0.08	0.108	-0.324	-0.64	-2	13	10	0.2131	-1.7	-1.8	-1.7	-1.8	-0.01	0	0.4	0.5	0.4	5.6	4	4.4	0.127	-2	0.25	-1	-5	-7.1	-0.52	-1.5	0.51	3	2	8	-0.2	-1.6	42	-2	-3	-5	-2	-2.5	-1	-2	-18	17	-1.01	0.13
G123S	-0.14	-0.053	-0.32	0.061	0.043	-0.385	-0.84	1	8	6	0.1075	0.8	0.6	0.4	-0.6	0.1	0	0.1	0.1	0	4.5	4.4	5.1	-0.1	-1	0.29	1	-1	-1.5	-0.24	0.6	1.17	5	1	10	0.1	0.4	56	0	0	-1	0	-1.3	1	1	2	20.2	-1.68	0.08
G123T	0.15	-0.05	-0.325	0.074	0.04	-0.513	-0.18	-1	1	1	0.1763	-0.5	-0.7	-1	-2.1	0	-4	0.2	0.2	0	5.9	5.5	5	-0.106	-2	-0.02	0	-5	-7.3	-3.37	-0.9	-1.03	2	2	9	-0.1	-1.1	59	-2	-2	-3	-2	-3.8	-1	0	-17	18.2	-1.81	-0.11
G123W	-0.58	-0.189	-1.072	-0.109	0.151	-1.227	0.04	-8	-1	-1	-0.1567	-1.7	-4.5	-4.1	1.4	-0.24	-10	0.3	0.2	0.1	5.8	5.2	4.5	0.036	-4	-0.08	-7	-13	8.4	-5.61	-1.7	-1.86	3	1	5	-0.1	-4	184	-2	-4	-6	-3	-6.3	-2	-2	-19	7.2	-3.77	-0.31
G123Y	-0.65	-0.027	-0.948	-0.214	0.021	-0.88	-0.34	-6	-2	-1	-0.0176	-4.9	-4.8	-4.3	-1.8	-0.04	-10	0.4	0.2	0	4.3	4.8	6.2	0.121	-4	-0.24	-5	-12	9.8	-6.74	-1.3	-2.9	2	2	6	0.3	-4	147	-3	-5	-6	-3	-5.4	-4	-5	-29	13.7	-3.34	-0.21
G123V	-1.31	-0.102	-0.069	0.194	0.081	-0.324	0.15	-2	-8	-7	0.1859	-2.3	-2.5	-3.1	1.1	0.04	-5	0.1	0.3	0.1	5.2	4.6	4.9	0.141	-5	-0.12	-1	-5	11.1	-10.01	-1.3	-3.91	4	1	8	0.4	-3.3	109	-3	-5	-6	-4	-5.6	-2	-1	-30	14.5	-2.77	0.17
T124A	-0.46	0.449	-0.427	-0.25	-0.359	-0.528	-0.1	1	-2	-2	0.031	1.7	1.4	0.7	0.9	0	-3	0.2	0.2	-0.1	5.2	5.1	4.9	0.002	-1	0.11	1	0	6.7	-4.77	2.9	-1.04	5	1	10	-0.9	0.6	58	0	0	0	0	-0.8	2	1	0	18.1	-2.38	0.14
T124R	-0.51	-1.099	-0.346	1.077	0.879	-0.433	-0.27	-2	5	2	-0.021	-1.3	-0.7	-0.3	-0.6	0	0	-0.1	-0.3	-0.9	5.9	6	6	0.25	-1	-0.32	-1	-5	-5.4	-2.16	0.1	-0.99	3	1	5	-1.3	-0.2	71	-1	-2	-2	-1	-1.4	-1	-1	-8	20.6	-2.43	0.38
T124N	-0.83	-0.252	-0.55	0.541	0.201	-0.636	-0.31	0	4	2	0.0155	0.5	0.5	0.4	0.9	0	2	0.5	0.4	-0.4	5.3	5.5	5.2	-0.018	-1	0.13	0	-1	-5.2	-0.75	-0.1	-0.21	4	1	9	1.5	0.5	65	0	0	0	0	0.1	1	1	0	20.2	-2.05	-0.3
T124D	-0.97	-0.163	-0.547	0.309	0.131	-0.758	-0.03	-1	4	3	0.1043	-1.2	-0.7	-0.2	-2.1	0	0	0.9	0.3	-0.4	5.5	5.3	5.2	-0.433	-1	0.23	0	-4	-7	-0.62	-1.4	-0.43	2	2	5	-1.2	0	85	-1	-2	-2	-1	-1.8	-1	0	-10	19	-2.41	-0.26
T124C	-0.32	-0.143	0.026	0.754	0.114	-0.124	0.19	-3	-5	-3	-0.0013	-1.5	-1.1	-0.6	-1.9	0	-19	-0.1	0	-0.4	5.6	5.5	6	0.021	-1	0.14	-2	-7	27.1	-7.27	2.1	-0.96	2	2	9	0.9	-0.5	149	-1	-1	-2	-1	-6	-1	0	-7	16.2	-2.92	0.46
T124Q	-1.01	-0.719	-0.885	0.503	0.575	-0.868	-0.77	-2	6	2	-0.0243	-1.7	-0.7	-0.1	-1.7	0	2	0.6	0.4	-0.4	5.6	5.3	6.3	0.06	-1	-0.15	-1	-5	-7.3	-2.26	0	-1.67	3	2	9	-0.7	0	42	-1	-1	-1	-1	-0.4	-1	-2	-7	17.4	-3.44	-0.32
T124E	-0.66	-0.575	-0.533	0.977	0.46	-0.787	0.14	-2	3	1	0.0675	-1.6	-0.9	-0.2	-2.1	0	3	1	0.5	-0.4	5.4	5.2	5.3	-0.006	-1	-0.27	0	-5	-10.1	-2.25	-1.1	-1.06	3	2	5	-2.2	-0.1	65	-1	-1	-2	-1	-0.5	-1	-1	-6	18.8	-2.34	-0.07
T124G	-0.16	0.452	-0.773	-0.061	-0.362	-0.759	-0.43	-1	1	1	0.1763	-0.5	-0.7	-1	-2.1	0	-4	0.2	0.2	0	5.9	5.5	5	-0.106	-2	-0.02	0	-5	-8	-2.58	-1	-1.15	2	2	9	0.1	-1.1	59	-2	-2	-3	-2	-3.8	-1	0	-17	18.2	-1.81	-0.11
T124H	-1.22	-1.14	-1.04	1.192	0.912	-1.157	0.33	-3	4	3	0.0681	-1.7	-1.1	-0.5	-1.8	0	0	-0.6	-0.5	-0.9	5.5	5.6	5.9	0.061	-1	0.08	-1	-6	-1.5	-3.43	-0.3	-2.26	2	2	10	0	-0.3	47	-2	-3	-3	-2	-3	-1	-2	-20	14.8	-2.73	-0.05
T124I	0.03	-0.923	0.272	1.682	0.739	-0.011	0.47	0	-4	-2	-0.07	0.7	0.3	-0.3	0.8	0	-3	0.3	0.4	-0.3	5.6	5.8	6.1	0.167	-2	0	0	-2	13.6	-7.48	3.2	-1.36	3	1	8	-0.8	-0.6	89	-1	-1	-2	-1	-3.2	1	0	-8	17.5	-3.61	0.14
T124L	-0.17	-1.099	0.302	1.668	0.879	-0.011	0.59	-3	-6	-4	-0.0316	-0.4	-1	-1.1	-1.9	0	-5	0.3	0.4	-0.3	5.6	5.8	5.9	0.075	-2	-0.04	-2	-6	10.9	-7.34	2.9	-1.66	2	2	8	0.1	-1.3	92	-1	-2	-3	-1	-4.6	-1	-1	-13	14.3	-4.28	0.04
T124K	-0.64	-1.371	-0.661	1.348	1.097	-0.76	-0.44	-1	7	2	0.0467	-1.1	-0.4	0.1	1	0	1	1.2	0.8	-0.2	5.3	5.7	5.6	-0.17	-1	-0.24	0	-2	-10.1	-1.98	-1.1	-1.06	4	1	5	-1.4	0.1	78	-1	-1	-1	-1	-0.2	-1	-2	-8	17.6	-1.64	-0.29
T124M	0.69	-1.296	0.466	1.931	1.037	0.474	-0.09	-1	-4	-3	0.0018	0.6	0.1	-0.4	0.7	0	-3	0.5	0.3	-0.2	5.5	5.9	5.7	0.087	-1	-0.02	-1	-3	9.3	-6.61	2	-2.03	3	1	9	-0.1	-0.6	81	-1	-1	-1	-1	-3.2	0	0	-7	16.9	-3.33	0.19
T124F	-0.49	-1.472	-0.684	1.125	1.178	-0.728	0.24	-4	-4	-3	-0.112	-2.4	-2.6	-2.2	-2.1	0	-2	-0.8	-0.6	-0.8	5.7	6.1	5.9	0.058	-2	0.02	-3	-8	11	-6.42	1.1	-2.16	1	2	7	0.8	-2.2	103	-1	-3	-4	-2	-5	-2	-2	-18	12.8	-3.85	-0.02
T124P	-0.28	0.041	-0.334	-0.285	-0.033	-0.152	-1.21	-1	5	3	0.1908	0.6	0.4	0.1	1.1	0	-1	0.6	0.5	0.2	5.4	5.5	5.3	0.108	-2	0.2	0	-3	-7.3	-2.08	-0.6	-0.27	4	1	8	-0.5	0.1	38	-1	-2	-3	-1	-2	1	-1	-11	14.9	-1.24	0.11
T124S	-0.48	0.357	-0.783	-0.349	-0.285	-0.744	-0.91	2	5	4	0.0228	1.5	1.5	1.4	1	0	5	0.5	0.2	-0.5	4.8	5.2	5.2	-0.43	1	0.45	1	1	0.8	0.71	2.4	1.33	5	1	9	1.6	1.5	58	2	2	2	2	2	1	2	18	19.5	-2.22	-0.27
T124W	-0.76	-1.546	-0.741	1.405	1.237	-0.75	-0.06	-6	-2	-1	0.0052	-2.6	-4.5	-3.7	-2.2	0	0	-0.8	-0.6	-0.8	6.1	6.5	6.5	0.04	-2	-0.12	-5	-11	9	-6.41	-0.7	-2.63	1	2	5	-0.4	-3.5	128	-3	-4	-5	-3	-9.3	-4	-4	-19	17.2	-3.48	0.18
T124Y	-0.76	-1.184	-0.62	1.697	0.947	-0.507	-0.26	-3	0	0	-0.1445	-3.4	-3	-2.1	-2.1	0	3	-0.6	-0.5	-0.8	5.9	6.1	6.5	0.492	-2	-0.14	-3	-6	12.3	-5.58	0.7	-2.66	2	2	7	0.4	-1.9	92	-1	-2	-3	-2	-2.7	-3	-3	-17	17.7	-3.33	0
T124V	-0.25	-0.601	0.092	0.749	0.481	-0.152	0.34	0	-3	-1	0.0119	0.6	0.4	0.2	-2.2	0	-1	0.3	0.3	-0.3	5.6	5.7	5.8	0.251	-1	0.07	0	-2	16.2	-6.35	3.9	-0.44	3	2	8	-1.5	0	69	0	0	0	0	-1.9	0	0	6	17.9	-2.87	0.27
H125A	0.05	0.535	-0.389	-0.557	-0.428	-0.373	0.1	-3	-2	-2	0.0266	-2.1	-1.6	-1	-2.1	0.21	-2	0.4	0.5	0	5.2	5.2	5.3	-0.079	-2	-0.11	-1	-6	6.8	-4.62	1.4	-2.56	2	2	10	0.2	-0.8	86	-2	-2	-3	-2	-3.1	-2	-3	-19	11.5	-3.29	0.01
H125R	-0.03	-0.594	-0.702	0.919	0.475	-0.744	-0.35	1	4	2	-0.0184	1.8	1.5	1	3.6	0.04	2	0	-0.4	-0.9	5.7	5.9	5.5	0.111	0	0.13	2	-1	-6	-2.7	1.1	0.01	4	1	5	-0.1	0.6	29	0	0	0	0	0.1	2	5	3	13.7	-3.24	0.35
H125N	-0.04	0.475	-0.28	-0.676	-0.38	-0.2	-0.3	2	5	2	0.0386	1.4	1.4	1.2	1.8	0.1	5	-0.2	-0.5	-0.8	5.4	5.5	5.5	-0.141	0	0.32	2	1	-6.1	-1.65	0.8	0.68	4	1	9	0.3	1.2	68	1	1	1	1	1.7	1	3	12	18.9	-3.05	-0.52
H125D	-0.15	0.505	-0.512	-0.555	-0.404	-0.433	-0.71	0	8	4	-0.0749	0.1	0.3	0.4	1.7	-0.22	1	-0.3	-0.6	-1	5.2	5.8	5.5	-0.27	-1	0.22	1	-3	-8	-1.56	-1.4	-0.35	3	1	5	0.2	0.4	81	0	-2	-2	-1	-0.7	0	3	-7	17.2	-2.93	0
H125C	0.85	0.317	0.16	0.232	-0.254	0.309	-0.35	-4	-2	-1	-0.0701	-1.2	-1.5	-1.3	-1.6	-0.19	-18	-1.2	-1.1	-1.3	5.4	5.9	6	-0.187	-3	0.18	-3	-7	30.5	-3.85	0.4	-2.57	2	2	9	-0.1	-1.3	174	-3	-4	-7	-3	-8.2	0	-1	-29	13.5	-4.79	-0.64
H125Q	0.03	-0.036	-0.116	0.096	0.029	-0.017	-0.61	3	6	2	-0.0125	3.2	2.4	1.4	3.6	0.22	2	-0.1	-0.2	-0.9	5.2	6.2	6.8	0.247	0	0.05	3	1	-7.8	-2.73	1.8	0.11	4	1	9	-0.4	1.2	24	1	1	1	1	1.4	2	7	3	21.2	-4.2	-0.31
H125E	-0.19	-0.027	-0.362	0.09	0.022	-0.373	-0.23	-1	4	1	-0.0827	-0.2	-0.2	0.2	0.3	-0.11	0	0	-0.4	-1	5.5	5.7	5.8	0.072	-1	-0.19	1	-4	-10.7	-2.77	-0.2	-0.1	2	2	5	0.4	0.4	40	0	0	0	0	-2.3	0	2	2	15.7	-3.15	-0.1
H125G	-0.01	0.823	-0.565	-0.555	-0.659	-0.698	0.76	-4	6	5	0.0979	-2.1	-2	-1.6	-2.2	0.23	-2	0.5	0.4	0.3	4.5	5.4	5.3	0.127	-2	0.18	-2	-8	-7.5	-2.09	-1	-1.19	1	2	9	-0.2	-1.4	98	-2	-3	-4	-2	-3.2	-2	-3	-18	12.2	-2.47	0.01
H125I	1.11	0.085	0.516	0.172	-0.068	0.501	0.68	-4	-4	-3	-0.0326	-3.7	-3.2	-2.3	-1.8	0.19	-4	-0.8	-0.5	-0.7	5.9	5.9	6.3	-0.062	-3	-0.14	-2	-8	14.1	-6.88	0.5	-3.96	1	2	8	0.1	-2.2	94	-3	-5	-6	-4	-5.1	-3	-4	-28	12.4	-4.55	-0.02
H125L	1.04	0.024	0.454	0.688	-0.019	0.501	0.3	-3	-5	-4	-0.0169	-2.2	-2.1	-1.9	-0.1	0.1	-4	-0.6	-0.5	-0.8	5.7	5.8	5.8	0.029	-3	-0.12	-2	-5	11.8	-6.34	1.4	-3.16	3	1	8	0.3	-1.9	99	-2	-4	-5	-3	-4.2	-2	-4	-27	9.07	-4.85	0.25
H125K	-0.27	0.111	-0.278	-0.284	-0.089	-0.297	-0.62	-2	3	2	0.039	0.9	0.8	0.6	0.6	0.26	1	0.3	0	-0.6	5.2	5.6	5.9	-0.235	-1	-0.09	0	-5	-10.5	-2.36	-0.2	-0.08	3	2	5	-0.4	0.6	32	-1	-1	-1	0	0.1	1	4	-7	15.5	-2.14	-0.01
H125M	0.97	-0.188	0.241	1.044	0.15	0.441	-0.1	-4	-1	-2	-0.0345	-3.4	-2.4	-1.5	-1.8	-0.17	-5	-0.7	-0.6	-0.9	5	5.9	5.7	0.293	-2	-0.19	-2	-9	10.5	-5.32	2.1	-1.9	1	3	9	0	-1.3	87	0	-2	-4	-1	-2.3	-2	-3	-19	11.4	-4.47	-0.17
H125F	0.3	-0.046	0.386	0.286	0.037	0.288	0.25	-2	-1	-1	-0.125	0.1	0.3	0	-1.1	-0.19	-1	-0.8	-0.6	-0.9	5.5	6	6.1	-0.141	-1	-0.06	-2	-5	12.3	-5.02	2	-1.24	2	2	7	-0.5	-0.1	100	-2	-2	-2	-1	-1.7	0	-3	-8	10.7	-3.82	0.79
H125P	0.17	0.463	-0.163	-0.574	-0.37	0.232	-1.61	-1	4	3	0.0295	-0.4	-0.4	-1	0.7	-0.05	-4	-0.6	-0.5	-0.6	5.5	5.5	5.4	0.037	-2	0.05	0	-3	-8.2	-2.94	-1.6	-1.2	3	1	9	0.2	-1.1	77	-2	-3	-4	-2	-4.3	0	-4	-18	11.7	-1.8	0.33
H125S	0.11	0.357	-0.444	-0.66	-0.286	-0.192	-1.51	-2	3	2	-0.0005	-0.9	-0.5	-0.3	-1.6	0.15	0	-0.6	-0.6	-0.9	5.3	5.4	5.5	0.08	-1	0.14	-1	-5	-2.4	-2.48	-0.2	-1.23	3	2	9	0.3	-0.2	89	-1	-1	-2	-1	-2.6	-1	-2	-9	13.8	-3.12	-0.38
H125T	0.02	0.107	-0.174	-0.41	-0.086	-0.04	-0.82	-3	4	3	0.0681	-1.7	-1.1	-0.5	-1.8	0	0	-0.6	-0.5	-0.9	5.5	5.6	5.9	0.061	-1	0.08	-1	-6	-5.7	-3.13	-0.4	-2.21	2	2	10	0	-0.3	47	-2	-3	-3	-2	-3	-1	-2	-20	14.8	-2.73	-0.05
H125W	0.27	-0.445	0.188	0.944	0.356	0.303	0.03	-5	3	-1	-0.02	-2.8	-2.7	-1	-2.1	-0.46	-9	-0.9	-0.8	-1.1	5.5	6	6.6	-0.098	0	-0.11	-3	-6	9.8	-5.59	-0.6	-2.46	1	3	5	-0.3	-0.8	115	-3	-4	-4	-3	-4	-3	-1	-18	0	-4.5	-0.05
H125Y	1.06	0.003	0.632	0.562	-0.002	0.627	0	-1	0	0	-0.1976	4.4	3.7	2.5	2.3	-0.21	1	-0.6	-0.7	-1.2	5.7	6.2	5.7	-0.305	0	0.08	0	-3	13.2	-4.71	4.1	0.77	3	1	7	-0.3	2.2	83	2	3	3	2	-0.4	4	6	20	19.4	-3.78	0.34
H125V	0.3	0.136	0.274	0.225	-0.109	0.232	0.65	-3	-4	-3	-0.0039	-3.8	-3	-2.1	-2.1	0.18	-6	-0.7	-0.4	-0.9	5.4	5.6	5.8	0.006	-3	-0.18	-2	-6	16.1	-6.44	0.3	-4.03	1	2	8	0.1	-2	84	-3	-5	-5	-4	-3.9	-3	-4	-29	12.9	-4.14	-0.23
D126A	-0.11	0.305	-0.359	-0.37	-0.244	-0.618	0.25	0	0	0	0.1018	-0.6	-0.2	-0.3	1	0.3	0	1	0.6	0.1	4.9	5	5	0.14	-2	-0.08	0	-3	4.1	-5.3	0.7	-2.11	4	1	5	1	-0.3	126	-2	-3	-3	-2	-1.6	0	0	-20	18.2	-2.74	0.02
D126R	-0.93	-0.907	-0.955	1.029	0.726	-1.034	-0.91	-3	13	9	-0.1859	-1.5	-1	-0.5	-2.3	-0.71	-2	-0.2	-0.8	-1.2	5.6	5.6	6	-0.527	-1	-0.01	-1	-9	-7.2	-1.93	-0.4	-0.33	2	2	9	-0.9	-0.3	96	-1	-2	-3	-2	-3.4	-1	1	-18	18.2	-3.92	-0.87
D126N	-0.87	0.016	-1.188	0.097	-0.013	-1.352	-0.24	2	16	12	0.0192	2.5	2.4	2.2	1.7	-0.12	5	0.8	0.2	-0.6	5.3	5.2	5	-0.534	1	0.56	2	2	-2.7	3.82	2.2	3.25	5	1	6	1.3	2.2	23	2	2	2	2	2.6	2	6	18	21.4	-2.5	-0.51
D126C	-0.97	-0.412	-0.347	1.02	0.329	-0.49	-0.06	-7	-8	-8	0.1169	-3.7	-3.7	-3.2	-1.6	0.38	-13	0.6	0.3	0.2	5.2	5.4	5.1	-0.137	-4	-0.24	-5	-12	22.2	-10.18	-2.3	-4.24	1	2	5	-0.2	-3.2	154	-3	-5	-7	-4	-9.7	-3	-3	-30	14	-3.56	0.06
D126Q	-0.63	-0.722	-1.059	0.744	0.578	-1.079	-1.04	1	16	13	-0.0728	0.6	0.6	0.8	0.3	0.12	1	1.2	0.6	-0.3	5.3	5.5	5.5	-0.128	0	0.19	2	-2	-6.5	0.63	1.5	0.92	4	2	6	-1.2	0.9	61	0	0	-1	0	-1.1	1	2	2	22.2	-3.15	0.21
D126E	-0.42	-0.693	-0.686	1.264	0.554	-0.885	-0.37	3	15	10	0.1581	4.4	3.9	2.9	3.8	0.4	5	2.1	1.1	0.1	5.5	5.9	5	-0.178	1	0.37	3	3	-6	3.96	2.7	3.93	5	1	10	-2.7	2.7	45	2	2	2	2	2.4	4	8	20	22.8	-2.35	0.17
D126G	-0.5	0.383	-1.054	-0.891	-0.306	-1.01	-0.79	0	7	8	0.1115	0.8	0.7	0.2	1.1	0.17	2	0.5	0.5	0.2	4.5	4.7	6.1	-0.336	-1	0.11	1	-3	-7.1	0.39	-0.4	0.59	4	1	6	-1	0.1	94	-1	-2	-3	-1	-2.1	1	3	-10	18.7	-1.84	0.11
D126H	-1.2	-0.969	-0.869	1.783	0.775	-0.979	-0.12	0	8	4	-0.0749	0.1	0.3	0.4	1.7	-0.22	1	-0.3	-0.6	-1	5.2	5.8	5.5	-0.27	-1	0.22	1	-3	-2.7	-2.59	0.2	-0.65	3	1	5	-0.2	0.4	81	0	-2	-2	-1	-0.7	0	3	-7	17.2	-2.93	0
D126I	0.67	-0.885	0.717	2.625	0.708	0.437	0.23	-3	-14	-12	0.1892	-4.2	-4	-3.9	-2.1	0.54	-9	0.9	0.9	0.4	5.7	5.6	6	0.229	-6	-0.54	-2	-6	5.3	-13.72	-1.6	-4.98	1	2	3	0	-3.8	168	-4	-5	-7	-4	-4.8	-3	-3	-34	13.7	-3.46	0.54
D126L	0.73	-0.697	0.671	2.137	0.558	0.437	0.02	-5	-11	-10	0.2673	-5.3	-4.9	-4.2	-2.4	0.62	-10	1	0.8	0.5	5.5	5.6	5.6	0.316	-5	-0.55	-4	-11	4.8	-11.35	-1.3	-4.75	1	2	3	-0.8	-4	172	-3	-5	-7	-4	-8	-4	-5	-43	12.5	-4.16	0.41
D126K	-0.57	-1.084	-0.956	1.218	0.867	-1.029	-0.97	-1	16	11	-0.1154	-0.2	0.2	0.4	0.3	-0.69	0	0.9	0.1	-0.8	5.3	5.6	5.8	-0.759	0	0.18	0	-4	-10.6	-0.39	-0.1	1.13	3	2	9	-0.7	0.5	101	0	-1	-2	-1	-1.5	0	3	-4	18.2	-2.47	-0.87
D126M	0.76	-1.046	0.93	2.252	0.837	1.017	-0.62	-4	-7	-6	-0.0197	-4.3	-3.9	-3.2	-2.5	0.62	-7	1.1	0.9	0.4	6.1	5.9	5.5	0.097	-4	-0.25	-3	-9	4.4	-9.45	-1.7	-4.55	0	3	4	0.1	-3	160	-3	-5	-6	-4	-5.9	-3	-3	-30	15.5	-3.69	0.09
D126F	-0.93	-1.719	-0.761	1.497	1.375	-0.558	-0.81	-7	-10	-9	0.0827	-5.7	-5.4	-4.7	-1.7	0.48	-6	-0.1	-0.2	-0.3	5.6	5.9	5.6	0.118	-5	-0.4	-6	-13	5.7	-9.67	-3	-5.14	1	2	2	-0.1	-4.5	177	-4	-5	-6	-5	-7	-5	-6	-33	9.04	-3.52	0.55
D126P	-0.01	-0.841	0.308	2.647	0.673	0.11	-0.13	-2	11	7	0.2386	-2.8	-1.8	-1	-2.2	0.25	2	1	0.8	0.5	5.2	5.2	5.4	0.175	-1	0.09	-1	-7	-8.2	-0.94	-0.4	1.12	2	2	4	-0.6	-0.7	108	-1	-2	-3	-1	-1	-2	-2	-7	19.4	-1.24	0.36
D126S	-1.23	-0.387	-1.85	0.671	0.31	-1.776	-1.2	0	8	6	0.0424	-0.4	0.1	0.4	-2.1	0.01	0	0.7	0.2	-0.5	5.2	4.7	5.4	-0.565	0	0.22	0	-3	-0.1	1.79	0.9	0.9	3	2	7	-0.3	0.5	65	0	0	-1	0	-0.2	0	0	4	19.1	-2.34	-0.13
D126T	-0.66	-0.449	-1.231	0.884	0.359	-1.432	-0.12	-1	4	3	0.1043	-1.2	-0.7	-0.2	-2.1	0	0	0.9	0.3	-0.4	5.5	5.3	5.2	-0.433	-1	0.23	0	-4	-4.9	-0.32	0.2	-0.56	2	2	5	1.2	0	85	-1	-2	-2	-1	-1.8	-1	0	-10	19	-2.41	-0.26
D126W	-0.8	-1.508	-0.824	1.496	1.206	-0.679	-0.88	-8	-5	-4	-0.0124	-6.3	-6.4	-5.5	-2.9	0.06	-7	-0.2	-0.5	-0.5	6.6	6	6.3	1.287	-4	-0.41	-7	-13	4.6	-8.82	-3.4	-4.19	0	3	1	-0.2	-5.2	181	-4	-6	-8	-5	-6	-5	-4	-40	9.08	-3.81	0.11
D126Y	-0.4	-1.489	-0.555	1.67	1.191	-0.413	-0.7	-5	-4	-5	-0.1165	-2.3	-3	-2.8	2.3	-0.07	-6	-0.2	-0.5	-0.7	5.7	6.2	6.2	0.694	-3	-0.34	-4	-10	8	-7.82	-1.4	-3.58	2	1	3	-0.1	-2.8	160	-2	-5	-6	-3	-3.8	-2	-2	-20	14.9	-3.63	-0.04
D126V	0.01	-0.456	0.475	1.763	0.365	0.11	0.61	-3	-13	-12	0.2728	-3.3	-3	-2.9	1	0.66	-10	1	0.8	0.4	5.5	5.6	5.6	0.442	-5	-0.48	-2	-7	8.1	-12.42	-1.8	-4.97	3	1	4	0.1	-2.9	152	-3	-5	-6	-4	-5.2	-2	-3	-31	15.1	-3.28	0.11
G127A	-0.37	0.271	-0.549	-0.115	-0.216	-0.83	0.16	1	5	1	0.1844	0.8	0.8	0.6	1.2	-0.03	1	0.1	0.4	0.3	4.6	4.7	4.5	0.282	-1	0.11	1	-1	7.3	-2.72	2	-0.26	5	1	9	-1.8	0.5	60	0	0	0	0	-0.5	1	1	4	19.9	-2.24	0.08
G127R	-0.91	-0.616	-0.967	1.124	0.493	-1.155	-0.34	-4	0	0	-0.0251	-0.1	-0.7	-1	0.8	0.14	-2	0.7	0.4	0.3	6.7	6.3	6.7	-0.037	-3	-0.11	-3	-8	-8.2	-3.58	-2.2	-1.56	3	1	5	-0.8	-1	125	-2	-3	-4	-3	-2.8	0	0	-18	16.1	-2.71	-0.1
G127N	-0.7	-0.192	-1.132	0.241	0.153	-1.237	-0.74	0	8	7	0.1196	-0.1	0.4	0.4	-2.6	0.1	1	0.3	0.2	0.1	5.1	5.6	5.3	-0.097	-1	0.22	0	-2	-6.9	-1.07	-0.1	1.55	3	2	10	0.4	0.4	80	0	-1	-1	0	-1.4	0	-2	7	18.1	-1.63	-0.09
G127D	-1.87	-0.165	-1.685	-0.344	0.132	-1.87	-0.35	0	7	8	0.1115	0.8	0.7	0.2	1.1	0.17	2	0.5	0.5	0.2	4.5	4.7	6.1	-0.336	-1	0.11	1	-3	-8.4	-0.67	-1.3	1.48	4	1	6	1	0.1	94	-1	-2	-3	-1	-2.1	1	3	-10	18.7	-1.84	0.11
G127C	-0.47	-0.355	-0.926	0.629	0.284	-1.034	-0.23	-5	1	0	-0.0982	-1.3	-1.7	-2	1	-0.09	-15	-0.4	-0.3	-0.2	5.5	5.3	5.2	-0.187	-3	0.25	-3	-8	30.7	-2.34	-1	-2.34	3	1	8	0.3	-2	159	-3	-4	-6	-3	-8.2	-1	-1	-29	15	-3.43	-0.26
G127Q	-0.61	-0.112	-1.262	0.204	0.09	-1.298	-1.14	-3	0	0	0.171	-1.6	-1.4	-1.1	-2.1	0.2	-3	0.6	0.5	0.2	5.1	5.9	7.2	-0.072	-2	-0.13	-1	-6	-9	-2.6	-1.3	-1.25	2	2	10	0.5	-1	87	-2	-3	-4	-2	-2.8	-1	-1	-20	16.3	-3.02	-0.11
G127E	-1.55	-0.089	-1.677	-0.477	0.071	-1.832	-0.48	-1	1	0	0.2311	0.5	0.5	-0.5	1.4	0.48	0	1	0.9	0.4	4.5	5.6	5.3	-0.041	-2	-0.23	0	-3	-10.8	-1.59	-3	-1.17	4	1	6	0	-0.8	98	-2	-3	-4	-3	-2.5	0	3	-23	19.3	-1.58	0.5
G127H	-1.23	-0.726	-1.559	0.294	0.581	-1.655	-0.28	-4	6	5	0.0979	-2.1	-2	-1.6	-2.2	0.23	-2	0.5	0.4	0.3	4.5	5.4	5.3	0.127	-2	0.18	-2	-8	-2.9	-3.42	-0.9	-1.15	1	2	9	0.2	-1.4	98	-2	-3	-4	-2	-3.2	-2	-3	-18	12.2	-2.47	0.01
G127I	-0.8	-0.071	0.155	-0.346	0.056	-0.153	0.12	-4	-10	-8	0.1174	-3.4	-3.8	-4.3	-2.5	0.21	-3	0.2	0.3	0.1	5.5	5.1	5.2	0.127	-6	-0.22	-3	-9	7.8	-11.8	-1.2	-4.03	2	2	7	0	-4.5	135	-4	-6	-7	-4	-5.5	-3	-2	-41	14.7	-3.5	0.05
G127L	-0.79	-0.071	0.177	-0.449	0.057	-0.153	0.22	-5	-9	-8	0.0782	-4.6	-4.9	-4.6	-2.2	0.14	-6	0.3	0.3	0.2	5.9	4.9	5.7	-0.004	-5	-0.14	-4	-9	6	-10.82	-1.4	-4.21	2	1	7	-0.1	-4.4	138	-3	-5	-7	-4	-7.2	-4	-4	-42	11.5	-3.79	0.33
G127K	-0.68	-0.376	-1.126	0.957	0.301	-1.339	-0.42	-3	-1	0	0.1963	-1.4	-1	-1.1	-2.2	0.12	0	1	0.7	0.4	5.9	4.7	4.9	0.065	-2	-0.23	-2	-6	-11.6	-2.1	-2.2	-0.44	2	2	5	-0.5	-1.1	127	-2	-2	-3	-2	-3.5	-1	-1	-18	15.6	-1.32	-0.17
G127M	-0.61	-0.185	-0.14	0.273	0.148	-0.224	-0.14	-4	-3	-5	-0.0573	-3.7	-3.8	-3.5	-2.3	0.08	-7	0.2	0.2	0.2	4.7	5.8	5.3	0.084	-4	-0.01	-3	-7	7.1	-7.33	-0.9	-3.19	1	2	8	0.4	-3.5	127	-2	-4	-5	-3	-5.2	-3	-3	-30	15	-3.02	0.31
G127F	-0.65	-1.26	-0.948	2.066	1.008	-0.93	-0.24	-5	-4	-3	0.0789	-5.7	-5.8	-5.4	-1.9	0.11	-8	0.3	0.2	0.1	5.4	6	5.3	0.457	-5	-0.09	-5	-8	8.8	-7.17	-1.9	-3.47	1	2	6	-0.5	-5.2	153	-3	-5	-6	-4	-8.6	-5	-4	-32	9.84	-3.76	-0.15
G127P	-0.32	-0.26	0.021	0.47	0.208	-0.336	0.37	-2	13	10	0.2131	-1.7	-1.8	-1.7	-1.8	-0.01	0	0.4	0.5	0.4	5.6	4	4.4	0.127	-2	0.25	-1	-5	-7.1	-0.52	-1.5	0.51	3	2	8	-0.2	-1.6	42	-2	-3	-5	-2	-2.5	-1	-2	-18	17	-1.01	0.13
G127S	-1.02	-0.169	-1.429	-0.212	0.136	-1.507	-0.87	1	8	6	0.1075	0.8	0.6	0.4	-0.6	0.1	0	0.1	0.1	0	4.5	4.4	5.1	-0.1	-1	0.29	1	-1	-1.5	-0.24	0.6	1.17	5	1	10	0.1	0.4	56	0	0	-1	0	-1.3	1	1	2	20.2	-1.68	0.08
G127T	-0.95	-0.265	-1.199	0.566	0.212	-1.387	-0.38	-1	1	1	0.1763	-0.5	-0.7	-1	-2.1	0	-4	0.2	0.2	0	5.9	5.5	5	-0.106	-2	-0.02	0	-5	-7.3	-3.37	-0.9	-1.03	2	2	9	-0.1	-1.1	59	-2	-2	-3	-2	-3.8	-1	0	-17	18.2	-1.81	-0.11
G127W	-1.1	-1.185	-1.289	1.637	0.948	-1.509	-0.05	-8	-1	-1	-0.1567	-1.7	-4.5	-4.1	1.4	-0.24	-10	0.3	0.2	0.1	5.8	5.2	4.5	0.036	-4	-0.08	-7	-13	8.4	-5.61	-1.7	-1.86	3	1	5	-0.1	-4	184	-2	-4	-6	-3	-6.3	-2	-2	-19	7.2	-3.77	-0.31
G127Y	-0.77	-0.83	-1.038	1.254	0.664	-1.014	-0.36	-6	-2	-1	-0.0176	-4.9	-4.8	-4.3	-1.8	-0.04	-10	0.4	0.2	0	4.3	4.8	6.2	0.121	-4	-0.24	-5	-12	9.8	-6.74	-1.3	-2.9	2	2	6	0.3	-4	147	-3	-5	-6	-3	-5.4	-4	-5	-29	13.7	-3.34	-0.21
G127V	-1.36	-0.256	-0.026	0.379	0.205	-0.336	0.16	-2	-8	-7	0.1859	-2.3	-2.5	-3.1	1.1	0.04	-5	0.1	0.3	0.1	5.2	4.6	4.9	0.141	-5	-0.12	-1	-5	11.1	-10.01	-1.3	-3.91	4	1	8	0.4	-3.3	109	-3	-5	-6	-4	-5.6	-2	-1	-30	14.5	-2.77	0.17
L128A	-2.61	0.79	-3.252	-1.748	-0.632	-2.657	-3.52	-3	-2	0	-0.1711	-1.3	-1.7	-1.4	-2.3	-0.37	-2	-0.4	-0.2	-0.4	5.2	5.5	5.4	-0.245	-2	0.2	-2	-5	13	-2.74	3.6	-0.88	2	2	8	-0.5	-1.2	96	-1	-2	-3	-2	-3.3	-1	-2	-7	13.6	-5.02	-0.09
L128R	-1.2	0.119	-1.687	-0.676	-0.095	-1.634	-2.61	-4	-8	-7	-0.0651	-3.2	-2.9	-2.4	-0.4	0.09	-4	-0.4	-0.4	-0.6	5.8	6.1	6	0.374	-3	-0.2	-3	-8	-5.7	-6.81	-1.4	-3.07	2	1	3	-0.5	-2.2	102	-2	-3	-4	-3	-3.7	-3	-3	-20	12.2	-5.01	0.21
L128N	-1.41	0.45	-2.413	-0.861	-0.36	-2.324	-2.09	-4	-9	-9	0.089	-3.4	-3.5	-3.1	-2.2	0.36	-7	0.8	0.6	0.2	5.7	5.9	5.8	0.43	-4	-0.39	-3	-6	-10.1	-9.98	-4.3	-4.99	1	2	7	0.5	-3	153	-3	-5	-6	-4	-4.8	-3	-4	-32	11.7	-3.94	0.23
L128D	-2.92	0.493	-3.156	-0.655	-0.394	-2.945	-2.22	-5	-11	-10	0.2673	-5.3	-4.9	-4.2	-2.4	0.62	-10	1	0.8	0.5	5.5	5.6	5.6	0.316	-5	-0.55	-4	-11	-13.3	-11.26	-5.4	-4.92	1	2	3	0.8	-4	172	-3	-5	-7	-4	-8	-4	-5	-43	12.5	-4.16	0.41
L128C	-1.47	0.371	-1.954	0.394	-0.297	-1.934	-0.79	-7	1	2	-0.1305	-3.8	-2.6	-1.6	-1.3	-0.5	-11	-0.4	-0.4	-0.9	5.5	5.7	5.7	-0.061	-2	0.23	-6	-13	39.5	0.73	4.2	0.62	2	2	9	-0.2	-1.5	198	-2	-2	-3	-2	-8.7	-3	-1	-6	15.5	-6.13	-0.34
L128Q	-1.43	0.329	-2.394	-1.181	-0.264	-2.244	-2.16	-2	-9	-9	-0.0172	-2.4	-2	-1.7	0.1	0.08	-10	0.3	0.4	-0.2	5.8	5.9	5.6	0.391	-3	-0.3	-2	-4	-8.2	-7.44	-0.8	-3.02	2	1	7	1.4	-1.6	113	-2	-3	-4	-2	-4.4	-2	-2	-23	13.3	-5.36	0.17
L128E	-2.58	0.224	-2.854	-1.272	-0.179	-2.745	-1.7	-4	-8	-7	0.0802	-5	-4.4	-3.1	-2.5	0.37	-8	0.7	0.8	0.2	5.8	5.5	5.7	0.48	-4	-0.45	-3	-8	-12.4	-8.85	-3.9	-4.35	1	2	3	0.4	-2.8	138	-2	-4	-6	-3	-5.6	-4	-5	-31	11.4	-4.35	0.34
L128G	-2.98	1.008	-3.451	-0.966	-0.807	-3.161	-1.73	-5	-9	-8	0.0782	-4.6	-4.9	-4.6	-2.2	0.14	-6	0.3	0.3	0.2	5.9	4.9	5.7	-0.004	-5	-0.14	-4	-9	-11.5	-10.47	-2.7	-3.46	2	1	7	0.1	-4.4	138	-3	-5	-7	-4	-7.2	-4	-4	-42	11.5	-3.79	0.33
L128H	-0.94	-0.144	-2.34	-0.623	0.115	-2.514	-0.45	-3	-5	-4	-0.0169	-2.2	-2.1	-1.9	-0.1	0.1	-4	-0.6	-0.5	-0.8	5.7	5.8	5.8	0.029	-3	-0.12	-2	-5	0.9	-5.34	-0.4	-2.92	3	1	8	-0.3	-1.9	99	-2	-4	-5	-3	-4.2	-2	-4	-27	9.07	-4.85	0.25
L128I	-0.24	0.273	-0.763	0.082	-0.218	-1.206	0.71	1	8	8	-0.5112	2.4	2.7	2.8	1.2	-0.79	7	-0.4	-0.3	-1	5.6	6.1	6.3	-0.223	2	0.6	2	-1	31.9	6.58	9.7	4.66	5	1	10	0.3	2.8	5	2	2	2	2	2.6	2	1	28	21	-6.67	-0.5
L128K	-1.49	0.001	-2.142	-0.955	-0.001	-2.03	-2.18	-4	-10	-9	0.0543	-4.1	-3.3	-2.4	-2	0.16	-4	0.6	0.8	0.3	5.4	5.8	6	-0.015	-3	-0.34	-3	-7	-12.3	-8.48	-3.9	-4.37	2	2	3	-0.7	-2.1	107	-3	-4	-4	-3	-3.4	-3	-4	-21	12.1	-3.24	0.52
L128M	-0.68	-0.221	-1.28	-0.31	0.177	-1.19	-0.79	3	5	6	-0.1822	2.9	3.2	2.9	1.5	-0.68	11	-0.3	-0.3	-0.9	5.4	6.2	6.3	-0.253	2	0.38	4	1	21.8	1.62	8.3	3.75	5	1	9	0.2	2.8	15	2	3	3	3	4.4	3	1	24	22.4	-6.24	-0.3
L128F	-1.56	-0.543	-1.469	0.031	0.435	-1.632	-0.04	0	5	6	-0.545	2.4	2.2	2.1	2.2	-0.78	3	-1.4	-1.2	-1.4	5.8	6.2	6.3	-0.46	1	0.44	2	-2	23.6	1.91	6.8	2.96	4	1	9	-1	2	22	1	1	0	1	1.8	2	1	17	20.6	-6.65	-0.4
L128P	-1.23	0.574	-2.344	-1.76	-0.459	-1.671	-4.24	-3	-12	-9	0.0745	-0.2	-1.3	-2.2	0	-0.08	1	0.4	0.4	0.4	5.6	5.8	5.9	-0.17	-3	-0.2	-3	-6	-9.2	-8.38	-3.8	-4.05	3	1	9	0.6	-2.3	98	-3	-4	-5	-4	-2.8	0	-1	-33	7.28	-3.75	0.01
L128S	-3.03	0.521	-3.281	-1.568	-0.417	-2.997	-3.13	-4	-7	-6	0.0959	-1.5	-2.1	-2.2	-1.2	0.26	-4	0.3	0.4	0	5.2	5.6	5.5	0.39	-3	-0.19	-3	-7	-5.1	-9.58	-2.1	-3.72	2	1	7	-0.1	-2.1	145	-3	-4	-4	-3	-5.2	-2	-2	-22	12.2	-4.12	0.26
L128T	-2.63	0.481	-2.792	-0.74	-0.385	-2.664	-1.98	-3	-6	-4	-0.0316	-0.4	-1	-1.1	-1.9	0	-5	0.3	0.4	-0.3	5.6	5.8	5.9	0.075	-2	-0.04	-2	-6	-5.3	-7.08	0.9	-1.49	2	2	8	-0.1	-1.3	92	-1	-2	-3	-1	-4.6	-1	-1	-13	14.3	-4.28	0.04
L128W	-2.21	-0.83	-1.989	-0.031	0.664	-1.985	-1.42	-5	2	3	-0.2639	-3	-1.8	-0.9	-0.3	-0.7	2	-1.1	-1	-1.1	6.3	6.3	6.6	-0.635	-1	0.22	-2	-5	20.1	0.3	2.3	-0.14	4	1	8	0.1	-0.7	61	-2	-2	-4	-2	-1	-2	-2	-15	14.7	-6.4	-0.31
L128Y	-1.56	-0.692	-1.987	0.091	0.554	-1.729	-1.51	-3	0	2	-0.2614	-1.6	-0.7	-0.1	-1.6	-0.44	-4	-1.1	-0.9	-1.1	5.8	6.1	6	-0.289	-1	0.17	-1	-6	22.3	0.07	3.8	-0.11	3	2	9	-0.7	0	36	0	-2	-2	-1	-2.4	-1	-3	-2	17.9	-5.67	0.08
L128V	-1.43	0.17	-1.912	-1.147	-0.136	-1.671	-1.87	1	5	6	-0.4593	1.9	2	1.9	1.1	-0.8	6	-0.4	-0.4	-1	5.6	6	6.1	-0.454	1	0.49	2	-2	31.1	4.19	8.2	3.28	5	1	10	0.1	1.8	32	1	1	1	1	1.8	2	0	18	18.9	-6.03	-0.48
L129A	-1.69	0.726	-2.122	-1.052	-0.581	-2.142	-0.83	-3	-2	0	-0.1711	-1.3	-1.7	-1.4	-2.3	-0.37	-2	-0.4	-0.2	-0.4	5.2	5.5	5.4	-0.245	-2	0.2	-2	-5	13	-2.74	3.6	-0.88	2	2	8	-0.5	-1.2	96	-1	-2	-3	-2	-3.3	-1	-2	-7	13.6	-5.02	-0.09
L129R	-0.58	-0.017	-0.661	0.557	0.013	-0.984	-0.62	-4	-8	-7	-0.0651	-3.2	-2.9	-2.4	-0.4	0.09	-4	-0.4	-0.4	-0.6	5.8	6.1	6	0.374	-3	-0.2	-3	-8	-5.7	-6.81	-1.4	-3.07	2	1	3	-0.5	-2.2	102	-2	-3	-4	-3	-3.7	-3	-3	-20	12.2	-5.01	0.21
L129N	-1.44	0.553	-1.364	-0.437	-0.442	-1.534	-1.2	-4	-9	-9	0.089	-3.4	-3.5	-3.1	-2.2	0.36	-7	0.8	0.6	0.2	5.7	5.9	5.8	0.43	-4	-0.39	-3	-6	-10.1	-9.98	-4.3	-4.99	1	2	7	0.5	-3	153	-3	-5	-6	-4	-4.8	-3	-4	-32	11.7	-3.94	0.23
L129D	-2.08	0.57	-2.323	-0.623	-0.456	-2.368	-1.29	-5	-11	-10	0.2673	-5.3	-4.9	-4.2	-2.4	0.62	-10	1	0.8	0.5	5.5	5.6	5.6	0.316	-5	-0.55	-4	-11	-13.3	-11.26	-5.4	-4.92	1	2	3	0.8	-4	172	-3	-5	-7	-4	-8	-4	-5	-43	12.5	-4.16	0.41
L129C	-1.38	0.324	-1.465	-0.76	-0.259	-1.637	-0.39	-7	1	2	-0.1305	-3.8	-2.6	-1.6	-1.3	-0.5	-11	-0.4	-0.4	-0.9	5.5	5.7	5.7	-0.061	-2	0.23	-6	-13	39.5	0.73	4.2	0.62	2	2	9	-0.2	-1.5	198	-2	-2	-3	-2	-8.7	-3	-1	-6	15.5	-6.13	-0.34
L129Q	-1.03	-0.055	-1.566	0.715	0.044	-1.696	-1.25	-2	-9	-9	-0.0172	-2.4	-2	-1.7	0.1	0.08	-10	0.3	0.4	-0.2	5.8	5.9	5.6	0.391	-3	-0.3	-2	-4	-8.2	-7.44	-0.8	-3.02	2	1	7	1.4	-1.6	113	-2	-3	-4	-2	-4.4	-2	-2	-23	13.3	-5.36	0.17
L129E	-2.05	0.069	-2.019	-0.25	-0.056	-2.308	-0.36	-4	-8	-7	0.0802	-5	-4.4	-3.1	-2.5	0.37	-8	0.7	0.8	0.2	5.8	5.5	5.7	0.48	-4	-0.45	-3	-8	-12.4	-8.85	-3.9	-4.35	1	2	3	0.4	-2.8	138	-2	-4	-6	-3	-5.6	-4	-5	-31	11.4	-4.35	0.34
L129G	-2.36	0.852	-2.478	-1.384	-0.682	-2.511	-0.67	-5	-9	-8	0.0782	-4.6	-4.9	-4.6	-2.2	0.14	-6	0.3	0.3	0.2	5.9	4.9	5.7	-0.004	-5	-0.14	-4	-9	-11.5	-10.47	-2.7	-3.46	2	1	7	0.1	-4.4	138	-3	-5	-7	-4	-7.2	-4	-4	-42	11.5	-3.79	0.33
L129H	-1.06	-0.097	-1.491	-0.021	0.078	-1.766	-0.32	-3	-5	-4	-0.0169	-2.2	-2.1	-1.9	-0.1	0.1	-4	-0.6	-0.5	-0.8	5.7	5.8	5.8	0.029	-3	-0.12	-2	-5	0.9	-5.34	-0.4	-2.92	3	1	8	-0.3	-1.9	99	-2	-4	-5	-3	-4.2	-2	-4	-27	9.07	-4.85	0.25
L129I	-0.28	0.263	-0.645	0.095	-0.21	-1.152	0.57	1	8	8	-0.5112	2.4	2.7	2.8	1.2	-0.79	7	-0.4	-0.3	-1	5.6	6.1	6.3	-0.223	2	0.6	2	-1	31.9	6.58	9.7	4.66	5	1	10	0.3	2.8	5	2	2	2	2	2.6	2	1	28	21	-6.67	-0.5
L129K	-1.38	-0.011	-1.195	0.046	0.009	-1.531	-0.53	-4	-10	-9	0.0543	-4.1	-3.3	-2.4	-2	0.16	-4	0.6	0.8	0.3	5.4	5.8	6	-0.015	-3	-0.34	-3	-7	-12.3	-8.48	-3.9	-4.37	2	2	3	-0.7	-2.1	107	-3	-4	-4	-3	-3.4	-3	-4	-21	12.1	-3.24	0.52
L129M	-0.61	-0.01	-1.099	0.203	0.008	-1.113	-0.67	3	5	6	-0.1822	2.9	3.2	2.9	1.5	-0.68	11	-0.3	-0.3	-0.9	5.4	6.2	6.3	-0.253	2	0.38	4	1	21.8	1.62	8.3	3.75	5	1	9	0.2	2.8	15	2	3	3	3	4.4	3	1	24	22.4	-6.24	-0.3
L129F	-0.93	-0.379	-1.258	0.845	0.303	-1.476	-0.1	0	5	6	-0.545	2.4	2.2	2.1	2.2	-0.78	3	-1.4	-1.2	-1.4	5.8	6.2	6.3	-0.46	1	0.44	2	-2	23.6	1.91	6.8	2.96	4	1	9	-1	2	22	1	1	0	1	1.8	2	1	17	20.6	-6.65	-0.4
L129P	-1.21	0.576	-1.556	-0.358	-0.461	-1.456	-1.57	-3	-12	-9	0.0745	-0.2	-1.3	-2.2	0	-0.08	1	0.4	0.4	0.4	5.6	5.8	5.9	-0.17	-3	-0.2	-3	-6	-9.2	-8.38	-3.8	-4.05	3	1	9	0.6	-2.3	98	-3	-4	-5	-4	-2.8	0	-1	-33	7.28	-3.75	0.01
L129S	-1.19	0.536	-2.167	-1.327	-0.429	-2.123	-1.92	-4	-7	-6	0.0959	-1.5	-2.1	-2.2	-1.2	0.26	-4	0.3	0.4	0	5.2	5.6	5.5	0.39	-3	-0.19	-3	-7	-5.1	-9.58	-2.1	-3.72	2	1	7	-0.1	-2.1	145	-3	-4	-4	-3	-5.2	-2	-2	-22	12.2	-4.12	0.26
L129T	-1.4	0.482	-1.709	-0.394	-0.386	-1.949	-0.68	-3	-6	-4	-0.0316	-0.4	-1	-1.1	-1.9	0	-5	0.3	0.4	-0.3	5.6	5.8	5.9	0.075	-2	-0.04	-2	-6	-5.3	-7.08	0.9	-1.49	2	2	8	-0.1	-1.3	92	-1	-2	-3	-1	-4.6	-1	-1	-13	14.3	-4.28	0.04
L129W	-2.12	-0.321	-1.207	0.871	0.256	-1.635	0.13	-5	2	3	-0.2639	-3	-1.8	-0.9	-0.3	-0.7	2	-1.1	-1	-1.1	6.3	6.3	6.6	-0.635	-1	0.22	-2	-5	20.1	0.3	2.3	-0.14	4	1	8	0.1	-0.7	61	-2	-2	-4	-2	-1	-2	-2	-15	14.7	-6.4	-0.31
L129Y	-0.94	-0.436	-1.125	0.728	0.349	-1.397	-0.03	-3	0	2	-0.2614	-1.6	-0.7	-0.1	-1.6	-0.44	-4	-1.1	-0.9	-1.1	5.8	6.1	6	-0.289	-1	0.17	-1	-6	22.3	0.07	3.8	-0.11	3	2	9	-0.7	0	36	0	-2	-2	-1	-2.4	-1	-3	-2	17.9	-5.67	0.08
L129V	-1.41	0.314	-0.892	-0.577	-0.251	-1.456	0.87	1	5	6	-0.4593	1.9	2	1.9	1.1	-0.8	6	-0.4	-0.4	-1	5.6	6	6.1	-0.454	1	0.49	2	-2	31.1	4.19	8.2	3.28	5	1	10	0.1	1.8	32	1	1	1	1	1.8	2	0	18	18.9	-6.03	-0.48
V130A	-1.92	0.593	-2.473	-1.552	-0.475	-2.049	-2.66	0	-5	-4	-0.1431	0.7	0.4	0.1	1	-0.38	0	-0.5	-0.2	-0.4	4.9	5.4	5.2	-0.359	-1	0.06	0	-2	13.4	-3.35	4.6	0.27	5	1	8	3.9	0.1	64	0	0	-1	0	-0.5	1	0	6	16.7	-3.86	-0.11
V130R	-0.95	-0.195	-1.603	-1.115	0.156	-1.481	-3.8	-3	-11	-10	0.0475	-3.7	-2.9	-2.2	-2.1	0.17	-4	-0.3	-0.3	-0.6	5.6	6	6	-0.011	-3	-0.29	-2	-7	-5.4	-7.47	-2.2	-3.71	2	2	3	-0.7	-2	96	-2	-4	-4	-3	-4.9	-3	-2	-32	14.4	-3.7	0.35
V130N	-1.92	0.129	-2.009	-0.968	-0.103	-1.965	-2.27	-3	-11	-11	0.118	-2.4	-2.3	-2.2	-2.2	0.39	-4	0.7	0.7	0.1	5.4	5.6	5.4	0.158	-4	-0.46	-2	-7	-10.7	-11.62	-3.8	-4.37	2	2	7	0.9	-2.2	133	-3	-4	-5	-3	-5.7	-2	-3	-31	14.8	-2.76	0.22
V130D	-3.51	0.224	-3.386	-2.416	-0.179	-3.012	-3.34	-3	-13	-12	0.2728	-3.3	-3	-2.9	1	0.66	-10	1	0.8	0.4	5.5	5.6	5.6	0.442	-5	-0.48	-2	-7	-14.8	-13.79	-5.9	-5.3	3	1	4	-0.1	-2.9	152	-3	-5	-6	-4	-5.2	-2	-3	-31	15.1	-3.28	0.11
V130C	-2.27	0.146	-1.936	-0.474	-0.117	-1.897	-1.13	-2	3	5	-0.2349	-3.1	-1.7	-0.2	-2.2	-0.51	0	-0.3	-0.3	-0.9	5.4	5.7	5.8	-0.026	0	0.33	-2	-5	41.3	1.58	5.4	1.94	2	1	9	0.6	0	192	-1	-1	-2	-1	-4.8	-2	0	-6	21.4	-4.82	-0.22
V130Q	-1.53	-0.344	-2.169	-0.848	0.276	-1.792	-4.05	-3	-12	-12	0.1061	-3.5	-2.4	-1.7	-2	0.17	-2	0.4	0.6	0	5.6	5.4	6	-0.191	-3	-0.38	-2	-6	-8.6	-8.92	-2.6	-4.67	2	2	7	0.8	-1.5	96	-3	-3	-4	-3	-3.6	-3	-4	-19	15.2	-4.29	0.05
V130E	-1.87	-0.167	-3.151	-0.725	0.134	-2.791	-3.22	-3	-12	-11	0.101	-3	-2.7	-2.1	1.3	0.41	-6	0.8	0.9	0.2	5.3	5.4	5.5	0.255	-4	-0.44	-2	-6	-13.4	-10.84	-4.9	-5.26	4	1	4	0.1	-1.9	121	-3	-4	-4	-3	-4.2	-2	-2	-28	15.1	-3.2	0.3
V130G	-2.71	0.877	-3.107	-2.571	-0.702	-2.549	-3.2	-2	-8	-7	0.1859	-2.3	-2.5	-3.1	1.1	0.04	-5	0.1	0.3	0.1	5.2	4.6	4.9	0.141	-5	-0.12	-1	-5	-11.4	-11.38	-2.5	-3.06	4	1	8	-0.4	-3.3	109	-3	-5	-6	-4	-5.6	-2	-1	-30	14.5	-2.77	0.17
V130H	-1.2	-0.264	-2.603	-0.767	0.211	-2.32	-2.59	-3	-4	-3	-0.0039	-3.8	-3	-2.1	-2.1	0.18	-6	-0.7	-0.4	-0.9	5.4	5.6	5.8	0.006	-3	-0.18	-2	-6	1	-6.24	-1.4	-3.82	1	2	8	-0.1	-2	84	-3	-5	-5	-4	-3.9	-3	-4	-29	12.9	-4.14	-0.23
V130I	-0.37	-0.407	-0.397	0.724	0.326	-0.646	-0.6	3	9	11	-0.4223	3.9	3.6	3.2	1	-0.68	8	-0.5	-0.2	-0.9	5.6	6	6.1	-0.253	3	0.7	4	2	35.9	9.49	11.9	7	5	1	10	2.1	3.1	29	3	4	4	4	3.9	4	2	35	22.2	-5.31	-0.33
V130L	-0.45	-0.548	-0.631	-0.078	0.438	-0.646	-1.5	1	5	6	-0.4593	1.9	2	1.9	1.1	-0.8	6	-0.4	-0.4	-1	5.6	6	6.1	-0.454	1	0.49	2	-2	29.2	5.63	8.4	3.43	5	1	10	-0.1	1.8	32	1	1	1	1	1.8	2	0	18	18.9	-6.03	-0.48
V130K	-2.18	-0.073	-1.853	-1.689	0.059	-1.548	-3.86	-4	-14	-13	0.0609	-3.8	-2.7	-1.9	-2.1	0.16	-6	0.7	1	0.1	5.7	5.9	6.3	0.253	-3	-0.36	-2	-8	-12.6	-9.8	-4.8	-5.11	3	2	3	-1.1	-1.7	97	-2	-3	-4	-3	-3.7	-3	-4	-23	13.5	-2.19	0.4
V130M	-1.07	-0.491	-1.484	-0.643	0.393	-1.058	-2.39	1	0	1	-0.2127	3.3	2.5	1.8	1	-0.47	6	-0.2	-0.2	-0.8	5.5	5.9	5.9	-0.265	1	0.23	2	-1	23	1.76	6.1	1.69	4	1	10	1	1.6	21	1	1	1	1	0.7	2	1	10	19.1	-5.16	-0.4
V130F	-1.49	-1.185	-1.276	-0.371	0.948	-1.111	-1.19	-3	5	7	-0.4001	-0.5	-0.1	0.1	1	-0.67	1	-1.3	-1	-1.4	5.6	6	6.1	-0.288	0	0.47	-1	-7	26	3.32	5.1	1.39	4	1	8	-0.3	0.1	50	0	-1	-2	-1	-1.3	0	-1	0	17.2	-5.33	-0.27
V130P	-0.9	0.538	-1.84	-1.667	-0.43	-1.09	-4.82	-2	-7	-5	0.0868	-1.6	-1.7	-1.9	-2.1	-0.08	-4	0.3	0.3	0.2	5.8	5.7	5.5	0.358	-3	-0.17	-1	-5	-8.4	-8.51	-3	-3.05	3	2	10	-0.2	-1.8	68	-3	-4	-4	-3	-5.2	-1	-3	-18	11.1	-2.43	0.16
V130S	-2.5	0.418	-2.889	-2.235	-0.335	-2.484	-4.39	-2	-6	-5	0.1766	-0.9	-0.9	-1	-2.2	0.25	-5	0.3	0.4	-0.2	5.1	5.4	5.4	0.316	-3	-0.18	-1	-5	-5.5	-10.91	-1.4	-2.86	2	2	7	0	-1	124	-1	-2	-3	-2	-4.3	-1	-1	-22	15.1	-2.95	0.25
V130T	-1.67	0.121	-2.374	-0.486	-0.097	-2.129	-3.04	0	-3	-1	0.0119	0.6	0.4	0.2	-2.2	0	-1	0.3	0.3	-0.3	5.6	5.7	5.8	0.251	-1	0.07	0	-2	-3.9	-6.7	2	-0.24	3	2	8	1.5	0	69	0	0	0	0	-1.9	0	0	6	17.9	-2.87	0.27
V130W	-1.57	-1.363	-2.056	0.355	1.09	-1.633	-2.8	-8	4	4	-0.2898	-4.8	-4.5	-2.9	-2.1	-0.62	-5	-1.1	-0.9	-1.1	6.3	6.3	6.4	-0.034	-2	0.29	-6	-14	22.1	1.31	1.3	-1.03	3	2	7	-0.1	-2.6	88	-3	-4	-5	-3	-4.9	-3	-2	-28	11.6	-4.7	0.2
V130Y	-1.28	-0.497	-1.784	-1.07	0.398	-1.288	-2.5	-3	2	2	-0.2792	-3.8	-2.6	-1.4	-2.2	-0.27	-1	-1	-0.7	-1.1	5.9	6	6.1	0.075	-2	0.31	-2	-6	25.1	1.87	3.8	0.05	3	2	9	0.1	-1.1	55	-1	-2	-3	-1	-1.8	-3	-4	-9	16.5	-4.54	0.03
N131A	-0.22	0.674	-0.528	-1.823	-0.539	-0.677	-0.09	0	1	0	0.1049	0	0	-0.2	-1.7	0.24	0	0.7	0.4	0.1	5	5.2	4.9	0.159	-2	-0.14	0	-3	4	-5.77	1.5	-1.9	3	2	9	-0.5	-0.3	111	-1	-2	-3	-1	-1.4	0	-1	-19	17.1	-2.06	0.31
N131R	0.14	0.192	0.065	-0.143	-0.153	-0.181	-0.35	-1	10	7	-0.015	-0.1	0.4	0.3	-1.5	0.02	1	0.1	-0.3	-0.8	5.5	6.1	6	-0.303	-1	0.12	0	-5	-6.1	-1.19	0.3	-0.19	2	2	6	-2.1	0.3	86	0	-1	-1	-1	-1.5	0	2	4	17.1	-2.67	-0.02
N131D	0	0.089	-0.134	-0.581	-0.071	-0.351	-0.35	2	16	12	0.0192	2.5	2.4	2.2	1.7	-0.12	5	0.8	0.2	-0.6	5.3	5.2	5	-0.534	1	0.56	2	2	-4.8	3.2	1.9	3.48	5	1	6	-1.3	2.2	23	2	2	2	2	2.6	2	6	18	21.4	-2.5	-0.51
N131C	0.28	0.086	0.412	0.008	-0.069	0.224	0.12	-5	-4	-5	-0.0844	-1.6	-1.9	-1.8	-1.5	0.28	-13	0.2	0.3	-0.1	5.7	5.7	5.2	0.105	-3	-0.14	-4	-9	23.5	-9.21	-0.3	-2.83	2	2	8	0.2	-1.8	139	-2	-4	-5	-2	-7.6	-1	-1	-30	14.7	-1.76	1.46
N131Q	0.06	0.373	-0.612	-1.066	-0.299	-0.734	-0.66	0	13	10	-0.005	0.1	0.5	0.7	0.4	-0.05	1	0.8	0.3	-0.3	5.3	5.9	5.9	-0.187	0	0.2	1	-3	-7.2	-0.47	1.2	0.13	3	2	10	-0.8	0.7	46	0	0	0	0	-0.8	0	3	2	18.6	-3	-0.05
N131E	0	0.228	-0.04	-0.642	-0.182	-0.32	-0.12	1	10	8	0.1146	1.1	1.2	1	0.3	-0.01	1	1.2	0.6	-0.2	5.3	5.6	5	-0.262	0	0.13	1	-1	-9.2	0.31	0.6	1.27	3	2	6	-1.9	0.9	42	0	0	-1	0	-0.7	1	1	3	20	-2.43	-0.3
N131G	-0.35	0.803	-0.701	-1.625	-0.643	-0.955	0.3	0	8	7	0.1196	-0.1	0.4	0.4	-2.6	0.1	1	0.3	0.2	0.1	5.1	5.6	5.3	-0.097	-1	0.22	0	-2	-7.6	-0.51	0.5	0.93	3	2	10	-0.4	0.4	80	0	-1	-1	0	-1.4	0	-2	7	18.1	-1.63	-0.09
N131H	-0.78	0.314	-0.95	-1.283	-0.251	-0.922	-0.29	2	5	2	0.0386	1.4	1.4	1.2	1.8	0.1	5	-0.2	-0.5	-0.8	5.4	5.5	5.5	-0.141	0	0.32	2	1	-1.9	-2.2	2	0.53	4	1	9	-0.3	1.2	68	1	1	1	1	1.7	1	3	12	18.9	-3.05	-0.52
N131I	-0.1	0.111	0.379	-0.037	-0.089	-0.001	0.71	-2	-11	-11	0.1485	-2.5	-2.7	-2.8	0.9	0.55	-8	0.7	0.7	0.2	5.3	5.7	5.3	0.456	-5	-0.37	-2	-4	8.6	-10.75	-0.4	-4.39	2	1	7	-0.2	-2.8	149	-2	-5	-6	-3	-4.7	-2	-3	-32	14.8	-3.42	0.16
N131L	0.07	0.142	0.349	-0.071	-0.113	-0.001	0.59	-4	-9	-9	0.089	-3.4	-3.5	-3.1	-2.2	0.36	-7	0.8	0.6	0.2	5.7	5.9	5.8	0.43	-4	-0.39	-3	-6	7.1	-9.48	-1.1	-5.08	1	2	7	-0.5	-3	153	-3	-5	-6	-4	-4.8	-3	-4	-32	11.7	-3.94	0.23
N131K	-0.1	0.482	-0.129	-1.098	-0.386	-0.188	-1.16	1	12	10	-0.0381	1	1	0.9	3.5	-0.14	2	1.4	0.6	-0.2	5.3	5.7	5.9	0.222	0	0.22	1	0	-10.1	-0.26	0.5	1.17	4	1	6	-2.4	0.8	94	0	0	0	0	0.1	1	5	1	17.7	-1.63	-0.44
N131M	1	0.129	0.544	0.143	-0.103	0.514	0	-3	-3	-4	0.0124	-2.5	-2.6	-2.2	0.1	0.32	-6	0.5	0.6	0.2	5.2	6.3	5.7	0.405	-3	-0.11	-2	-7	6.2	-8	0.2	-3.28	1	2	8	-0.2	-2.2	142	-2	-3	-4	-2	-3.7	-2	-2	-19	13.7	-3.05	0.32
N131F	-0.44	-0.146	-0.719	0.482	0.117	-0.705	0.04	-4	-9	-9	0.0018	-3.5	-3.5	-3.2	-1.3	0.29	-3	-0.4	-0.4	-0.6	5.8	6.1	6.1	0.336	-4	-0.33	-4	-8	7.8	-7.97	-1.9	-4.64	1	2	6	-0.4	-3.1	158	-2	-4	-6	-4	-3.8	-3	-4	-29	11.4	-3.89	-0.22
N131P	0.09	0.243	-0.427	-0.989	-0.195	-0.197	-1.45	-2	11	8	0.156	-1.1	-1.1	-1	-1.6	0.13	-1	0.6	0.6	0.3	5.3	5.5	5.1	0.109	-2	0.05	-1	-5	-8.7	-1.81	-1.3	-0.37	2	2	8	-0.8	-0.9	91	-2	-3	-4	-2	-2.4	-1	-2	-17	14.6	-1.01	0.19
N131S	0.52	0.511	-0.688	-1.059	-0.409	-0.582	-1.57	1	7	6	0.1452	1.2	1.1	0.9	-0.3	0.14	3	0.5	0.3	-0.4	5.2	5.1	5.2	-0.334	0	0.14	1	0	-1.3	0.24	1.6	1.09	5	1	10	-1.3	0.9	46	1	1	1	1	1	1	2	10	20.9	-2.13	-0.32
N131T	0.11	0.321	-0.206	-1.381	-0.257	-0.379	-0.56	0	4	2	0.0155	0.5	0.5	0.4	0.9	0	2	0.5	0.4	-0.4	5.3	5.5	5.2	-0.018	-1	0.13	0	-1	-5.2	-1.08	1	-0.27	4	1	9	-1.5	0.5	65	0	0	0	0	0.1	1	1	0	20.2	-2.05	-0.3
N131W	-0.55	0.408	-0.551	-1.44	-0.326	-0.547	0.02	-5	-5	-4	-0.025	-4.4	-5.2	-4	-3	-0.09	-9	-0.4	-0.5	-0.8	5.7	6.5	6.2	0.538	-3	-0.39	-4	-7	6.4	-7.43	-2.4	-3.75	0	3	4	0	-3.6	174	-4	-6	-7	-4	-6.1	-5	-3	-39	7.74	-3.31	0.2
N131Y	-0.29	0.3	-0.451	-0.643	-0.24	-0.335	-0.28	-2	-3	-4	-0.1149	-0.9	-1.2	-1.4	2.5	0.01	1	-0.3	-0.6	-0.8	5.7	5.9	6.1	-0.491	-2	-0.27	-2	-4	9.5	-6.7	-0.4	-3.14	3	1	6	0.4	-1.4	143	-2	-3	-4	-2	-1.3	-1	-1	-19	20.1	-3.14	0.04
N131V	-0.27	0.376	0.202	-0.707	-0.301	-0.197	0.77	-3	-11	-11	0.118	-2.4	-2.3	-2.2	-2.2	0.39	-4	0.7	0.7	0.1	5.4	5.6	5.4	0.158	-4	-0.46	-2	-7	11.5	-9.36	-0.6	-4.39	2	2	7	-0.9	-2.2	133	-3	-4	-5	-3	-5.7	-2	-3	-31	14.8	-2.76	0.22
Q132A	-0.05	0.098	0.324	-0.295	-0.079	-0.113	1.11	-1	0	1	-0.0457	-1.7	-0.9	-0.3	-2.1	0.21	1	0.6	0.4	0.2	5	5.4	5.3	-0.008	-1	-0.01	0	-3	6.3	-4.22	3.5	-1.3	3	2	9	0.1	-0.2	91	-1	-1	-2	-1	-0.6	-1	-2	-3	17.2	-3.65	0.08
Q132R	0.27	-0.332	0.445	0.858	0.265	0.268	0.29	1	16	12	0.0059	2.5	2.2	1.6	0.3	-0.12	7	0.2	-0.4	-1	6.1	6	6.4	0.222	1	0.57	1	-1	-4.8	-0.66	3.2	1.31	3	1	6	-2	1.5	43	1	1	1	1	2.1	2	6	12	19.6	-4.13	-0.11
Q132N	-0.01	-0.013	0.133	0.004	0.011	-0.154	0.53	0	13	10	-0.005	0.1	0.5	0.7	0.4	-0.05	1	0.8	0.3	-0.3	5.3	5.9	5.9	-0.187	0	0.2	1	-3	-5.3	0.14	0.8	-0.14	3	2	10	0.8	0.7	46	0	0	0	0	-0.8	0	3	2	18.6	-3	-0.05
[truncated: 1,479 more rows]
[truncated: 265 more columns]

## Sheet: Supplementary Table 5
feature	estimate	mean_ccRCC	mean_non-ccRCC	t-statistic	p.value	parameter	conf.low	conf.high	method	alternative
[truncated: 320 more rows]
